# Supplementary material for: Capturing ultrafast molecular motions and lattice dynamics in spin crossover film using femtosecond diffraction methods
Source: Nat Commun. 2025 Feb 27;16:2043. doi: 10.1038/s41467-025-57202-0 (PMC11868369; doi:10.1038/s41467-025-57202-0)
Supplement: Supplementary file 3 — Supplementary Data 1 [file 41467_2025_57202_MOESM3_ESM.txt]

 Entering Link 1 = C:\G09W\l1.exe PID=     22520.
  
 Copyright (c) 1988,1990,1992,1993,1995,1998,2003,2009,2011,
            Gaussian, Inc.  All Rights Reserved.
  
 This is part of the Gaussian(R) 09 program.  It is based on
 the Gaussian(R) 03 system (copyright 2003, Gaussian, Inc.),
 the Gaussian(R) 98 system (copyright 1998, Gaussian, Inc.),
 the Gaussian(R) 94 system (copyright 1995, Gaussian, Inc.),
 the Gaussian 92(TM) system (copyright 1992, Gaussian, Inc.),
 the Gaussian 90(TM) system (copyright 1990, Gaussian, Inc.),
 the Gaussian 88(TM) system (copyright 1988, Gaussian, Inc.),
 the Gaussian 86(TM) system (copyright 1986, Carnegie Mellon
 University), and the Gaussian 82(TM) system (copyright 1983,
 Carnegie Mellon University). Gaussian is a federally registered
 trademark of Gaussian, Inc.
  
 This software contains proprietary and confidential information,
 including trade secrets, belonging to Gaussian, Inc.
  
 This software is provided under written license and may be
 used, copied, transmitted, or stored only in accord with that
 written license.
  
 The following legend is applicable only to US Government
 contracts under FAR:
  
                    RESTRICTED RIGHTS LEGEND
  
 Use, reproduction and disclosure by the US Government is
 subject to restrictions as set forth in subparagraphs (a)
 and (c) of the Commercial Computer Software - Restricted
 Rights clause in FAR 52.227-19.
  
 Gaussian, Inc.
 340 Quinnipiac St., Bldg. 40, Wallingford CT 06492
  
  
 ---------------------------------------------------------------
 Warning -- This program may not be used in any manner that
 competes with the business of Gaussian, Inc. or will provide
 assistance to any competitor of Gaussian, Inc.  The licensee
 of this program is prohibited from giving any competitor of
 Gaussian, Inc. access to this program.  By using this program,
 the user acknowledges that Gaussian, Inc. is engaged in the
 business of creating and licensing software in the field of
 computational chemistry and represents and warrants to the
 licensee that it is not a competitor of Gaussian, Inc. and that
 it will not use this program in any manner prohibited above.
 ---------------------------------------------------------------
  

 Cite this work as:
 Gaussian 09, Revision C.01,
 M. J. Frisch, G. W. Trucks, H. B. Schlegel, G. E. Scuseria, 
 M. A. Robb, J. R. Cheeseman, G. Scalmani, V. Barone, B. Mennucci, 
 G. A. Petersson, H. Nakatsuji, M. Caricato, X. Li, H. P. Hratchian, 
 A. F. Izmaylov, J. Bloino, G. Zheng, J. L. Sonnenberg, M. Hada, 
 M. Ehara, K. Toyota, R. Fukuda, J. Hasegawa, M. Ishida, T. Nakajima, 
 Y. Honda, O. Kitao, H. Nakai, T. Vreven, J. A. Montgomery, Jr., 
 J. E. Peralta, F. Ogliaro, M. Bearpark, J. J. Heyd, E. Brothers, 
 K. N. Kudin, V. N. Staroverov, T. Keith, R. Kobayashi, J. Normand, 
 K. Raghavachari, A. Rendell, J. C. Burant, S. S. Iyengar, J. Tomasi, 
 M. Cossi, N. Rega, J. M. Millam, M. Klene, J. E. Knox, J. B. Cross, 
 V. Bakken, C. Adamo, J. Jaramillo, R. Gomperts, R. E. Stratmann, 
 O. Yazyev, A. J. Austin, R. Cammi, C. Pomelli, J. W. Ochterski, 
 R. L. Martin, K. Morokuma, V. G. Zakrzewski, G. A. Voth, 
 P. Salvador, J. J. Dannenberg, S. Dapprich, A. D. Daniels, 
 O. Farkas, J. B. Foresman, J. V. Ortiz, J. Cioslowski, 
 and D. J. Fox, Gaussian, Inc., Wallingford CT, 2010.
 
 ******************************************
 Gaussian 09:  IA32W-G09RevC.01 23-Sep-2011
                21-Sep-2023 
 ******************************************
 %nprocshared=1
 Will use up to    1 processors via shared memory.
 %mem=100MW
 %chk=D:\onedrive\Ni(dmit)\CIF\HBTZ\test.chk
 ------------------------------------------------
 # opt freq=raman b3lyp/lanl2dz geom=connectivity
 ------------------------------------------------
 1/14=-1,18=20,19=15,26=3,38=1,57=2/1,3;
 2/9=110,12=2,17=6,18=5,40=1/2;
 3/5=6,6=3,11=2,16=1,25=1,30=1,71=1,74=-5/1,2,3;
 4//1;
 5/5=2,38=5/2;
 6/7=2,8=2,9=2,10=2,28=1/1;
 7//1,2,3,16;
 1/14=-1,18=20,19=15/3(2);
 2/9=110/2;
 99//99;
 2/9=110/2;
 3/5=6,6=3,11=2,16=1,25=1,30=1,71=1,74=-5/1,2,3;
 4/5=5,16=3/1;
 5/5=2,38=5/2;
 7//1,2,3,16;
 1/14=-1,18=20,19=15/3(-5);
 2/9=110/2;
 6/7=2,8=2,9=2,10=2,19=2,28=1/1;
 99/9=1/99;
 -------------------
 Title Card Required
 -------------------
 Charge =  0 Multiplicity = 1
 Symbolic Z-Matrix:
 C                    -1.52392   2.60651  -1.34347 
 H                    -1.83846   3.05872  -0.40356 
 C                    -1.25333   2.22818  -3.39496 
 H                    -1.27344   2.27024  -4.48265 
 C                     3.06208  -0.01828  -1.15827 
 H                     3.54066  -0.00599  -0.18031 
 C                     2.73744  -0.03711  -3.23631 
 H                     2.85931  -0.03661  -4.31822 
 C                    -1.52636  -2.60904  -1.28839 
 H                    -1.8147   -3.04597  -0.33391 
 C                    -1.31129  -2.24396  -3.34875 
 H                    -1.37626  -2.28689  -4.43482 
 N                    -0.81718   1.47798  -1.38973 
 N                    -0.64389   1.2373   -2.72026 
 N                    -1.81415   3.10545  -2.56573 
 N                     1.73812  -0.01002  -1.29568 
 N                     1.52988  -0.02309  -2.64238 
 N                     3.72097  -0.03514  -2.33803 
 N                    -0.79547  -1.49809  -1.36202 
 N                    -0.6533   -1.2676   -2.69761 
 N                    -1.86654  -3.10497  -2.49768 
 B                     0.09841  -0.02198  -3.22308 
 H                     0.12884  -0.03093  -4.4308 
 Fe                   -0.0001    0.0002    0.00004 
 C                     1.52415  -2.6061    1.34325 
 H                     1.83869  -3.05821   0.40328 
 C                     1.25359  -2.22796   3.39477 
 H                     1.27377  -2.2701    4.48246 
 C                    -3.06223   0.01771   1.15832 
 H                    -3.54087   0.00527   0.18039 
 C                    -2.73752   0.03645   3.23636 
 H                    -2.85936   0.03579   4.31826 
 C                     1.52646   2.60906   1.28852 
 H                     1.81492   3.04597   0.33408 
 C                     1.31138   2.24386   3.34886 
 H                     1.37638   2.28668   4.43493 
 N                     0.8172   -1.4777    1.38962 
 N                     0.64393  -1.23715   2.72017 
 N                     1.81453  -3.10507   2.56545 
 N                    -1.73826   0.01      1.29568 
 N                    -1.52997   0.02298   2.64238 
 N                    -3.72108   0.03417   2.33811 
 N                     0.79532   1.49827   1.3621 
 N                     0.65312   1.26772   2.69767 
 N                     1.8668    3.10481   2.49784 
 B                    -0.09852   0.02202   3.22307 
 H                    -0.12895   0.03089   4.43078 
 

 GradGradGradGradGradGradGradGradGradGradGradGradGradGradGradGradGradGrad
 Berny optimization.
 Initialization pass.
                           ----------------------------
                           !    Initial Parameters    !
                           ! (Angstroms and Degrees)  !
 --------------------------                            --------------------------
 ! Name  Definition              Value          Derivative Info.                !
 --------------------------------------------------------------------------------
 ! R1    R(1,2)                  1.0894         estimate D2E/DX2                !
 ! R2    R(1,13)                 1.3324         estimate D2E/DX2                !
 ! R3    R(1,15)                 1.3517         estimate D2E/DX2                !
 ! R4    R(3,4)                  1.0887         estimate D2E/DX2                !
 ! R5    R(3,14)                 1.3448         estimate D2E/DX2                !
 ! R6    R(3,15)                 1.3311         estimate D2E/DX2                !
 ! R7    R(5,6)                  1.0889         estimate D2E/DX2                !
 ! R8    R(5,16)                 1.3311         estimate D2E/DX2                !
 ! R9    R(5,18)                 1.3514         estimate D2E/DX2                !
 ! R10   R(7,8)                  1.0887         estimate D2E/DX2                !
 ! R11   R(7,17)                 1.3458         estimate D2E/DX2                !
 ! R12   R(7,18)                 1.332          estimate D2E/DX2                !
 ! R13   R(9,10)                 1.0886         estimate D2E/DX2                !
 ! R14   R(9,19)                 1.3319         estimate D2E/DX2                !
 ! R15   R(9,21)                 1.3506         estimate D2E/DX2                !
 ! R16   R(11,12)                1.0889         estimate D2E/DX2                !
 ! R17   R(11,20)                1.3454         estimate D2E/DX2                !
 ! R18   R(11,21)                1.3319         estimate D2E/DX2                !
 ! R19   R(13,14)                1.3632         estimate D2E/DX2                !
 ! R20   R(13,24)                2.187          estimate D2E/DX2                !
 ! R21   R(14,22)                1.5458         estimate D2E/DX2                !
 ! R22   R(16,17)                1.3628         estimate D2E/DX2                !
 ! R23   R(16,24)                2.168          estimate D2E/DX2                !
 ! R24   R(17,22)                1.5448         estimate D2E/DX2                !
 ! R25   R(19,20)                1.3628         estimate D2E/DX2                !
 ! R26   R(19,24)                2.1755         estimate D2E/DX2                !
 ! R27   R(20,22)                1.5469         estimate D2E/DX2                !
 ! R28   R(22,23)                1.2081         estimate D2E/DX2                !
 ! R29   R(24,37)                2.187          estimate D2E/DX2                !
 ! R30   R(24,40)                2.1679         estimate D2E/DX2                !
 ! R31   R(24,43)                2.1753         estimate D2E/DX2                !
 ! R32   R(25,26)                1.0894         estimate D2E/DX2                !
 ! R33   R(25,37)                1.3324         estimate D2E/DX2                !
 ! R34   R(25,39)                1.3517         estimate D2E/DX2                !
 ! R35   R(27,28)                1.0887         estimate D2E/DX2                !
 ! R36   R(27,38)                1.3448         estimate D2E/DX2                !
 ! R37   R(27,39)                1.3311         estimate D2E/DX2                !
 ! R38   R(29,30)                1.0889         estimate D2E/DX2                !
 ! R39   R(29,40)                1.3311         estimate D2E/DX2                !
 ! R40   R(29,42)                1.3514         estimate D2E/DX2                !
 ! R41   R(31,32)                1.0887         estimate D2E/DX2                !
 ! R42   R(31,41)                1.3458         estimate D2E/DX2                !
 ! R43   R(31,42)                1.332          estimate D2E/DX2                !
 ! R44   R(33,34)                1.0886         estimate D2E/DX2                !
 ! R45   R(33,43)                1.3318         estimate D2E/DX2                !
 ! R46   R(33,45)                1.3506         estimate D2E/DX2                !
 ! R47   R(35,36)                1.0889         estimate D2E/DX2                !
 ! R48   R(35,44)                1.3454         estimate D2E/DX2                !
 ! R49   R(35,45)                1.3319         estimate D2E/DX2                !
 ! R50   R(37,38)                1.3632         estimate D2E/DX2                !
 ! R51   R(38,46)                1.5458         estimate D2E/DX2                !
 ! R52   R(40,41)                1.3628         estimate D2E/DX2                !
 ! R53   R(41,46)                1.5448         estimate D2E/DX2                !
 ! R54   R(43,44)                1.3628         estimate D2E/DX2                !
 ! R55   R(44,46)                1.5469         estimate D2E/DX2                !
 ! R56   R(46,47)                1.2081         estimate D2E/DX2                !
 ! A1    A(2,1,13)             122.3223         estimate D2E/DX2                !
 ! A2    A(2,1,15)             124.3972         estimate D2E/DX2                !
 ! A3    A(13,1,15)            113.2754         estimate D2E/DX2                !
 ! A4    A(4,3,14)             122.5535         estimate D2E/DX2                !
 ! A5    A(4,3,15)             126.0976         estimate D2E/DX2                !
 ! A6    A(14,3,15)            111.3465         estimate D2E/DX2                !
 ! A7    A(6,5,16)             121.9933         estimate D2E/DX2                !
 ! A8    A(6,5,18)             124.7453         estimate D2E/DX2                !
 ! A9    A(16,5,18)            113.2604         estimate D2E/DX2                !
 ! A10   A(8,7,17)             122.6146         estimate D2E/DX2                !
 ! A11   A(8,7,18)             125.9792         estimate D2E/DX2                !
 ! A12   A(17,7,18)            111.4015         estimate D2E/DX2                !
 ! A13   A(10,9,19)            121.9125         estimate D2E/DX2                !
 ! A14   A(10,9,21)            124.8176         estimate D2E/DX2                !
 ! A15   A(19,9,21)            113.2671         estimate D2E/DX2                !
 ! A16   A(12,11,20)           122.7187         estimate D2E/DX2                !
 ! A17   A(12,11,21)           125.9434         estimate D2E/DX2                !
 ! A18   A(20,11,21)           111.3309         estimate D2E/DX2                !
 ! A19   A(1,13,14)            104.5286         estimate D2E/DX2                !
 ! A20   A(1,13,24)            138.4568         estimate D2E/DX2                !
 ! A21   A(14,13,24)           116.9653         estimate D2E/DX2                !
 ! A22   A(3,14,13)            107.5771         estimate D2E/DX2                !
 ! A23   A(3,14,22)            130.8938         estimate D2E/DX2                !
 ! A24   A(13,14,22)           121.4903         estimate D2E/DX2                !
 ! A25   A(1,15,3)             103.2722         estimate D2E/DX2                !
 ! A26   A(5,16,17)            104.7109         estimate D2E/DX2                !
 ! A27   A(5,16,24)            137.3735         estimate D2E/DX2                !
 ! A28   A(17,16,24)           117.9128         estimate D2E/DX2                !
 ! A29   A(7,17,16)            107.4041         estimate D2E/DX2                !
 ! A30   A(7,17,22)            131.7268         estimate D2E/DX2                !
 ! A31   A(16,17,22)           120.869          estimate D2E/DX2                !
 ! A32   A(5,18,7)             103.223          estimate D2E/DX2                !
 ! A33   A(9,19,20)            104.6262         estimate D2E/DX2                !
 ! A34   A(9,19,24)            137.7747         estimate D2E/DX2                !
 ! A35   A(20,19,24)           117.3219         estimate D2E/DX2                !
 ! A36   A(11,20,19)           107.4909         estimate D2E/DX2                !
 ! A37   A(11,20,22)           131.1186         estimate D2E/DX2                !
 ! A38   A(19,20,22)           121.3201         estimate D2E/DX2                !
 ! A39   A(9,21,11)            103.2829         estimate D2E/DX2                !
 ! A40   A(14,22,17)           108.8615         estimate D2E/DX2                !
 ! A41   A(14,22,20)           108.1879         estimate D2E/DX2                !
 ! A42   A(14,22,23)           110.0774         estimate D2E/DX2                !
 ! A43   A(17,22,20)           108.7864         estimate D2E/DX2                !
 ! A44   A(17,22,23)           110.6366         estimate D2E/DX2                !
 ! A45   A(20,22,23)           110.2344         estimate D2E/DX2                !
 ! A46   A(13,24,16)            85.5803         estimate D2E/DX2                !
 ! A47   A(13,24,19)            86.0386         estimate D2E/DX2                !
 ! A48   A(13,24,40)            94.4268         estimate D2E/DX2                !
 ! A49   A(13,24,43)            93.9657         estimate D2E/DX2                !
 ! A50   A(16,24,19)            85.164          estimate D2E/DX2                !
 ! A51   A(16,24,37)            94.4118         estimate D2E/DX2                !
 ! A52   A(16,24,43)            94.835          estimate D2E/DX2                !
 ! A53   A(19,24,37)            93.9584         estimate D2E/DX2                !
 ! A54   A(19,24,40)            94.8281         estimate D2E/DX2                !
 ! A55   A(37,24,40)            85.5811         estimate D2E/DX2                !
 ! A56   A(37,24,43)            86.0373         estimate D2E/DX2                !
 ! A57   A(40,24,43)            85.1729         estimate D2E/DX2                !
 ! A58   A(26,25,37)           122.322          estimate D2E/DX2                !
 ! A59   A(26,25,39)           124.3977         estimate D2E/DX2                !
 ! A60   A(37,25,39)           113.2752         estimate D2E/DX2                !
 ! A61   A(28,27,38)           122.5544         estimate D2E/DX2                !
 ! A62   A(28,27,39)           126.097          estimate D2E/DX2                !
 ! A63   A(38,27,39)           111.3462         estimate D2E/DX2                !
 ! A64   A(30,29,40)           121.995          estimate D2E/DX2                !
 ! A65   A(30,29,42)           124.7439         estimate D2E/DX2                !
 ! A66   A(40,29,42)           113.26           estimate D2E/DX2                !
 ! A67   A(32,31,41)           122.6153         estimate D2E/DX2                !
 ! A68   A(32,31,42)           125.9787         estimate D2E/DX2                !
 ! A69   A(41,31,42)           111.4013         estimate D2E/DX2                !
 ! A70   A(34,33,43)           121.913          estimate D2E/DX2                !
 ! A71   A(34,33,45)           124.8172         estimate D2E/DX2                !
 ! A72   A(43,33,45)           113.2669         estimate D2E/DX2                !
 ! A73   A(36,35,44)           122.718          estimate D2E/DX2                !
 ! A74   A(36,35,45)           125.944          estimate D2E/DX2                !
 ! A75   A(44,35,45)           111.3309         estimate D2E/DX2                !
 ! A76   A(24,37,25)           138.4588         estimate D2E/DX2                !
 ! A77   A(24,37,38)           116.9631         estimate D2E/DX2                !
 ! A78   A(25,37,38)           104.5286         estimate D2E/DX2                !
 ! A79   A(27,38,37)           107.5774         estimate D2E/DX2                !
 ! A80   A(27,38,46)           130.8955         estimate D2E/DX2                !
 ! A81   A(37,38,46)           121.4881         estimate D2E/DX2                !
 ! A82   A(25,39,27)           103.2724         estimate D2E/DX2                !
 ! A83   A(24,40,29)           137.376          estimate D2E/DX2                !
 ! A84   A(24,40,41)           117.9105         estimate D2E/DX2                !
 ! A85   A(29,40,41)           104.7109         estimate D2E/DX2                !
 ! A86   A(31,41,40)           107.4042         estimate D2E/DX2                !
 ! A87   A(31,41,46)           131.7254         estimate D2E/DX2                !
 ! A88   A(40,41,46)           120.8704         estimate D2E/DX2                !
 ! A89   A(29,42,31)           103.2236         estimate D2E/DX2                !
 ! A90   A(24,43,33)           137.7741         estimate D2E/DX2                !
 ! A91   A(24,43,44)           117.3211         estimate D2E/DX2                !
 ! A92   A(33,43,44)           104.6266         estimate D2E/DX2                !
 ! A93   A(35,44,43)           107.4906         estimate D2E/DX2                !
 ! A94   A(35,44,46)           131.1176         estimate D2E/DX2                !
 ! A95   A(43,44,46)           121.3203         estimate D2E/DX2                !
 ! A96   A(33,45,35)           103.2829         estimate D2E/DX2                !
 ! A97   A(38,46,41)           108.8612         estimate D2E/DX2                !
 ! A98   A(38,46,44)           108.1853         estimate D2E/DX2                !
 ! A99   A(38,46,47)           110.0772         estimate D2E/DX2                !
 ! A100  A(41,46,44)           108.7896         estimate D2E/DX2                !
 ! A101  A(41,46,47)           110.636          estimate D2E/DX2                !
 ! A102  A(44,46,47)           110.2348         estimate D2E/DX2                !
 ! A103  L(13,24,37,16,-1)     179.9921         estimate D2E/DX2                !
 ! A104  L(16,24,40,13,-1)     180.0071         estimate D2E/DX2                !
 ! A105  L(19,24,43,13,-1)     180.0043         estimate D2E/DX2                !
 ! A106  L(13,24,37,16,-2)     180.0024         estimate D2E/DX2                !
 ! A107  L(16,24,40,13,-2)     179.9916         estimate D2E/DX2                !
 ! A108  L(19,24,43,13,-2)     180.0013         estimate D2E/DX2                !
 ! D1    D(2,1,13,14)          179.1771         estimate D2E/DX2                !
 ! D2    D(2,1,13,24)            1.9787         estimate D2E/DX2                !
 ! D3    D(15,1,13,14)          -0.0398         estimate D2E/DX2                !
 ! D4    D(15,1,13,24)        -177.2382         estimate D2E/DX2                !
 ! D5    D(2,1,15,3)          -179.094          estimate D2E/DX2                !
 ! D6    D(13,1,15,3)            0.104          estimate D2E/DX2                !
 ! D7    D(4,3,14,13)         -179.3577         estimate D2E/DX2                !
 ! D8    D(4,3,14,22)           -1.6517         estimate D2E/DX2                !
 ! D9    D(15,3,14,13)           0.1115         estimate D2E/DX2                !
 ! D10   D(15,3,14,22)         177.8176         estimate D2E/DX2                !
 ! D11   D(4,3,15,1)           179.3173         estimate D2E/DX2                !
 ! D12   D(14,3,15,1)           -0.1291         estimate D2E/DX2                !
 ! D13   D(6,5,16,17)          179.6768         estimate D2E/DX2                !
 ! D14   D(6,5,16,24)           -0.972          estimate D2E/DX2                !
 ! D15   D(18,5,16,17)           0.036          estimate D2E/DX2                !
 ! D16   D(18,5,16,24)         179.3873         estimate D2E/DX2                !
 ! D17   D(6,5,18,7)          -179.6277         estimate D2E/DX2                !
 ! D18   D(16,5,18,7)            0.0014         estimate D2E/DX2                !
 ! D19   D(8,7,17,16)         -179.1981         estimate D2E/DX2                !
 ! D20   D(8,7,17,22)            0.8902         estimate D2E/DX2                !
 ! D21   D(18,7,17,16)           0.0639         estimate D2E/DX2                !
 ! D22   D(18,7,17,22)        -179.8477         estimate D2E/DX2                !
 ! D23   D(8,7,18,5)           179.1916         estimate D2E/DX2                !
 ! D24   D(17,7,18,5)           -0.0403         estimate D2E/DX2                !
 ! D25   D(10,9,19,20)        -179.6109         estimate D2E/DX2                !
 ! D26   D(10,9,19,24)          -6.1983         estimate D2E/DX2                !
 ! D27   D(21,9,19,20)          -0.193          estimate D2E/DX2                !
 ! D28   D(21,9,19,24)         173.2196         estimate D2E/DX2                !
 ! D29   D(10,9,21,11)         179.3127         estimate D2E/DX2                !
 ! D30   D(19,9,21,11)          -0.0854         estimate D2E/DX2                !
 ! D31   D(12,11,20,19)        178.6112         estimate D2E/DX2                !
 ! D32   D(12,11,20,22)          1.7098         estimate D2E/DX2                !
 ! D33   D(21,11,20,19)         -0.4766         estimate D2E/DX2                !
 ! D34   D(21,11,20,22)       -177.378          estimate D2E/DX2                !
 ! D35   D(12,11,21,9)        -178.7085         estimate D2E/DX2                !
 ! D36   D(20,11,21,9)           0.3435         estimate D2E/DX2                !
 ! D37   D(1,13,14,3)           -0.042          estimate D2E/DX2                !
 ! D38   D(1,13,14,22)        -178.0085         estimate D2E/DX2                !
 ! D39   D(24,13,14,3)         177.8738         estimate D2E/DX2                !
 ! D40   D(24,13,14,22)         -0.0928         estimate D2E/DX2                !
 ! D41   D(1,13,24,16)        -140.1595         estimate D2E/DX2                !
 ! D42   D(1,13,24,19)         134.3949         estimate D2E/DX2                !
 ! D43   D(1,13,24,40)          39.849          estimate D2E/DX2                !
 ! D44   D(1,13,24,43)         -45.6064         estimate D2E/DX2                !
 ! D45   D(14,13,24,16)         42.8835         estimate D2E/DX2                !
 ! D46   D(14,13,24,19)        -42.5621         estimate D2E/DX2                !
 ! D47   D(14,13,24,40)       -137.108          estimate D2E/DX2                !
 ! D48   D(14,13,24,43)        137.4366         estimate D2E/DX2                !
 ! D49   D(1,13,37,25)        -179.9851         estimate D2E/DX2                !
 ! D50   D(1,13,37,38)          -3.0379         estimate D2E/DX2                !
 ! D51   D(14,13,37,25)          3.0552         estimate D2E/DX2                !
 ! D52   D(14,13,37,38)       -179.9977         estimate D2E/DX2                !
 ! D53   D(3,14,22,17)         123.7513         estimate D2E/DX2                !
 ! D54   D(3,14,22,20)        -118.1849         estimate D2E/DX2                !
 ! D55   D(3,14,22,23)           2.3251         estimate D2E/DX2                !
 ! D56   D(13,14,22,17)        -58.8134         estimate D2E/DX2                !
 ! D57   D(13,14,22,20)         59.2504         estimate D2E/DX2                !
 ! D58   D(13,14,22,23)        179.7604         estimate D2E/DX2                !
 ! D59   D(5,16,17,7)           -0.0585         estimate D2E/DX2                !
 ! D60   D(5,16,17,22)         179.8646         estimate D2E/DX2                !
 ! D61   D(24,16,17,7)        -179.5613         estimate D2E/DX2                !
 ! D62   D(24,16,17,22)          0.3618         estimate D2E/DX2                !
 ! D63   D(5,16,24,13)         137.5356         estimate D2E/DX2                !
 ! D64   D(5,16,24,19)        -136.0763         estimate D2E/DX2                !
 ! D65   D(5,16,24,37)         -42.4667         estimate D2E/DX2                !
 ! D66   D(5,16,24,43)          43.9193         estimate D2E/DX2                !
 ! D67   D(17,16,24,13)        -43.1745         estimate D2E/DX2                !
 ! D68   D(17,16,24,19)         43.2135         estimate D2E/DX2                !
 ! D69   D(17,16,24,37)        136.8231         estimate D2E/DX2                !
 ! D70   D(17,16,24,43)       -136.7909         estimate D2E/DX2                !
 ! D71   D(5,16,40,29)        -179.9656         estimate D2E/DX2                !
 ! D72   D(5,16,40,41)           0.7151         estimate D2E/DX2                !
 ! D73   D(17,16,40,29)         -0.6846         estimate D2E/DX2                !
 ! D74   D(17,16,40,41)        179.9961         estimate D2E/DX2                !
 ! D75   D(7,17,22,14)        -121.3784         estimate D2E/DX2                !
 ! D76   D(7,17,22,20)         120.9362         estimate D2E/DX2                !
 ! D77   D(7,17,22,23)          -0.294          estimate D2E/DX2                !
 ! D78   D(16,17,22,14)         58.7199         estimate D2E/DX2                !
 ! D79   D(16,17,22,20)        -58.9655         estimate D2E/DX2                !
 ! D80   D(16,17,22,23)        179.8042         estimate D2E/DX2                !
 ! D81   D(9,19,20,11)           0.3922         estimate D2E/DX2                !
 ! D82   D(9,19,20,22)         177.6599         estimate D2E/DX2                !
 ! D83   D(24,19,20,11)       -174.6296         estimate D2E/DX2                !
 ! D84   D(24,19,20,22)          2.6382         estimate D2E/DX2                !
 ! D85   D(9,19,24,13)        -131.5752         estimate D2E/DX2                !
 ! D86   D(9,19,24,16)         142.5343         estimate D2E/DX2                !
 ! D87   D(9,19,24,37)          48.4325         estimate D2E/DX2                !
 ! D88   D(9,19,24,40)         -37.458          estimate D2E/DX2                !
 ! D89   D(20,19,24,13)         41.2476         estimate D2E/DX2                !
 ! D90   D(20,19,24,16)        -44.6429         estimate D2E/DX2                !
 ! D91   D(20,19,24,37)       -138.7447         estimate D2E/DX2                !
 ! D92   D(20,19,24,40)        135.3647         estimate D2E/DX2                !
 ! D93   D(9,19,43,33)         179.9809         estimate D2E/DX2                !
 ! D94   D(9,19,43,44)           7.1743         estimate D2E/DX2                !
 ! D95   D(20,19,43,33)         -7.1931         estimate D2E/DX2                !
 ! D96   D(20,19,43,44)       -179.9997         estimate D2E/DX2                !
 ! D97   D(11,20,22,14)        115.5312         estimate D2E/DX2                !
 ! D98   D(11,20,22,17)       -126.3572         estimate D2E/DX2                !
 ! D99   D(11,20,22,23)         -4.8809         estimate D2E/DX2                !
 ! D100  D(19,20,22,14)        -61.0089         estimate D2E/DX2                !
 ! D101  D(19,20,22,17)         57.1028         estimate D2E/DX2                !
 ! D102  D(19,20,22,23)        178.579          estimate D2E/DX2                !
 ! D103  D(16,24,37,25)        -39.8291         estimate D2E/DX2                !
 ! D104  D(16,24,37,38)        137.1209         estimate D2E/DX2                !
 ! D105  D(19,24,37,25)         45.6158         estimate D2E/DX2                !
 ! D106  D(19,24,37,38)       -137.4343         estimate D2E/DX2                !
 ! D107  D(40,24,37,25)        140.1625         estimate D2E/DX2                !
 ! D108  D(40,24,37,38)        -42.8876         estimate D2E/DX2                !
 ! D109  D(43,24,37,25)       -134.3829         estimate D2E/DX2                !
 ! D110  D(43,24,37,38)         42.567          estimate D2E/DX2                !
 ! D111  D(13,24,40,29)         42.4862         estimate D2E/DX2                !
 ! D112  D(13,24,40,41)       -136.8242         estimate D2E/DX2                !
 ! D113  D(19,24,40,29)        -43.9019         estimate D2E/DX2                !
 ! D114  D(19,24,40,41)        136.7877         estimate D2E/DX2                !
 ! D115  D(37,24,40,29)       -137.5115         estimate D2E/DX2                !
 ! D116  D(37,24,40,41)         43.1781         estimate D2E/DX2                !
 ! D117  D(43,24,40,29)        136.1025         estimate D2E/DX2                !
 ! D118  D(43,24,40,41)        -43.2079         estimate D2E/DX2                !
 ! D119  D(13,24,43,33)        -48.4393         estimate D2E/DX2                !
 ! D120  D(13,24,43,44)        138.7508         estimate D2E/DX2                !
 ! D121  D(16,24,43,33)         37.4514         estimate D2E/DX2                !
 ! D122  D(16,24,43,44)       -135.3584         estimate D2E/DX2                !
 ! D123  D(37,24,43,33)        131.553          estimate D2E/DX2                !
 ! D124  D(37,24,43,44)        -41.2569         estimate D2E/DX2                !
 ! D125  D(40,24,43,33)       -142.5562         estimate D2E/DX2                !
 ! D126  D(40,24,43,44)         44.634          estimate D2E/DX2                !
 ! D127  D(26,25,37,24)         -1.9879         estimate D2E/DX2                !
 ! D128  D(26,25,37,38)       -179.1798         estimate D2E/DX2                !
 ! D129  D(39,25,37,24)        177.2312         estimate D2E/DX2                !
 ! D130  D(39,25,37,38)          0.0393         estimate D2E/DX2                !
 ! D131  D(26,25,39,27)        179.0965         estimate D2E/DX2                !
 ! D132  D(37,25,39,27)         -0.1038         estimate D2E/DX2                !
 ! D133  D(28,27,38,37)        179.3569         estimate D2E/DX2                !
 ! D134  D(28,27,38,46)          1.6553         estimate D2E/DX2                !
 ! D135  D(39,27,38,37)         -0.112          estimate D2E/DX2                !
 ! D136  D(39,27,38,46)       -177.8136         estimate D2E/DX2                !
 ! D137  D(28,27,39,25)       -179.3167         estimate D2E/DX2                !
 ! D138  D(38,27,39,25)          0.1292         estimate D2E/DX2                !
 ! D139  D(30,29,40,24)          0.9577         estimate D2E/DX2                !
 ! D140  D(30,29,40,41)       -179.6723         estimate D2E/DX2                !
 ! D141  D(42,29,40,24)       -179.4051         estimate D2E/DX2                !
 ! D142  D(42,29,40,41)         -0.0351         estimate D2E/DX2                !
 ! D143  D(30,29,42,31)        179.6241         estimate D2E/DX2                !
 ! D144  D(40,29,42,31)         -0.0014         estimate D2E/DX2                !
 ! D145  D(32,31,41,40)        179.1993         estimate D2E/DX2                !
 ! D146  D(32,31,41,46)         -0.8718         estimate D2E/DX2                !
 ! D147  D(42,31,41,40)         -0.0623         estimate D2E/DX2                !
 ! D148  D(42,31,41,46)        179.8667         estimate D2E/DX2                !
 ! D149  D(32,31,42,29)       -179.1921         estimate D2E/DX2                !
 ! D150  D(41,31,42,29)          0.0393         estimate D2E/DX2                !
 ! D151  D(34,33,43,24)          6.2071         estimate D2E/DX2                !
 ! D152  D(34,33,43,44)        179.6078         estimate D2E/DX2                !
 ! D153  D(45,33,43,24)       -173.2058         estimate D2E/DX2                !
 ! D154  D(45,33,43,44)          0.1949         estimate D2E/DX2                !
 ! D155  D(34,33,45,35)       -179.3086         estimate D2E/DX2                !
 ! D156  D(43,33,45,35)          0.0844         estimate D2E/DX2                !
 ! D157  D(36,35,44,43)       -178.611          estimate D2E/DX2                !
 ! D158  D(36,35,44,46)         -1.7316         estimate D2E/DX2                !
 ! D159  D(45,35,44,43)          0.478          estimate D2E/DX2                !
 ! D160  D(45,35,44,46)        177.3575         estimate D2E/DX2                !
 ! D161  D(36,35,45,33)        178.7096         estimate D2E/DX2                !
 ! D162  D(44,35,45,33)         -0.3438         estimate D2E/DX2                !
 ! D163  D(24,37,38,27)       -177.8685         estimate D2E/DX2                !
 ! D164  D(24,37,38,46)          0.0942         estimate D2E/DX2                !
 ! D165  D(25,37,38,27)          0.0425         estimate D2E/DX2                !
 ! D166  D(25,37,38,46)        178.0053         estimate D2E/DX2                !
 ! D167  D(27,38,46,41)       -123.7567         estimate D2E/DX2                !
 ! D168  D(27,38,46,44)        118.1773         estimate D2E/DX2                !
 ! D169  D(27,38,46,47)         -2.3315         estimate D2E/DX2                !
 ! D170  D(37,38,46,41)         58.8129         estimate D2E/DX2                !
 ! D171  D(37,38,46,44)        -59.2531         estimate D2E/DX2                !
 ! D172  D(37,38,46,47)       -179.7619         estimate D2E/DX2                !
 ! D173  D(24,40,41,31)        179.5742         estimate D2E/DX2                !
 ! D174  D(24,40,41,46)         -0.364          estimate D2E/DX2                !
 ! D175  D(29,40,41,31)          0.057          estimate D2E/DX2                !
 ! D176  D(29,40,41,46)       -179.8812         estimate D2E/DX2                !
 ! D177  D(31,41,46,38)        121.3572         estimate D2E/DX2                !
 ! D178  D(31,41,46,44)       -120.9589         estimate D2E/DX2                !
 ! D179  D(31,41,46,47)          0.2736         estimate D2E/DX2                !
 ! D180  D(40,41,46,38)        -58.7218         estimate D2E/DX2                !
 ! D181  D(40,41,46,44)         58.9622         estimate D2E/DX2                !
 ! D182  D(40,41,46,47)       -179.8054         estimate D2E/DX2                !
 ! D183  D(24,43,44,35)        174.6186         estimate D2E/DX2                !
 ! D184  D(24,43,44,46)         -2.6298         estimate D2E/DX2                !
 ! D185  D(33,43,44,35)         -0.3941         estimate D2E/DX2                !
 ! D186  D(33,43,44,46)       -177.6425         estimate D2E/DX2                !
 ! D187  D(35,44,46,38)       -115.5074         estimate D2E/DX2                !
 ! D188  D(35,44,46,41)        126.3809         estimate D2E/DX2                !
 ! D189  D(35,44,46,47)          4.9031         estimate D2E/DX2                !
 ! D190  D(43,44,46,38)         61.0082         estimate D2E/DX2                !
 ! D191  D(43,44,46,41)        -57.1035         estimate D2E/DX2                !
 ! D192  D(43,44,46,47)       -178.5813         estimate D2E/DX2                !
 --------------------------------------------------------------------------------
 Trust Radius=3.00D-01 FncErr=1.00D-07 GrdErr=1.00D-06
 Number of steps in this run=    282 maximum allowed number of steps=    282.
 GradGradGradGradGradGradGradGradGradGradGradGradGradGradGradGradGradGrad

                          Input orientation:                          
 ---------------------------------------------------------------------
 Center     Atomic      Atomic             Coordinates (Angstroms)
 Number     Number       Type             X           Y           Z
 ---------------------------------------------------------------------
      1          6           0       -1.523923    2.606510   -1.343474
      2          1           0       -1.838458    3.058724   -0.403555
      3          6           0       -1.253325    2.228178   -3.394956
      4          1           0       -1.273436    2.270237   -4.482647
      5          6           0        3.062080   -0.018279   -1.158270
      6          1           0        3.540663   -0.005988   -0.180312
      7          6           0        2.737441   -0.037109   -3.236314
      8          1           0        2.859309   -0.036610   -4.318215
      9          6           0       -1.526360   -2.609038   -1.288389
     10          1           0       -1.814697   -3.045972   -0.333914
     11          6           0       -1.311286   -2.243961   -3.348747
     12          1           0       -1.376261   -2.286892   -4.434819
     13          7           0       -0.817177    1.477984   -1.389729
     14          7           0       -0.643890    1.237298   -2.720259
     15          7           0       -1.814147    3.105452   -2.565726
     16          7           0        1.738122   -0.010023   -1.295677
     17          7           0        1.529877   -0.023092   -2.642378
     18          7           0        3.720972   -0.035140   -2.338032
     19          7           0       -0.795472   -1.498086   -1.362021
     20          7           0       -0.653300   -1.267603   -2.697610
     21          7           0       -1.866537   -3.104972   -2.497681
     22          5           0        0.098411   -0.021984   -3.223079
     23          1           0        0.128841   -0.030932   -4.430796
     24         26           0       -0.000101    0.000195    0.000040
     25          6           0        1.524151   -2.606102    1.343250
     26          1           0        1.838687   -3.058211    0.403277
     27          6           0        1.253585   -2.227958    3.394774
     28          1           0        1.273772   -2.270095    4.482459
     29          6           0       -3.062229    0.017712    1.158322
     30          1           0       -3.540872    0.005271    0.180394
     31          6           0       -2.737518    0.036451    3.236358
     32          1           0       -2.859360    0.035790    4.318260
     33          6           0        1.526457    2.609062    1.288524
     34          1           0        1.814918    3.045975    0.334079
     35          6           0        1.311376    2.243862    3.348860
     36          1           0        1.376384    2.286684    4.434932
     37          7           0        0.817204   -1.477703    1.389619
     38          7           0        0.643934   -1.237147    2.720172
     39          7           0        1.814525   -3.105072    2.565454
     40          7           0       -1.738257    0.009997    1.295683
     41          7           0       -1.529972    0.022984    2.642379
     42          7           0       -3.721076    0.034167    2.338109
     43          7           0        0.795324    1.498272    1.362095
     44          7           0        0.653123    1.267722    2.697668
     45          7           0        1.866802    3.104811    2.497844
     46          5           0       -0.098515    0.022023    3.223065
     47          1           0       -0.128951    0.030891    4.430780
 ---------------------------------------------------------------------
                    Distance matrix (angstroms):
                    1          2          3          4          5
     1  C    0.000000
     2  H    1.089439   0.000000
     3  C    2.103553   3.159219   0.000000
     4  H    3.167054   4.192845   1.088690   0.000000
     5  C    5.287272   5.835479   5.354629   5.923300   0.000000
     6  H    5.816195   6.194937   6.189326   6.845936   1.088850
     7  C    5.360111   6.208668   4.591613   4.792111   2.103334
     8  H    5.920126   6.853807   4.784917   4.735838   3.166497
     9  C    5.215839   5.744899   5.283070   5.837344   5.270934
    10  H    5.749288   6.105139   6.123869   6.765133   5.799090
    11  C    5.252942   6.088558   4.472753   4.654583   5.373842
    12  H    5.789957   6.711209   4.634899   4.558540   5.965002
    13  N    1.332366   2.124687   2.184937   3.225210   4.164254
    14  N    2.131839   3.179890   1.344794   2.137593   4.213134
    15  N    1.351693   2.162813   1.331072   2.159754   5.959548
    16  N    4.182041   4.796354   4.285472   4.942251   1.331095
    17  N    4.234106   5.084840   3.657978   4.062575   2.133131
    18  N    5.956205   6.649922   5.566267   5.904087   1.351392
    19  N    4.168776   4.771896   4.269367   4.915996   4.136671
    20  N    4.195285   5.038293   3.614804   4.010890   4.211226
    21  N    5.837003   6.509785   5.442759   5.760619   5.967660
    22  B    3.615780   4.603470   2.630582   2.953431   3.612033
    23  H    4.383981   5.443796   2.843752   2.695264   4.394710
    24  Fe   3.304533   3.591246   4.249762   5.183527   3.273985
    25  C    6.609127   6.815330   7.316777   8.096064   3.914033
    26  H    6.815229   7.182567   7.206457   7.870827   3.629918
    27  C    7.316941   7.206736   8.499540   9.416653   5.374341
    28  H    8.096287   7.871177   9.416706  10.367064   6.331394
    29  C    3.915002   3.631092   5.375001   6.331997   6.547905
    30  H    3.627217   3.544402   4.791379   5.658205   6.737325
    31  C    5.390072   4.815746   7.140086   8.168009   7.276750
    32  H    6.359813   5.698764   8.177996   9.217585   8.065901
    33  C    4.028925   3.793149   5.459601   6.423443   3.904851
    34  H    3.762336   3.727120   4.897817   5.774128   3.629349
    35  C    5.494400   4.966495   7.215053   8.247087   5.338208
    36  H    6.473333   5.860223   8.259899   9.302958   6.279995
    37  N    5.443479   5.554024   6.396312   7.273331   3.696096
    38  N    5.998877   5.862973   7.280306   8.237636   4.730262
    39  N    7.684213   7.755751   8.566315   9.386436   4.995078
    40  N    3.708499   3.491731   5.211294   6.222045   5.391282
    41  N    4.749912   4.311449   6.433415   7.475423   5.961005
    42  N    4.999848   4.495433   6.616004   7.583776   7.631423
    43  N    3.731917   3.534026   5.230608   6.247936   3.713536
    44  N    4.781497   4.362711   6.455779   7.501572   4.724948
    45  N    5.147916   4.706293   6.725234   7.699666   4.954750
    46  B    5.437338   5.039973   7.070991   8.112515   5.402507
    47  H    6.474702   5.954912   8.205756   9.261409   6.436037
                    6          7          8          9         10
     6  H    0.000000
     7  C    3.159950   0.000000
     8  H    4.193736   1.088743   0.000000
     9  C    5.803312   5.346890   5.918727   0.000000
    10  H    6.159949   6.180546   6.839389   1.088610   0.000000
    11  C    6.211997   4.612486   4.817274   2.103476   3.160042
    12  H    6.890537   4.839471   4.797647   3.166438   4.193549
    13  N    4.759793   4.282603   4.938276   4.149332   4.751418
    14  N    5.050502   3.650182   4.055701   4.198012   5.041015
    15  N    6.636659   5.571565   5.897878   5.862577   6.543776
    16  N    2.119719   2.182990   3.223896   4.172742   4.771215
    17  N    3.178887   1.345796   2.139159   4.226226   5.064878
    18  N    2.165437   1.332009   2.159535   5.938114   6.612506
    19  N    4.735489   4.257805   4.922644   1.331853   2.119381
    20  N    5.051513   3.647114   4.059572   2.132507   3.177813
    21  N    6.649189   5.581575   5.921386   1.350577   2.165192
    22  B    4.594321   2.639107   2.970201   3.616041   4.599104
    23  H    5.450483   2.869080   2.732794   4.388740   5.445388
    24  Fe   3.545360   4.239046   5.179277   3.285972   3.561379
    25  C    3.626038   5.389267   6.359019   4.028790   3.762216
    26  H    3.543073   4.814711   5.697739   3.793024   3.727038
    27  C    4.790524   7.139536   8.177442   5.459426   4.897613
    28  H    5.657421   8.167497   9.217063   6.423263   5.773913
    29  C    6.737261   7.276813   8.065979   3.904498   3.628948
    30  H    7.090724   7.147930   7.823142   3.612505   3.543201
    31  C    7.147796   8.477976   9.402201   5.379484   4.806222
    32  H    7.822991   9.402185  10.358432   6.340861   5.677262
    33  C    3.612892   5.379857   6.341261   6.571814   6.765724
    34  H    3.543624   4.806679   5.677757   6.765775   7.122650
    35  C    4.742004   7.113438   8.147434   7.287487   7.163623
    36  H    5.589358   8.130222   9.176837   8.071581   7.833397
    37  N    3.471002   5.211706   6.231076   3.734158   3.515243
    38  N    4.280140   6.426709   7.475832   4.760338   4.317888
    39  N    4.485878   6.627570   7.608675   5.124419   4.645544
    40  N    5.481406   6.369701   7.256420   3.685332   3.464156
    41  N    5.803427   7.264534   8.229168   4.730591   4.284610
    42  N    7.686151   8.531806   9.360188   4.995478   4.501249
    43  N    3.489800   5.222507   6.235529   5.411587   5.508068
    44  N    4.271182   6.423325   7.469348   5.972275   5.821390
    45  N    4.432990   6.596229   7.570486   7.648345   7.707426
    46  B    4.982708   7.054766   8.100806   5.414281   5.000997
    47  H    5.893182   8.185668   9.245494   6.452199   5.917021
                   11         12         13         14         15
    11  C    0.000000
    12  H    1.088861   0.000000
    13  N    4.234946   4.874366   0.000000
    14  N    3.599942   3.986979   1.363183   0.000000
    15  N    5.429752   5.723865   2.241778   2.209837   0.000000
    16  N    4.301682   4.973703   2.958473   3.042897   4.892630
    17  N    3.674700   4.096739   3.054672   2.513943   4.579974
    18  N    5.587849   5.953880   4.876845   4.562589   6.368101
    19  N    2.183912   3.225154   2.976278   3.057795   4.866124
    20  N    1.345437   2.139981   3.045596   2.505021   4.526430
    21  N    1.331900   2.159196   4.830342   4.516604   6.211018
    22  B    2.634430   2.961888   2.539562   1.545843   3.724359
    23  H    2.853470   2.711956   3.524183   2.265272   4.134077
    24  Fe   4.239082   5.176153   2.186991   3.056945   4.417753
    25  C    5.494150   6.473049   5.443413   5.998686   7.684151
    26  H    4.966187   5.859863   5.553877   5.862684   7.755573
    27  C    7.214839   8.259666   6.396369   7.280250   8.566435
    28  H    8.246878   9.302731   7.273428   8.237620   9.386621
    29  C    5.338037   6.279882   3.696649   4.730660   4.996036
    30  H    4.741828   5.589252   3.471698   4.280676   4.487079
    31  C    7.113229   8.130061   5.212140   6.427021   6.628390
    32  H    8.147195   9.176646   6.231498   7.476141   7.609504
    33  C    7.287585   8.071728   3.734300   4.760513   5.124576
    34  H    7.163783   7.833612   3.515400   4.318105   4.645699
    35  C    8.478022   9.398765   5.250860   6.455265   6.744891
    36  H    9.398722  10.352156   6.276335   7.508627   7.736865
    37  N    5.250689   6.276158   4.374021   5.137813   6.601066
    38  N    6.455102   7.508465   5.137905   6.113891   7.269185
    39  N    6.744626   7.736560   6.601040   7.269026   8.835546
    40  N    5.180093   6.184286   3.196062   4.339550   4.949554
    41  N    6.409404   7.446199   4.345457   5.569343   6.058607
    42  N    6.583106   7.533792   4.941054   6.041828   6.092353
    43  N    6.374492   7.255857   3.189531   4.336480   4.981982
    44  N    7.262916   8.223506   4.348886   5.571095   6.096556
    45  N    8.537695   9.362144   4.996352   6.084388   6.260122
    46  B    7.056501   8.099809   4.890211   6.090766   6.779456
    47  H    8.191087   9.248067   6.037057   7.270347   7.825849
                   16         17         18         19         20
    16  N    0.000000
    17  N    1.362769   0.000000
    18  N    2.240274   2.212164   0.000000
    19  N    2.939019   3.036802   4.846759   0.000000
    20  N    3.043981   2.513587   4.558785   1.362767   0.000000
    21  N    4.900723   4.588524   6.377273   2.240309   2.210846
    22  B    2.530548   1.544769   3.729133   2.537999   1.546853
    23  H    3.524088   2.271872   4.157293   3.524809   2.268267
    24  Fe   2.168042   3.053481   4.394794   2.175470   3.051442
    25  C    3.708011   4.749442   4.998770   3.731868   4.781362
    26  H    3.491133   4.310838   4.494077   3.533987   4.362542
    27  C    5.210983   6.433116   6.615249   5.230530   6.455667
    28  H    6.221768   7.475153   7.583067   6.247857   7.501466
    29  C    5.391312   5.961076   7.631455   3.713214   4.724742
    30  H    5.481496   5.803563   7.686253   3.489462   4.270970
    31  C    6.369682   7.264554   8.531767   5.222206   6.423122
    32  H    7.256392   8.229177   9.360129   6.235223   7.469134
    33  C    3.685445   4.730776   4.995959   5.411599   5.972364
    34  H    3.464264   4.284824   4.501832   5.508120   5.821528
    35  C    5.180138   6.409505   6.583369   6.374432   7.262929
    36  H    6.184302   7.446270   7.533990   7.255764   8.223486
    37  N    3.195777   4.345204   4.940469   3.189461   4.348789
    38  N    4.339369   5.569180   6.041392   4.336390   5.571006
    39  N    4.949091   6.058147   6.091239   4.981922   6.096417
    40  N    4.335984   5.117628   6.558133   3.197898   4.330795
    41  N    5.117598   6.106837   7.237423   4.346074   5.563241
    42  N    6.558140   7.237474   8.789492   4.959629   6.038569
    43  N    3.198058   4.346254   4.960011   4.350816   5.121502
    44  N    4.330896   5.563361   6.038826   5.121445   6.102757
    45  N    4.910148   6.026539   6.056644   6.570610   7.243042
    46  B    4.877837   6.087456   6.746669   4.880522   6.084843
    47  H    6.023284   7.265273   7.787367   6.028148   7.264638
                   21         22         23         24         25
    21  N    0.000000
    22  B    3.727202   0.000000
    23  H    4.143451   1.208133   0.000000
    24  Fe   4.400484   3.224700   4.432821   0.000000
    25  C    5.147658   5.437073   6.474411   3.304594   0.000000
    26  H    4.705999   5.039612   5.954515   3.591321   1.089442
    27  C    6.724979   7.070836   8.205578   4.249778   2.103556
    28  H    7.699410   8.112385   9.261254   5.183536   3.167053
    29  C    4.954512   5.402582   6.436112   3.273920   5.287105
    30  H    4.432730   4.982846   5.893316   3.545365   5.816009
    31  C    6.595934   7.054802   8.185707   4.238929   5.359922
    32  H    7.570148   8.100836   9.245527   5.179156   5.919919
    33  C    7.648395   5.414451   6.452404   3.285842   5.215452
    34  H    7.707537   5.001214   5.917284   3.561271   5.748821
    35  C    8.537634   7.056609   8.191222   4.238940   5.252608
    36  H    9.362030   8.099895   9.248180   5.176003   5.789619
    37  N    4.996156   4.890068   6.036905   2.187030   1.332369
    38  N    6.084178   6.090685   7.270256   3.056945   2.131838
    39  N    6.259837   6.779203   7.825559   4.417794   1.351692
    40  N    4.910102   4.877867   6.023312   2.167942   4.182050
    41  N    6.026409   6.087467   7.265285   3.053356   4.234087
    42  N    6.056267   6.746736   7.787437   4.394699   5.955936
    43  N    6.570634   4.880644   6.028288   2.175346   4.168624
    44  N    7.242982   6.084923   7.264735   3.051315   4.195194
    45  N    8.800824   6.755221   7.801246   4.400340   5.836525
    46  B    6.755067   6.449301   7.657420   3.224601   3.615770
    47  H    7.801052   7.657418   8.865540   4.432719   4.383984
                   26         27         28         29         30
    26  H    0.000000
    27  C    3.159228   0.000000
    28  H    4.192849   1.088688   0.000000
    29  C    5.835270   5.354531   5.923247   0.000000
    30  H    6.194696   6.189214   6.845864   1.088851   0.000000
    31  C    6.208457   4.591465   4.792011   2.103336   3.159947
    32  H    6.853582   4.784736   4.735699   3.166495   4.193724
    33  C    5.744487   5.282756   5.837058   5.271441   5.803921
    34  H    6.104624   6.123505   6.764798   5.799682   6.160681
    35  C    6.088226   4.472429   4.654274   5.374255   6.212469
    36  H    6.710877   4.634544   4.558182   5.965374   6.890961
    37  N    2.124689   2.184939   3.225213   4.164104   4.759650
    38  N    3.179892   1.344793   2.137600   4.213038   5.050413
    39  N    2.162820   1.331073   2.159747   5.959407   6.636492
    40  N    4.796334   4.285527   4.942335   1.331101   2.119744
    41  N    5.084801   3.658009   4.062645   2.133135   3.178900
    42  N    6.649612   5.566058   5.903928   1.351387   2.165420
    43  N    4.771737   4.269260   4.915910   4.136943   4.735828
    44  N    5.038203   3.614732   4.010839   4.211407   5.051737
    45  N    6.509289   5.442329   5.760208   5.968236   6.649862
    46  B    4.603455   2.630603   2.953481   3.612033   4.594339
    47  H    5.443797   2.843785   2.695337   4.394687   5.450472
                   31         32         33         34         35
    31  C    0.000000
    32  H    1.088741   0.000000
    33  C    5.347323   5.919157   0.000000
    34  H    6.181030   6.839867   1.088608   0.000000
    35  C    4.612902   4.817713   2.103477   3.160039   0.000000
    36  H    4.839868   4.798090   3.166439   4.193546   1.088858
    37  N    4.282424   4.938089   4.149085   4.751133   4.234723
    38  N    3.650030   4.055530   4.197831   5.040811   3.599743
    39  N    5.571389   5.897673   5.862155   6.543272   5.429363
    40  N    2.182989   3.223897   4.172954   4.771467   4.301854
    41  N    1.345793   2.139162   4.226403   5.065078   3.674870
    42  N    1.332007   2.159527   5.938713   6.613195   5.588376
    43  N    4.258022   4.922853   1.331849   2.119380   2.183907
    44  N    3.647281   4.059743   2.132508   3.177814   1.345436
    45  N    5.582114   5.921943   1.350576   2.165187   1.331901
    46  B    2.639076   2.970169   3.616041   4.599103   2.634423
    47  H    2.869024   2.732731   4.388749   5.445394   2.853477
                   36         37         38         39         40
    36  H    0.000000
    37  N    4.874138   0.000000
    38  N    3.986762   1.363180   0.000000
    39  N    5.723456   2.241778   2.209834   0.000000
    40  N    4.973849   2.958455   3.042921   4.892671   0.000000
    41  N    4.096888   3.054620   2.513931   4.579990   1.362770
    42  N    5.954376   4.876615   4.562403   6.367840   2.240269
    43  N    3.225144   2.976183   3.057746   4.865965   2.939116
    44  N    2.139971   3.045533   2.504987   4.526330   3.044032
    45  N    2.159202   4.830037   4.516352   6.210471   4.900971
    46  B    2.961864   2.539536   1.545846   3.724365   2.530553
    47  H    2.711946   3.524163   2.265271   4.134103   3.524079
                   41         42         43         44         45
    41  N    0.000000
    42  N    2.212158   0.000000
    43  N    3.036874   4.847069   0.000000
    44  N    2.513630   4.559008   1.362765   0.000000
    45  N    4.588749   6.377990   2.240303   2.210847   0.000000
    46  B    1.544754   3.729108   2.538005   1.546857   3.727197
    47  H    2.271850   4.157240   3.524815   2.268274   4.143459
                   46         47
    46  B    0.000000
    47  H    1.208131   0.000000
 Stoichiometry    C12H14B2FeN18
 Framework group  C1[X(C12H14B2FeN18)]
 Deg. of freedom   135
 Full point group                 C1      NOp   1
 Largest Abelian subgroup         C1      NOp   1
 Largest concise Abelian subgroup C1      NOp   1
                         Standard orientation:                         
 ---------------------------------------------------------------------
 Center     Atomic      Atomic             Coordinates (Angstroms)
 Number     Number       Type             X           Y           Z
 ---------------------------------------------------------------------
      1          6           0        1.343177    1.521740    2.607943
      2          1           0        0.403195    1.835624    3.060478
      3          6           0        3.394713    1.251981    2.229307
      4          1           0        4.482401    1.272304    2.271362
      5          6           0        1.158980   -3.061790   -0.021232
      6          1           0        0.181133   -3.540612   -0.009378
      7          6           0        3.236948   -2.736651   -0.039796
      8          1           0        4.318877   -2.858269   -0.039438
      9          6           0        1.287977    1.529158   -2.607599
     10          1           0        0.333426    1.817692   -3.044236
     11          6           0        3.348393    1.314213   -2.242773
     12          1           0        4.434449    1.379481   -2.285665
     13          7           0        1.389571    0.816086    1.478740
     14          7           0        2.720136    0.643338    1.237859
     15          7           0        2.565373    1.811770    3.107136
     16          7           0        1.296080   -1.737809   -0.011712
     17          7           0        2.642732   -1.529239   -0.024610
     18          7           0        2.338894   -3.720392   -0.038750
     19          7           0        1.361803    0.797224   -1.497349
     20          7           0        2.697430    0.655141   -1.267031
     21          7           0        2.497179    1.870091   -3.103234
     22          5           0        3.223101   -0.097640   -0.022144
     23          1           0        4.430825   -0.127781   -0.031148
     24         26           0       -0.000040    0.000103    0.000199
     25          6           0       -1.342954   -1.521965   -2.607527
     26          1           0       -0.402918   -1.835849   -3.059958
     27          6           0       -3.394532   -1.252237   -2.229080
     28          1           0       -4.482213   -1.272636   -2.271213
     29          6           0       -1.159033    3.061944    0.020673
     30          1           0       -0.181216    3.540825    0.008669
     31          6           0       -3.236993    2.736733    0.039146
     32          1           0       -4.318923    2.858324    0.038625
     33          6           0       -1.288113   -1.529252    2.607631
     34          1           0       -0.333592   -1.817909    3.044247
     35          6           0       -3.348507   -1.314299    2.242682
     36          1           0       -4.434563   -1.379600    2.285465
     37          7           0       -1.389462   -0.816109   -1.478451
     38          7           0       -2.720050   -0.643378   -1.237700
     39          7           0       -2.565101   -1.812144   -3.106749
     40          7           0       -1.296086    1.737948    0.011693
     41          7           0       -2.642734    1.529338    0.024510
     42          7           0       -2.338972    3.720501    0.037784
     43          7           0       -1.361878   -0.797072    1.497543
     44          7           0       -2.697489   -0.654961    1.267158
     45          7           0       -2.497343   -1.870352    3.103080
     46          5           0       -3.223088    0.097748    0.022191
     47          1           0       -4.430810    0.127895    0.031114
 ---------------------------------------------------------------------
 Rotational constants (GHZ):      0.1790414      0.1280133      0.1258190
 Standard basis: LANL2DZ (5D, 7F)
 There are   338 symmetry adapted basis functions of A   symmetry.
 Integral buffers will be    262144 words long.
 Raffenetti 2 integral format.
 Two-electron integral symmetry is turned on.
   338 basis functions,   908 primitive gaussians,   340 cartesian basis functions
   119 alpha electrons      119 beta electrons
       nuclear repulsion energy      3847.7899151472 Hartrees.
 NAtoms=   47 NActive=   47 NUniq=   47 SFac= 1.00D+00 NAtFMM=   60 NAOKFM=F Big=F
 One-electron integrals computed using PRISM.
   1 Symmetry operations used in ECPInt.
 ECPInt:  NShTT=   19306 NPrTT=  154134 LenC2=   18075 LenP2D=   78476.
 LDataN:  DoStor=T MaxTD1= 4 Len=   56
 NBasis=   338 RedAO= T  NBF=   338
 NBsUse=   338 1.00D-06 NBFU=   338
 Harris functional with IExCor=  402 diagonalized for initial guess.
 ExpMin= 2.20D-02 ExpMax= 5.91D+03 ExpMxC= 2.05D+02 IAcc=3 IRadAn=         5 AccDes= 0.00D+00
 HarFok:  IExCor=  402 AccDes= 0.00D+00 IRadAn=         5 IDoV= 1
 ScaDFX=  1.000000  1.000000  1.000000  1.000000
 FoFCou: FMM=F IPFlag=           0 FMFlag=      100000 FMFlg1=           0
         NFxFlg=           0 DoJE=T BraDBF=F KetDBF=T FulRan=T
         Omega=  0.000000  0.000000  1.000000  0.000000  0.000000 ICntrl=     500 IOpCl=  0
         NMat0=    1 NMatS0=    1 NMatT0=    0 NMatD0=    1 NMtDS0=    0 NMtDT0=    0
         I1Cent=           4 NGrid=           0.
 Petite list used in FoFCou.
 Initial guess orbital symmetries:
       Occupied  (A) (A) (A) (A) (A) (A) (A) (A) (A) (A) (A) (A)
                 (A) (A) (A) (A) (A) (A) (A) (A) (A) (A) (A) (A)
                 (A) (A) (A) (A) (A) (A) (A) (A) (A) (A) (A) (A)
                 (A) (A) (A) (A) (A) (A) (A) (A) (A) (A) (A) (A)
                 (A) (A) (A) (A) (A) (A) (A) (A) (A) (A) (A) (A)
                 (A) (A) (A) (A) (A) (A) (A) (A) (A) (A) (A) (A)
                 (A) (A) (A) (A) (A) (A) (A) (A) (A) (A) (A) (A)
                 (A) (A) (A) (A) (A) (A) (A) (A) (A) (A) (A) (A)
                 (A) (A) (A) (A) (A) (A) (A) (A) (A) (A) (A) (A)
                 (A) (A) (A) (A) (A) (A) (A) (A) (A) (A) (A)
       Virtual   (A) (A) (A) (A) (A) (A) (A) (A) (A) (A) (A) (A)
                 (A) (A) (A) (A) (A) (A) (A) (A) (A) (A) (A) (A)
                 (A) (A) (A) (A) (A) (A) (A) (A) (A) (A) (A) (A)
                 (A) (A) (A) (A) (A) (A) (A) (A) (A) (A) (A) (A)
                 (A) (A) (A) (A) (A) (A) (A) (A) (A) (A) (A) (A)
                 (A) (A) (A) (A) (A) (A) (A) (A) (A) (A) (A) (A)
                 (A) (A) (A) (A) (A) (A) (A) (A) (A) (A) (A) (A)
                 (A) (A) (A) (A) (A) (A) (A) (A) (A) (A) (A) (A)
                 (A) (A) (A) (A) (A) (A) (A) (A) (A) (A) (A) (A)
                 (A) (A) (A) (A) (A) (A) (A) (A) (A) (A) (A) (A)
                 (A) (A) (A) (A) (A) (A) (A) (A) (A) (A) (A) (A)
                 (A) (A) (A) (A) (A) (A) (A) (A) (A) (A) (A) (A)
                 (A) (A) (A) (A) (A) (A) (A) (A) (A) (A) (A) (A)
                 (A) (A) (A) (A) (A) (A) (A) (A) (A) (A) (A) (A)
                 (A) (A) (A) (A) (A) (A) (A) (A) (A) (A) (A) (A)
                 (A) (A) (A) (A) (A) (A) (A) (A) (A) (A) (A) (A)
                 (A) (A) (A) (A) (A) (A) (A) (A) (A) (A) (A) (A)
                 (A) (A) (A) (A) (A) (A) (A) (A) (A) (A) (A) (A)
                 (A) (A) (A)
 The electronic state of the initial guess is 1-A.
 Requested convergence on RMS density matrix=1.00D-08 within 128 cycles.
 Requested convergence on MAX density matrix=1.00D-06.
 Requested convergence on             energy=1.00D-06.
 No special actions if energy rises.
 EnCoef did   100 forward-backward iterations
 EnCoef did     3 forward-backward iterations
 Restarting incremental Fock formation.
 SCF Done:  E(RB3LYP) =  -1624.28307336     A.U. after   20 cycles
             Convg  =    0.7848D-08             -V/T =  2.0380

 **********************************************************************

            Population analysis using the SCF density.

 **********************************************************************

 Orbital symmetries:
       Occupied  (A) (A) (A) (A) (A) (A) (A) (A) (A) (A) (A) (A)
                 (A) (A) (A) (A) (A) (A) (A) (A) (A) (A) (A) (A)
                 (A) (A) (A) (A) (A) (A) (A) (A) (A) (A) (A) (A)
                 (A) (A) (A) (A) (A) (A) (A) (A) (A) (A) (A) (A)
                 (A) (A) (A) (A) (A) (A) (A) (A) (A) (A) (A) (A)
                 (A) (A) (A) (A) (A) (A) (A) (A) (A) (A) (A) (A)
                 (A) (A) (A) (A) (A) (A) (A) (A) (A) (A) (A) (A)
                 (A) (A) (A) (A) (A) (A) (A) (A) (A) (A) (A) (A)
                 (A) (A) (A) (A) (A) (A) (A) (A) (A) (A) (A) (A)
                 (A) (A) (A) (A) (A) (A) (A) (A) (A) (A) (A)
       Virtual   (A) (A) (A) (A) (A) (A) (A) (A) (A) (A) (A) (A)
                 (A) (A) (A) (A) (A) (A) (A) (A) (A) (A) (A) (A)
                 (A) (A) (A) (A) (A) (A) (A) (A) (A) (A) (A) (A)
                 (A) (A) (A) (A) (A) (A) (A) (A) (A) (A) (A) (A)
                 (A) (A) (A) (A) (A) (A) (A) (A) (A) (A) (A) (A)
                 (A) (A) (A) (A) (A) (A) (A) (A) (A) (A) (A) (A)
                 (A) (A) (A) (A) (A) (A) (A) (A) (A) (A) (A) (A)
                 (A) (A) (A) (A) (A) (A) (A) (A) (A) (A) (A) (A)
                 (A) (A) (A) (A) (A) (A) (A) (A) (A) (A) (A) (A)
                 (A) (A) (A) (A) (A) (A) (A) (A) (A) (A) (A) (A)
                 (A) (A) (A) (A) (A) (A) (A) (A) (A) (A) (A) (A)
                 (A) (A) (A) (A) (A) (A) (A) (A) (A) (A) (A) (A)
                 (A) (A) (A) (A) (A) (A) (A) (A) (A) (A) (A) (A)
                 (A) (A) (A) (A) (A) (A) (A) (A) (A) (A) (A) (A)
                 (A) (A) (A) (A) (A) (A) (A) (A) (A) (A) (A) (A)
                 (A) (A) (A) (A) (A) (A) (A) (A) (A) (A) (A) (A)
                 (A) (A) (A) (A) (A) (A) (A) (A) (A) (A) (A) (A)
                 (A) (A) (A) (A) (A) (A) (A) (A) (A) (A) (A) (A)
                 (A) (A) (A)
 The electronic state is 1-A.
 Alpha  occ. eigenvalues --  -14.42351 -14.42351 -14.42296 -14.42296 -14.42270
 Alpha  occ. eigenvalues --  -14.42269 -14.41281 -14.41281 -14.41259 -14.41259
 Alpha  occ. eigenvalues --  -14.41242 -14.41241 -14.35813 -14.35812 -14.35771
 Alpha  occ. eigenvalues --  -14.35771 -14.35761 -14.35761 -10.28663 -10.28663
 Alpha  occ. eigenvalues --  -10.28624 -10.28624 -10.28607 -10.28607 -10.27548
 Alpha  occ. eigenvalues --  -10.27547 -10.27528 -10.27528 -10.27514 -10.27513
 Alpha  occ. eigenvalues --   -6.82533  -6.82533  -3.49554  -2.27375  -2.26927
 Alpha  occ. eigenvalues --   -2.26862  -1.13799  -1.13737  -1.12946  -1.12927
 Alpha  occ. eigenvalues --   -1.12906  -1.12890  -0.95100  -0.95074  -0.93562
 Alpha  occ. eigenvalues --   -0.93560  -0.93538  -0.93535  -0.87942  -0.87559
 Alpha  occ. eigenvalues --   -0.86689  -0.86616  -0.86540  -0.86485  -0.70084
 Alpha  occ. eigenvalues --   -0.70043  -0.66785  -0.66585  -0.65851  -0.65819
 Alpha  occ. eigenvalues --   -0.65779  -0.65763  -0.64388  -0.64365  -0.64348
 Alpha  occ. eigenvalues --   -0.64332  -0.61757  -0.60948  -0.57464  -0.57455
 Alpha  occ. eigenvalues --   -0.57217  -0.57212  -0.52125  -0.51911  -0.51134
 Alpha  occ. eigenvalues --   -0.51039  -0.50914  -0.50801  -0.48732  -0.48425
 Alpha  occ. eigenvalues --   -0.46884  -0.46844  -0.46802  -0.46642  -0.46595
 Alpha  occ. eigenvalues --   -0.46455  -0.46431  -0.46384  -0.46139  -0.46128
 Alpha  occ. eigenvalues --   -0.44192  -0.39624  -0.39100  -0.39011  -0.38872
 Alpha  occ. eigenvalues --   -0.38755  -0.38480  -0.38143  -0.33981  -0.33944
 Alpha  occ. eigenvalues --   -0.33697  -0.33633  -0.32596  -0.32577  -0.31830
 Alpha  occ. eigenvalues --   -0.31658  -0.31217  -0.31164  -0.31055  -0.30901
 Alpha  occ. eigenvalues --   -0.30649  -0.30017  -0.29948  -0.29940  -0.29699
 Alpha  occ. eigenvalues --   -0.29683  -0.27396  -0.26013  -0.25988
 Alpha virt. eigenvalues --   -0.05635  -0.05403  -0.04532  -0.04363  -0.04330
 Alpha virt. eigenvalues --   -0.04204  -0.02067  -0.01420   0.00478   0.00508
 Alpha virt. eigenvalues --    0.00758   0.00810   0.00830   0.01500   0.02468
 Alpha virt. eigenvalues --    0.02594   0.02960   0.04955   0.06264   0.06721
 Alpha virt. eigenvalues --    0.08444   0.08507   0.09603   0.09750   0.11209
 Alpha virt. eigenvalues --    0.11543   0.11634   0.11689   0.12409   0.12506
 Alpha virt. eigenvalues --    0.12555   0.12605   0.13528   0.14077   0.14700
 Alpha virt. eigenvalues --    0.15011   0.15895   0.16011   0.17199   0.17222
 Alpha virt. eigenvalues --    0.17881   0.18793   0.18815   0.18880   0.18923
 Alpha virt. eigenvalues --    0.18930   0.21560   0.21636   0.21721   0.21965
 Alpha virt. eigenvalues --    0.22555   0.22963   0.23829   0.24068   0.24443
 Alpha virt. eigenvalues --    0.25100   0.25426   0.26733   0.27000   0.27050
 Alpha virt. eigenvalues --    0.27184   0.27557   0.27731   0.29686   0.29881
 Alpha virt. eigenvalues --    0.30104   0.30558   0.30900   0.31009   0.31816
 Alpha virt. eigenvalues --    0.31831   0.32613   0.34091   0.34283   0.34303
 Alpha virt. eigenvalues --    0.34580   0.35422   0.35529   0.35818   0.36066
 Alpha virt. eigenvalues --    0.39130   0.40142   0.40330   0.40501   0.41054
 Alpha virt. eigenvalues --    0.41420   0.41483   0.41561   0.41715   0.42156
 Alpha virt. eigenvalues --    0.42615   0.42962   0.43653   0.43945   0.43972
 Alpha virt. eigenvalues --    0.44090   0.44670   0.44717   0.45765   0.46021
 Alpha virt. eigenvalues --    0.46276   0.47642   0.47758   0.48433   0.49651
 Alpha virt. eigenvalues --    0.51725   0.51957   0.52401   0.52446   0.52521
 Alpha virt. eigenvalues --    0.53342   0.53687   0.54014   0.55927   0.56024
 Alpha virt. eigenvalues --    0.56034   0.56253   0.56364   0.56388   0.58343
 Alpha virt. eigenvalues --    0.58806   0.59090   0.59975   0.60219   0.61299
 Alpha virt. eigenvalues --    0.61531   0.62548   0.63673   0.64635   0.67379
 Alpha virt. eigenvalues --    0.67809   0.68634   0.69152   0.71072   0.72996
 Alpha virt. eigenvalues --    0.73112   0.73538   0.73930   0.74395   0.75896
 Alpha virt. eigenvalues --    0.75899   0.77116   0.77617   0.78068   0.78129
 Alpha virt. eigenvalues --    0.78257   0.78436   0.79489   0.80942   0.81173
 Alpha virt. eigenvalues --    0.81708   0.82312   0.83124   0.83875   0.84054
 Alpha virt. eigenvalues --    0.85067   0.86443   0.86544   0.87328   0.87781
 Alpha virt. eigenvalues --    0.88044   0.88545   0.89041   0.89780   0.89994
 Alpha virt. eigenvalues --    0.92213   0.94486   0.95948   0.96620   0.99675
 Alpha virt. eigenvalues --    0.99690   0.99818   1.00325   1.00569   1.00735
 Alpha virt. eigenvalues --    1.05305   1.05640   1.06030   1.07976   1.09268
 Alpha virt. eigenvalues --    1.10378   1.11050   1.12000   1.12183   1.12934
 Alpha virt. eigenvalues --    1.14459   1.20277   1.20634   1.21417   1.23026
 Alpha virt. eigenvalues --    1.23208   1.24228   1.25589   1.27593   1.29435
 Alpha virt. eigenvalues --    1.30797   1.32526   1.40048   1.42323   1.42411
 Alpha virt. eigenvalues --    1.47635   1.48119   1.49854   1.52037   1.56060
 Alpha virt. eigenvalues --    1.56145   1.58492   1.59210   1.59901   1.66488
 Alpha virt. eigenvalues --    1.68252   1.68456   1.73327   1.73666   1.74014
 Alpha virt. eigenvalues --    1.75191   1.76485   1.88493  12.00480
          Condensed to atoms (all electrons):
              1          2          3          4          5          6
     1  C    5.452282   0.328427  -0.277335   0.007719   0.000142   0.000001
     2  H    0.328427   0.434858   0.006252  -0.000019   0.000000   0.000000
     3  C   -0.277335   0.006252   5.380190   0.336884   0.000013  -0.000001
     4  H    0.007719  -0.000019   0.336884   0.423985   0.000001   0.000000
     5  C    0.000142   0.000000   0.000013   0.000001   5.452992   0.328702
     6  H    0.000001   0.000000  -0.000001   0.000000   0.328702   0.434250
     7  C    0.000013  -0.000001  -0.000596  -0.000004  -0.279058   0.006130
     8  H    0.000001   0.000000  -0.000013   0.000000   0.007732  -0.000019
     9  C    0.000242   0.000001   0.000023   0.000001   0.000132   0.000001
    10  H    0.000001   0.000000  -0.000001   0.000000   0.000000   0.000000
    11  C    0.000013  -0.000001  -0.000484  -0.000021   0.000030   0.000000
    12  H    0.000002   0.000000  -0.000028   0.000000   0.000001   0.000000
    13  N    0.416873  -0.024651  -0.114766   0.001640   0.000337   0.000015
    14  N   -0.138670   0.004343   0.350459  -0.026769  -0.000079  -0.000001
    15  N    0.507836  -0.020069   0.552864  -0.014969   0.000001   0.000000
    16  N    0.000250   0.000014   0.000656  -0.000010   0.415144  -0.025313
    17  N   -0.000092  -0.000001  -0.002942  -0.000074  -0.139238   0.004430
    18  N    0.000000   0.000000  -0.000019   0.000000   0.507137  -0.019700
    19  N    0.000367   0.000014   0.000635  -0.000011   0.000320   0.000020
    20  N   -0.000071   0.000000  -0.003045  -0.000101  -0.000022  -0.000001
    21  N    0.000001   0.000000  -0.000014   0.000000   0.000000   0.000000
    22  B    0.016083  -0.000794  -0.047951   0.003578   0.015618  -0.000885
    23  H    0.000044   0.000001   0.005413  -0.000558   0.000075   0.000001
    24  Fe  -0.062660   0.003247   0.018648  -0.001678  -0.062440   0.003535
    25  C    0.000004   0.000000   0.000001   0.000000   0.000544   0.000254
    26  H    0.000000   0.000000   0.000000   0.000000   0.000302  -0.000015
    27  C    0.000001   0.000000   0.000000   0.000000  -0.000262   0.000031
    28  H    0.000000   0.000000   0.000000   0.000000   0.000001   0.000000
    29  C    0.000549   0.000300  -0.000261   0.000001   0.000004   0.000000
    30  H    0.000252  -0.000015   0.000031   0.000000   0.000000   0.000000
    31  C   -0.000233   0.000030  -0.000004   0.000000   0.000001   0.000000
    32  H    0.000001   0.000000   0.000000   0.000000   0.000000   0.000000
    33  C    0.000677   0.000163  -0.000197   0.000001   0.000604   0.000220
    34  H    0.000139   0.000004   0.000018   0.000000   0.000339  -0.000014
    35  C   -0.000170   0.000016  -0.000003   0.000000  -0.000279   0.000033
    36  H    0.000001   0.000000   0.000000   0.000000   0.000001   0.000000
    37  N    0.000022  -0.000002  -0.000011   0.000000  -0.000289   0.000205
    38  N   -0.000020   0.000000   0.000000   0.000000   0.000484  -0.000020
    39  N    0.000000   0.000000   0.000000   0.000000  -0.000189   0.000016
    40  N   -0.000201   0.000205  -0.000005   0.000000   0.000024  -0.000002
    41  N    0.000459  -0.000023   0.000004   0.000000  -0.000023   0.000001
    42  N   -0.000168   0.000014  -0.000001   0.000000   0.000000   0.000000
    43  N   -0.000244   0.000279  -0.000017   0.000000  -0.000096   0.000153
    44  N    0.000382  -0.000017   0.000003   0.000000   0.000535  -0.000026
    45  N   -0.000097   0.000007  -0.000001   0.000000  -0.000201   0.000017
    46  B    0.000090   0.000043   0.000035   0.000000   0.000089   0.000048
    47  H    0.000000   0.000000   0.000000   0.000000  -0.000001   0.000000
              7          8          9         10         11         12
     1  C    0.000013   0.000001   0.000242   0.000001   0.000013   0.000002
     2  H   -0.000001   0.000000   0.000001   0.000000  -0.000001   0.000000
     3  C   -0.000596  -0.000013   0.000023  -0.000001  -0.000484  -0.000028
     4  H   -0.000004   0.000000   0.000001   0.000000  -0.000021   0.000000
     5  C   -0.279058   0.007732   0.000132   0.000000   0.000030   0.000001
     6  H    0.006130  -0.000019   0.000001   0.000000   0.000000   0.000000
     7  C    5.380468   0.336745   0.000012  -0.000001  -0.000617   0.000000
     8  H    0.336745   0.424293   0.000002   0.000000  -0.000008   0.000000
     9  C    0.000012   0.000002   5.451383   0.328635  -0.276795   0.007732
    10  H   -0.000001   0.000000   0.328635   0.434764   0.006142  -0.000019
    11  C   -0.000617  -0.000008  -0.276795   0.006142   5.378486   0.336759
    12  H    0.000000   0.000000   0.007732  -0.000019   0.336759   0.424207
    13  N    0.000679  -0.000009   0.000439   0.000016   0.000672  -0.000011
    14  N   -0.003285  -0.000070  -0.000047   0.000000  -0.003033  -0.000112
    15  N   -0.000018   0.000000   0.000000   0.000000  -0.000014   0.000000
    16  N   -0.116607   0.001716   0.000194   0.000014   0.000672  -0.000009
    17  N    0.353669  -0.026709  -0.000111  -0.000001  -0.003029  -0.000061
    18  N    0.552644  -0.015350   0.000001   0.000000  -0.000020   0.000000
    19  N    0.000727  -0.000009   0.416069  -0.025193  -0.116180   0.001653
    20  N   -0.003300  -0.000069  -0.139007   0.004424   0.352376  -0.026652
    21  N   -0.000019   0.000000   0.507865  -0.019567   0.552834  -0.015229
    22  B   -0.043002   0.003345   0.015977  -0.000807  -0.046518   0.003564
    23  H    0.005519  -0.000570   0.000052   0.000001   0.005372  -0.000552
    24  Fe   0.018170  -0.001745  -0.063186   0.003397   0.018356  -0.001711
    25  C   -0.000234   0.000001   0.000675   0.000140  -0.000170   0.000001
    26  H    0.000030   0.000000   0.000163   0.000004   0.000016   0.000000
    27  C   -0.000004   0.000000  -0.000197   0.000018  -0.000003   0.000000
    28  H    0.000000   0.000000   0.000001   0.000000   0.000000   0.000000
    29  C    0.000001   0.000000   0.000602   0.000339  -0.000279   0.000001
    30  H    0.000000   0.000000   0.000221  -0.000014   0.000033   0.000000
    31  C    0.000000   0.000000  -0.000243   0.000034  -0.000004   0.000000
    32  H    0.000000   0.000000   0.000001   0.000000   0.000000   0.000000
    33  C   -0.000243   0.000001   0.000005   0.000000   0.000001   0.000000
    34  H    0.000034   0.000000   0.000000   0.000000   0.000000   0.000000
    35  C   -0.000004   0.000000   0.000001   0.000000   0.000000   0.000000
    36  H    0.000000   0.000000   0.000000   0.000000   0.000000   0.000000
    37  N   -0.000011   0.000000  -0.000210   0.000286  -0.000020   0.000000
    38  N    0.000004   0.000000   0.000434  -0.000021   0.000003   0.000000
    39  N   -0.000001   0.000000  -0.000112   0.000009  -0.000001   0.000000
    40  N   -0.000013   0.000000  -0.000464   0.000247  -0.000005   0.000000
    41  N    0.000000   0.000000   0.000443  -0.000019   0.000004   0.000000
    42  N    0.000000   0.000000  -0.000177   0.000015  -0.000001   0.000000
    43  N    0.000001   0.000000   0.000026  -0.000002  -0.000012   0.000000
    44  N    0.000004   0.000000  -0.000022   0.000001   0.000000   0.000000
    45  N   -0.000001   0.000000   0.000000   0.000000   0.000000   0.000000
    46  B    0.000033   0.000000   0.000127   0.000042   0.000035   0.000000
    47  H    0.000000   0.000000  -0.000001   0.000000   0.000000   0.000000
             13         14         15         16         17         18
     1  C    0.416873  -0.138670   0.507836   0.000250  -0.000092   0.000000
     2  H   -0.024651   0.004343  -0.020069   0.000014  -0.000001   0.000000
     3  C   -0.114766   0.350459   0.552864   0.000656  -0.002942  -0.000019
     4  H    0.001640  -0.026769  -0.014969  -0.000010  -0.000074   0.000000
     5  C    0.000337  -0.000079   0.000001   0.415144  -0.139238   0.507137
     6  H    0.000015  -0.000001   0.000000  -0.025313   0.004430  -0.019700
     7  C    0.000679  -0.003285  -0.000018  -0.116607   0.353669   0.552644
     8  H   -0.000009  -0.000070   0.000000   0.001716  -0.026709  -0.015350
     9  C    0.000439  -0.000047   0.000000   0.000194  -0.000111   0.000001
    10  H    0.000016   0.000000   0.000000   0.000014  -0.000001   0.000000
    11  C    0.000672  -0.003033  -0.000014   0.000672  -0.003029  -0.000020
    12  H   -0.000011  -0.000112   0.000000  -0.000009  -0.000061   0.000000
    13  N    6.561391   0.202388  -0.082161  -0.011626   0.006548  -0.000022
    14  N    0.202388   6.611129  -0.079180   0.006877  -0.056683  -0.000109
    15  N   -0.082161  -0.079180   6.213582  -0.000026  -0.000104   0.000000
    16  N   -0.011626   0.006877  -0.000026   6.572288   0.205354  -0.082648
    17  N    0.006548  -0.056683  -0.000104   0.205354   6.598311  -0.077961
    18  N   -0.000022  -0.000109   0.000000  -0.082648  -0.077961   6.214603
    19  N   -0.011554   0.005543  -0.000029  -0.012298   0.007192  -0.000017
    20  N    0.005691  -0.058853  -0.000104   0.007052  -0.056591  -0.000117
    21  N   -0.000024  -0.000105   0.000000  -0.000028  -0.000110   0.000000
    22  B   -0.064283   0.289440  -0.005689  -0.062462   0.290754  -0.005693
    23  H    0.000734  -0.008684   0.000114   0.000729  -0.007555   0.000096
    24  Fe   0.164073  -0.014999   0.008266   0.159817  -0.016944   0.008383
    25  C    0.000022  -0.000020   0.000000  -0.000200   0.000460  -0.000169
    26  H   -0.000002   0.000000   0.000000   0.000205  -0.000023   0.000014
    27  C   -0.000011   0.000000   0.000000  -0.000005   0.000004  -0.000001
    28  H    0.000000   0.000000   0.000000   0.000000   0.000000   0.000000
    29  C   -0.000288   0.000483  -0.000188   0.000024  -0.000023   0.000000
    30  H    0.000205  -0.000020   0.000016  -0.000002   0.000001   0.000000
    31  C   -0.000011   0.000004  -0.000001  -0.000013   0.000000   0.000000
    32  H    0.000000   0.000000   0.000000   0.000000   0.000000   0.000000
    33  C   -0.000209   0.000433  -0.000112  -0.000466   0.000443  -0.000176
    34  H    0.000286  -0.000021   0.000009   0.000247  -0.000019   0.000015
    35  C   -0.000020   0.000003  -0.000001  -0.000005   0.000004  -0.000001
    36  H    0.000000   0.000000   0.000000   0.000000   0.000000   0.000000
    37  N   -0.002211   0.000043  -0.000001  -0.003229   0.000321   0.000041
    38  N    0.000043   0.000003   0.000000   0.000329  -0.000010   0.000001
    39  N   -0.000001   0.000000   0.000000   0.000043   0.000001  -0.000001
    40  N   -0.003226   0.000330   0.000043  -0.002627   0.000049  -0.000001
    41  N    0.000321  -0.000010   0.000001   0.000049   0.000003   0.000000
    42  N    0.000041   0.000001  -0.000001  -0.000001   0.000000   0.000000
    43  N   -0.002741   0.000326   0.000035  -0.003400   0.000302   0.000044
    44  N    0.000321  -0.000010   0.000000   0.000337  -0.000010   0.000001
    45  N    0.000035   0.000000   0.000000   0.000042   0.000001  -0.000001
    46  B   -0.000142   0.000063   0.000022  -0.000287   0.000055   0.000022
    47  H    0.000000   0.000000   0.000000   0.000000   0.000000   0.000000
             19         20         21         22         23         24
     1  C    0.000367  -0.000071   0.000001   0.016083   0.000044  -0.062660
     2  H    0.000014   0.000000   0.000000  -0.000794   0.000001   0.003247
     3  C    0.000635  -0.003045  -0.000014  -0.047951   0.005413   0.018648
     4  H   -0.000011  -0.000101   0.000000   0.003578  -0.000558  -0.001678
     5  C    0.000320  -0.000022   0.000000   0.015618   0.000075  -0.062440
     6  H    0.000020  -0.000001   0.000000  -0.000885   0.000001   0.003535
     7  C    0.000727  -0.003300  -0.000019  -0.043002   0.005519   0.018170
     8  H   -0.000009  -0.000069   0.000000   0.003345  -0.000570  -0.001745
     9  C    0.416069  -0.139007   0.507865   0.015977   0.000052  -0.063186
    10  H   -0.025193   0.004424  -0.019567  -0.000807   0.000001   0.003397
    11  C   -0.116180   0.352376   0.552834  -0.046518   0.005372   0.018356
    12  H    0.001653  -0.026652  -0.015229   0.003564  -0.000552  -0.001711
    13  N   -0.011554   0.005691  -0.000024  -0.064283   0.000734   0.164073
    14  N    0.005543  -0.058853  -0.000105   0.289440  -0.008684  -0.014999
    15  N   -0.000029  -0.000104   0.000000  -0.005689   0.000114   0.008266
    16  N   -0.012298   0.007052  -0.000028  -0.062462   0.000729   0.159817
    17  N    0.007192  -0.056591  -0.000110   0.290754  -0.007555  -0.016944
    18  N   -0.000017  -0.000117   0.000000  -0.005693   0.000096   0.008383
    19  N    6.567615   0.202977  -0.082757  -0.063466   0.000723   0.163229
    20  N    0.202977   6.609530  -0.078625   0.289074  -0.008473  -0.016062
    21  N   -0.082757  -0.078625   6.213198  -0.005632   0.000109   0.008288
    22  B   -0.063466   0.289074  -0.005632   4.140220   0.381023  -0.163303
    23  H    0.000723  -0.008473   0.000109   0.381023   0.538006   0.004266
    24  Fe   0.163229  -0.016062   0.008288  -0.163303   0.004266  15.173772
    25  C   -0.000244   0.000382  -0.000097   0.000090   0.000000  -0.062657
    26  H    0.000279  -0.000017   0.000007   0.000043   0.000000   0.003246
    27  C   -0.000017   0.000003  -0.000001   0.000035   0.000000   0.018647
    28  H    0.000000   0.000000   0.000000   0.000000   0.000000  -0.001678
    29  C   -0.000098   0.000536  -0.000201   0.000089  -0.000001  -0.062443
    30  H    0.000153  -0.000026   0.000017   0.000048   0.000000   0.003536
    31  C    0.000001   0.000004  -0.000001   0.000033   0.000000   0.018169
    32  H    0.000000   0.000000   0.000000   0.000000   0.000000  -0.001746
    33  C    0.000026  -0.000022   0.000000   0.000127  -0.000001  -0.063194
    34  H   -0.000002   0.000001   0.000000   0.000042   0.000000   0.003398
    35  C   -0.000012   0.000000   0.000000   0.000035   0.000000   0.018355
    36  H    0.000000   0.000000   0.000000   0.000000   0.000000  -0.001711
    37  N   -0.002743   0.000321   0.000035  -0.000142   0.000000   0.164072
    38  N    0.000326  -0.000010   0.000000   0.000064   0.000000  -0.015003
    39  N    0.000035   0.000000   0.000000   0.000022   0.000000   0.008267
    40  N   -0.003401   0.000337   0.000043  -0.000287   0.000000   0.159824
    41  N    0.000302  -0.000010   0.000001   0.000055   0.000000  -0.016949
    42  N    0.000044   0.000001  -0.000001   0.000022   0.000000   0.008382
    43  N   -0.002435   0.000047  -0.000001  -0.000209   0.000000   0.163239
    44  N    0.000047   0.000003   0.000000   0.000061   0.000000  -0.016070
    45  N   -0.000001   0.000000   0.000000   0.000023   0.000000   0.008288
    46  B   -0.000209   0.000061   0.000023  -0.000562   0.000001  -0.163304
    47  H    0.000000   0.000000   0.000000   0.000001   0.000000   0.004266
             25         26         27         28         29         30
     1  C    0.000004   0.000000   0.000001   0.000000   0.000549   0.000252
     2  H    0.000000   0.000000   0.000000   0.000000   0.000300  -0.000015
     3  C    0.000001   0.000000   0.000000   0.000000  -0.000261   0.000031
     4  H    0.000000   0.000000   0.000000   0.000000   0.000001   0.000000
     5  C    0.000544   0.000302  -0.000262   0.000001   0.000004   0.000000
     6  H    0.000254  -0.000015   0.000031   0.000000   0.000000   0.000000
     7  C   -0.000234   0.000030  -0.000004   0.000000   0.000001   0.000000
     8  H    0.000001   0.000000   0.000000   0.000000   0.000000   0.000000
     9  C    0.000675   0.000163  -0.000197   0.000001   0.000602   0.000221
    10  H    0.000140   0.000004   0.000018   0.000000   0.000339  -0.000014
    11  C   -0.000170   0.000016  -0.000003   0.000000  -0.000279   0.000033
    12  H    0.000001   0.000000   0.000000   0.000000   0.000001   0.000000
    13  N    0.000022  -0.000002  -0.000011   0.000000  -0.000288   0.000205
    14  N   -0.000020   0.000000   0.000000   0.000000   0.000483  -0.000020
    15  N    0.000000   0.000000   0.000000   0.000000  -0.000188   0.000016
    16  N   -0.000200   0.000205  -0.000005   0.000000   0.000024  -0.000002
    17  N    0.000460  -0.000023   0.000004   0.000000  -0.000023   0.000001
    18  N   -0.000169   0.000014  -0.000001   0.000000   0.000000   0.000000
    19  N   -0.000244   0.000279  -0.000017   0.000000  -0.000098   0.000153
    20  N    0.000382  -0.000017   0.000003   0.000000   0.000536  -0.000026
    21  N   -0.000097   0.000007  -0.000001   0.000000  -0.000201   0.000017
    22  B    0.000090   0.000043   0.000035   0.000000   0.000089   0.000048
    23  H    0.000000   0.000000   0.000000   0.000000  -0.000001   0.000000
    24  Fe  -0.062657   0.003246   0.018647  -0.001678  -0.062443   0.003536
    25  C    5.452285   0.328421  -0.277329   0.007720   0.000142   0.000001
    26  H    0.328421   0.434856   0.006251  -0.000019   0.000000   0.000000
    27  C   -0.277329   0.006251   5.380205   0.336883   0.000013  -0.000001
    28  H    0.007720  -0.000019   0.336883   0.423984   0.000001   0.000000
    29  C    0.000142   0.000000   0.000013   0.000001   5.452967   0.328703
    30  H    0.000001   0.000000  -0.000001   0.000000   0.328703   0.434254
    31  C    0.000013  -0.000001  -0.000596  -0.000004  -0.279042   0.006130
    32  H    0.000001   0.000000  -0.000013   0.000000   0.007732  -0.000019
    33  C    0.000242   0.000001   0.000024   0.000001   0.000132   0.000001
    34  H    0.000001   0.000000  -0.000001   0.000000   0.000000   0.000000
    35  C    0.000013  -0.000001  -0.000484  -0.000021   0.000030   0.000000
    36  H    0.000002   0.000000  -0.000028   0.000000   0.000001   0.000000
    37  N    0.416881  -0.024652  -0.114761   0.001640   0.000338   0.000015
    38  N   -0.138666   0.004344   0.350442  -0.026767  -0.000079  -0.000001
    39  N    0.507830  -0.020071   0.552869  -0.014968   0.000001   0.000000
    40  N    0.000250   0.000014   0.000656  -0.000010   0.415141  -0.025312
    41  N   -0.000092  -0.000001  -0.002942  -0.000074  -0.139244   0.004429
    42  N    0.000000   0.000000  -0.000019   0.000000   0.507146  -0.019701
    43  N    0.000367   0.000014   0.000635  -0.000011   0.000320   0.000020
    44  N   -0.000071   0.000000  -0.003045  -0.000101  -0.000023  -0.000001
    45  N    0.000001   0.000000  -0.000014   0.000000   0.000000   0.000000
    46  B    0.016084  -0.000794  -0.047960   0.003578   0.015616  -0.000885
    47  H    0.000044   0.000001   0.005413  -0.000558   0.000075   0.000001
             31         32         33         34         35         36
     1  C   -0.000233   0.000001   0.000677   0.000139  -0.000170   0.000001
     2  H    0.000030   0.000000   0.000163   0.000004   0.000016   0.000000
     3  C   -0.000004   0.000000  -0.000197   0.000018  -0.000003   0.000000
     4  H    0.000000   0.000000   0.000001   0.000000   0.000000   0.000000
     5  C    0.000001   0.000000   0.000604   0.000339  -0.000279   0.000001
     6  H    0.000000   0.000000   0.000220  -0.000014   0.000033   0.000000
     7  C    0.000000   0.000000  -0.000243   0.000034  -0.000004   0.000000
     8  H    0.000000   0.000000   0.000001   0.000000   0.000000   0.000000
     9  C   -0.000243   0.000001   0.000005   0.000000   0.000001   0.000000
    10  H    0.000034   0.000000   0.000000   0.000000   0.000000   0.000000
    11  C   -0.000004   0.000000   0.000001   0.000000   0.000000   0.000000
    12  H    0.000000   0.000000   0.000000   0.000000   0.000000   0.000000
    13  N   -0.000011   0.000000  -0.000209   0.000286  -0.000020   0.000000
    14  N    0.000004   0.000000   0.000433  -0.000021   0.000003   0.000000
    15  N   -0.000001   0.000000  -0.000112   0.000009  -0.000001   0.000000
    16  N   -0.000013   0.000000  -0.000466   0.000247  -0.000005   0.000000
    17  N    0.000000   0.000000   0.000443  -0.000019   0.000004   0.000000
    18  N    0.000000   0.000000  -0.000176   0.000015  -0.000001   0.000000
    19  N    0.000001   0.000000   0.000026  -0.000002  -0.000012   0.000000
    20  N    0.000004   0.000000  -0.000022   0.000001   0.000000   0.000000
    21  N   -0.000001   0.000000   0.000000   0.000000   0.000000   0.000000
    22  B    0.000033   0.000000   0.000127   0.000042   0.000035   0.000000
    23  H    0.000000   0.000000  -0.000001   0.000000   0.000000   0.000000
    24  Fe   0.018169  -0.001746  -0.063194   0.003398   0.018355  -0.001711
    25  C    0.000013   0.000001   0.000242   0.000001   0.000013   0.000002
    26  H   -0.000001   0.000000   0.000001   0.000000  -0.000001   0.000000
    27  C   -0.000596  -0.000013   0.000024  -0.000001  -0.000484  -0.000028
    28  H   -0.000004   0.000000   0.000001   0.000000  -0.000021   0.000000
    29  C   -0.279042   0.007732   0.000132   0.000000   0.000030   0.000001
    30  H    0.006130  -0.000019   0.000001   0.000000   0.000000   0.000000
    31  C    5.380436   0.336745   0.000012  -0.000001  -0.000617   0.000000
    32  H    0.336745   0.424291   0.000002   0.000000  -0.000008   0.000000
    33  C    0.000012   0.000002   5.451364   0.328637  -0.276779   0.007731
    34  H   -0.000001   0.000000   0.328637   0.434763   0.006142  -0.000019
    35  C   -0.000617  -0.000008  -0.276779   0.006142   5.378446   0.336761
    36  H    0.000000   0.000000   0.007731  -0.000019   0.336761   0.424206
    37  N    0.000679  -0.000009   0.000440   0.000016   0.000672  -0.000011
    38  N   -0.003285  -0.000070  -0.000046   0.000000  -0.003033  -0.000112
    39  N   -0.000018   0.000000   0.000000   0.000000  -0.000014   0.000000
    40  N   -0.116613   0.001716   0.000194   0.000014   0.000672  -0.000009
    41  N    0.353687  -0.026708  -0.000112  -0.000001  -0.003028  -0.000061
    42  N    0.552642  -0.015351   0.000001   0.000000  -0.000020   0.000000
    43  N    0.000727  -0.000009   0.416069  -0.025194  -0.116191   0.001653
    44  N   -0.003300  -0.000069  -0.139016   0.004424   0.352406  -0.026654
    45  N   -0.000019   0.000000   0.507869  -0.019567   0.552829  -0.015229
    46  B   -0.042996   0.003345   0.015975  -0.000807  -0.046509   0.003565
    47  H    0.005519  -0.000570   0.000052   0.000001   0.005371  -0.000552
             37         38         39         40         41         42
     1  C    0.000022  -0.000020   0.000000  -0.000201   0.000459  -0.000168
     2  H   -0.000002   0.000000   0.000000   0.000205  -0.000023   0.000014
     3  C   -0.000011   0.000000   0.000000  -0.000005   0.000004  -0.000001
     4  H    0.000000   0.000000   0.000000   0.000000   0.000000   0.000000
     5  C   -0.000289   0.000484  -0.000189   0.000024  -0.000023   0.000000
     6  H    0.000205  -0.000020   0.000016  -0.000002   0.000001   0.000000
     7  C   -0.000011   0.000004  -0.000001  -0.000013   0.000000   0.000000
     8  H    0.000000   0.000000   0.000000   0.000000   0.000000   0.000000
     9  C   -0.000210   0.000434  -0.000112  -0.000464   0.000443  -0.000177
    10  H    0.000286  -0.000021   0.000009   0.000247  -0.000019   0.000015
    11  C   -0.000020   0.000003  -0.000001  -0.000005   0.000004  -0.000001
    12  H    0.000000   0.000000   0.000000   0.000000   0.000000   0.000000
    13  N   -0.002211   0.000043  -0.000001  -0.003226   0.000321   0.000041
    14  N    0.000043   0.000003   0.000000   0.000330  -0.000010   0.000001
    15  N   -0.000001   0.000000   0.000000   0.000043   0.000001  -0.000001
    16  N   -0.003229   0.000329   0.000043  -0.002627   0.000049  -0.000001
    17  N    0.000321  -0.000010   0.000001   0.000049   0.000003   0.000000
    18  N    0.000041   0.000001  -0.000001  -0.000001   0.000000   0.000000
    19  N   -0.002743   0.000326   0.000035  -0.003401   0.000302   0.000044
    20  N    0.000321  -0.000010   0.000000   0.000337  -0.000010   0.000001
    21  N    0.000035   0.000000   0.000000   0.000043   0.000001  -0.000001
    22  B   -0.000142   0.000064   0.000022  -0.000287   0.000055   0.000022
    23  H    0.000000   0.000000   0.000000   0.000000   0.000000   0.000000
    24  Fe   0.164072  -0.015003   0.008267   0.159824  -0.016949   0.008382
    25  C    0.416881  -0.138666   0.507830   0.000250  -0.000092   0.000000
    26  H   -0.024652   0.004344  -0.020071   0.000014  -0.000001   0.000000
    27  C   -0.114761   0.350442   0.552869   0.000656  -0.002942  -0.000019
    28  H    0.001640  -0.026767  -0.014968  -0.000010  -0.000074   0.000000
    29  C    0.000338  -0.000079   0.000001   0.415141  -0.139244   0.507146
    30  H    0.000015  -0.000001   0.000000  -0.025312   0.004429  -0.019701
    31  C    0.000679  -0.003285  -0.000018  -0.116613   0.353687   0.552642
    32  H   -0.000009  -0.000070   0.000000   0.001716  -0.026708  -0.015351
    33  C    0.000440  -0.000046   0.000000   0.000194  -0.000112   0.000001
    34  H    0.000016   0.000000   0.000000   0.000014  -0.000001   0.000000
    35  C    0.000672  -0.003033  -0.000014   0.000672  -0.003028  -0.000020
    36  H   -0.000011  -0.000112   0.000000  -0.000009  -0.000061   0.000000
    37  N    6.561384   0.202376  -0.082157  -0.011627   0.006546  -0.000022
    38  N    0.202376   6.611192  -0.079185   0.006877  -0.056684  -0.000109
    39  N   -0.082157  -0.079185   6.213580  -0.000026  -0.000104   0.000000
    40  N   -0.011627   0.006877  -0.000026   6.572349   0.205336  -0.082654
    41  N    0.006546  -0.056684  -0.000104   0.205336   6.598273  -0.077955
    42  N   -0.000022  -0.000109   0.000000  -0.082654  -0.077955   6.214590
    43  N   -0.011559   0.005543  -0.000029  -0.012296   0.007194  -0.000017
    44  N    0.005689  -0.058861  -0.000104   0.007055  -0.056582  -0.000117
    45  N   -0.000023  -0.000105   0.000000  -0.000028  -0.000110   0.000000
    46  B   -0.064293   0.289427  -0.005687  -0.062462   0.290768  -0.005694
    47  H    0.000734  -0.008687   0.000114   0.000729  -0.007555   0.000096
             43         44         45         46         47
     1  C   -0.000244   0.000382  -0.000097   0.000090   0.000000
     2  H    0.000279  -0.000017   0.000007   0.000043   0.000000
     3  C   -0.000017   0.000003  -0.000001   0.000035   0.000000
     4  H    0.000000   0.000000   0.000000   0.000000   0.000000
     5  C   -0.000096   0.000535  -0.000201   0.000089  -0.000001
     6  H    0.000153  -0.000026   0.000017   0.000048   0.000000
     7  C    0.000001   0.000004  -0.000001   0.000033   0.000000
     8  H    0.000000   0.000000   0.000000   0.000000   0.000000
     9  C    0.000026  -0.000022   0.000000   0.000127  -0.000001
    10  H   -0.000002   0.000001   0.000000   0.000042   0.000000
    11  C   -0.000012   0.000000   0.000000   0.000035   0.000000
    12  H    0.000000   0.000000   0.000000   0.000000   0.000000
    13  N   -0.002741   0.000321   0.000035  -0.000142   0.000000
    14  N    0.000326  -0.000010   0.000000   0.000063   0.000000
    15  N    0.000035   0.000000   0.000000   0.000022   0.000000
    16  N   -0.003400   0.000337   0.000042  -0.000287   0.000000
    17  N    0.000302  -0.000010   0.000001   0.000055   0.000000
    18  N    0.000044   0.000001  -0.000001   0.000022   0.000000
    19  N   -0.002435   0.000047  -0.000001  -0.000209   0.000000
    20  N    0.000047   0.000003   0.000000   0.000061   0.000000
    21  N   -0.000001   0.000000   0.000000   0.000023   0.000000
    22  B   -0.000209   0.000061   0.000023  -0.000562   0.000001
    23  H    0.000000   0.000000   0.000000   0.000001   0.000000
    24  Fe   0.163239  -0.016070   0.008288  -0.163304   0.004266
    25  C    0.000367  -0.000071   0.000001   0.016084   0.000044
    26  H    0.000014   0.000000   0.000000  -0.000794   0.000001
    27  C    0.000635  -0.003045  -0.000014  -0.047960   0.005413
    28  H   -0.000011  -0.000101   0.000000   0.003578  -0.000558
    29  C    0.000320  -0.000023   0.000000   0.015616   0.000075
    30  H    0.000020  -0.000001   0.000000  -0.000885   0.000001
    31  C    0.000727  -0.003300  -0.000019  -0.042996   0.005519
    32  H   -0.000009  -0.000069   0.000000   0.003345  -0.000570
    33  C    0.416069  -0.139016   0.507869   0.015975   0.000052
    34  H   -0.025194   0.004424  -0.019567  -0.000807   0.000001
    35  C   -0.116191   0.352406   0.552829  -0.046509   0.005371
    36  H    0.001653  -0.026654  -0.015229   0.003565  -0.000552
    37  N   -0.011559   0.005689  -0.000023  -0.064293   0.000734
    38  N    0.005543  -0.058861  -0.000105   0.289427  -0.008687
    39  N   -0.000029  -0.000104   0.000000  -0.005687   0.000114
    40  N   -0.012296   0.007055  -0.000028  -0.062462   0.000729
    41  N    0.007194  -0.056582  -0.000110   0.290768  -0.007555
    42  N   -0.000017  -0.000117   0.000000  -0.005694   0.000096
    43  N    6.567674   0.202969  -0.082764  -0.063465   0.000723
    44  N    0.202969   6.609507  -0.078618   0.289073  -0.008472
    45  N   -0.082764  -0.078618   6.213198  -0.005632   0.000109
    46  B   -0.063465   0.289073  -0.005632   4.140225   0.381026
    47  H    0.000723  -0.008472   0.000109   0.381026   0.538003
 Mulliken atomic charges:
              1
     1  C   -0.252914
     2  H    0.267374
     3  C   -0.204436
     4  H    0.270402
     5  C   -0.249130
     6  H    0.267935
     7  C   -0.207866
     8  H    0.270736
     9  C   -0.250891
    10  H    0.267115
    11  C   -0.204592
    12  H    0.270464
    13  N   -0.044800
    14  N   -0.081110
    15  N   -0.080123
    16  N   -0.050794
    17  N   -0.079608
    18  N   -0.080995
    19  N   -0.047621
    20  N   -0.081641
    21  N   -0.080011
    22  B    0.062218
    23  H    0.084114
    24  Fe   0.472348
    25  C   -0.252926
    26  H    0.267383
    27  C   -0.204438
    28  H    0.270403
    29  C   -0.249118
    30  H    0.267931
    31  C   -0.207865
    32  H    0.270739
    33  C   -0.250876
    34  H    0.267114
    35  C   -0.204590
    36  H    0.270464
    37  N   -0.044773
    38  N   -0.081117
    39  N   -0.080121
    40  N   -0.050835
    41  N   -0.079589
    42  N   -0.080986
    43  N   -0.047669
    44  N   -0.081627
    45  N   -0.080009
    46  B    0.062214
    47  H    0.084117
 Sum of Mulliken atomic charges =   0.00000
 Mulliken charges with hydrogens summed into heavy atoms:
              1
     1  C    0.014460
     3  C    0.065965
     5  C    0.018805
     7  C    0.062870
     9  C    0.016224
    11  C    0.065872
    13  N   -0.044800
    14  N   -0.081110
    15  N   -0.080123
    16  N   -0.050794
    17  N   -0.079608
    18  N   -0.080995
    19  N   -0.047621
    20  N   -0.081641
    21  N   -0.080011
    22  B    0.146332
    24  Fe   0.472348
    25  C    0.014457
    27  C    0.065965
    29  C    0.018813
    31  C    0.062874
    33  C    0.016238
    35  C    0.065874
    37  N   -0.044773
    38  N   -0.081117
    39  N   -0.080121
    40  N   -0.050835
    41  N   -0.079589
    42  N   -0.080986
    43  N   -0.047669
    44  N   -0.081627
    45  N   -0.080009
    46  B    0.146331
 Sum of Mulliken charges with hydrogens summed into heavy atoms =   0.00000
 Electronic spatial extent (au):  <R**2>=          10546.9085
 Charge=              0.0000 electrons
 Dipole moment (field-independent basis, Debye):
    X=             -0.0003    Y=              0.0005    Z=              0.0004  Tot=              0.0007
 Quadrupole moment (field-independent basis, Debye-Ang):
   XX=           -166.7815   YY=           -230.3896   ZZ=           -228.2978
   XY=             -2.2930   XZ=             -0.4210   YZ=              0.0243
 Traceless Quadrupole moment (field-independent basis, Debye-Ang):
   XX=             41.7081   YY=            -21.9000   ZZ=            -19.8081
   XY=             -2.2930   XZ=             -0.4210   YZ=              0.0243
 Octapole moment (field-independent basis, Debye-Ang**2):
  XXX=             -0.0041  YYY=              0.0159  ZZZ=              0.0067  XYY=              0.0101
  XXY=             -0.0018  XXZ=             -0.0118  XZZ=             -0.0140  YZZ=              0.0027
  YYZ=              0.0231  XYZ=             -0.0138
 Hexadecapole moment (field-independent basis, Debye-Ang**3):
 XXXX=          -5752.7156 YYYY=          -4752.4624 ZZZZ=          -4450.5452 XXXY=            -38.9193
 XXXZ=            -10.2618 YYYX=            271.9908 YYYZ=              1.6100 ZZZX=            -11.7047
 ZZZY=              6.9554 XXYY=          -1977.2717 XXZZ=          -1997.8028 YYZZ=          -1532.4973
 XXYZ=            -11.3992 YYXZ=              4.3601 ZZXY=           -311.8499
 N-N= 3.847789915147D+03 E-N=-1.147542912723D+04  KE= 1.564793191626D+03
   1 Symmetry operations used in ECPInt.
 ECPInt:  NShTT=   19306 NPrTT=  154134 LenC2=   18075 LenP2D=   78476.
 LDataN:  DoStor=T MaxTD1= 5 Len=  102
 Calling FoFJK, ICntrl=      2127 FMM=F ISym2X=0 I1Cent= 0 IOpClX= 0 NMat=1 NMatS=1 NMatT=0.
 ***** Axes restored to original set *****
 -------------------------------------------------------------------
 Center     Atomic                   Forces (Hartrees/Bohr)
 Number     Number              X              Y              Z
 -------------------------------------------------------------------
      1        6          -0.010444711    0.014847355    0.036522748
      2        1           0.002727938   -0.002635229   -0.007475107
      3        6           0.000507595   -0.000087317   -0.036518738
      4        1          -0.000148415    0.001091729    0.007657486
      5        6           0.015527792    0.000580957    0.037457026
      6        1          -0.002230959   -0.000380514   -0.007735594
      7        6           0.001932497    0.000290184   -0.036501994
      8        1           0.000296118   -0.000592886    0.007709244
      9        6          -0.008994794   -0.013776866    0.037291010
     10        1           0.001716007    0.001841005   -0.007470202
     11        6          -0.000674377   -0.000335030   -0.036113318
     12        1           0.000738791   -0.001105854    0.007760390
     13        7           0.014621345   -0.027762213    0.033333561
     14        7           0.013213421   -0.020934045   -0.013973890
     15        7          -0.012314477    0.019821837   -0.004688659
     16        7          -0.032862983    0.000454383    0.032556224
     17        7          -0.023648413   -0.000044336   -0.014592549
     18        7           0.022724363   -0.000020638   -0.003880720
     19        7           0.015181427    0.028209882    0.033057542
     20        7           0.012396992    0.020748481   -0.014776637
     21        7          -0.012974169   -0.019480210   -0.005175731
     22        5           0.000588931   -0.000284411   -0.007242034
     23        1           0.000188621   -0.000055415    0.005089395
     24       26           0.000009977   -0.000025073   -0.000013479
     25        6           0.010441931   -0.014842231   -0.036527610
     26        1          -0.002726714    0.002635435    0.007478139
     27        6          -0.000505198    0.000083984    0.036517926
     28        1           0.000147137   -0.001090233   -0.007656460
     29        6          -0.015525162   -0.000584231   -0.037456861
     30        1           0.002235167    0.000384364    0.007734601
     31        6          -0.001933890   -0.000296983    0.036501071
     32        1          -0.000295464    0.000592871   -0.007707925
     33        6           0.009004267    0.013777794   -0.037288424
     34        1          -0.001718956   -0.001839456    0.007468534
     35        6           0.000672672    0.000334401    0.036111760
     36        1          -0.000737135    0.001107449   -0.007758819
     37        7          -0.014630773    0.027763181   -0.033325141
     38        7          -0.013214993    0.020930086    0.013977562
     39        7           0.012318397   -0.019821348    0.004686355
     40        7           0.032859457   -0.000437234   -0.032555543
     41        7           0.023647515    0.000053240    0.014591198
     42        7          -0.022727811    0.000014657    0.003883856
     43        7          -0.015192464   -0.028203802   -0.033061145
     44        7          -0.012396966   -0.020751887    0.014776394
     45        7           0.012975863    0.019478404    0.005178691
     46        5          -0.000587670    0.000289440    0.007244125
     47        1          -0.000187723    0.000056325   -0.005088259
 -------------------------------------------------------------------
 Cartesian Forces:  Max     0.037457026 RMS     0.016763732

 GradGradGradGradGradGradGradGradGradGradGradGradGradGradGradGradGradGrad
 Berny optimization.
 Internal  Forces:  Max     0.026441663 RMS     0.007561449
 Search for a local minimum.
 Step number   1 out of a maximum of  282
 All quantities printed in internal units (Hartrees-Bohrs-Radians)
 Mixed Optimization -- RFO/linear search
 Second derivative matrix not updated -- first step.
 ITU=  0
     Eigenvalues ---    0.00642   0.00653   0.00676   0.00816   0.00826
     Eigenvalues ---    0.00834   0.01079   0.01106   0.01111   0.01144
     Eigenvalues ---    0.01307   0.01310   0.01314   0.01316   0.01329
     Eigenvalues ---    0.01384   0.01397   0.01428   0.02463   0.02463
     Eigenvalues ---    0.02466   0.02466   0.02466   0.02466   0.02482
     Eigenvalues ---    0.02483   0.02485   0.02485   0.02489   0.02489
     Eigenvalues ---    0.02512   0.02512   0.02517   0.02517   0.02519
     Eigenvalues ---    0.02519   0.03584   0.04471   0.04477   0.05187
     Eigenvalues ---    0.05256   0.05287   0.05318   0.05749   0.05813
     Eigenvalues ---    0.07087   0.07141   0.08429   0.08480   0.09874
     Eigenvalues ---    0.10350   0.10514   0.10539   0.10678   0.11639
     Eigenvalues ---    0.15998   0.15998   0.15999   0.15999   0.15999
     Eigenvalues ---    0.15999   0.15999   0.15999   0.15999   0.15999
     Eigenvalues ---    0.16000   0.16000   0.16887   0.19558   0.19602
     Eigenvalues ---    0.19916   0.20110   0.20302   0.23217   0.23217
     Eigenvalues ---    0.23230   0.23230   0.23232   0.23233   0.24059
     Eigenvalues ---    0.24071   0.24081   0.24081   0.24209   0.24214
     Eigenvalues ---    0.24266   0.24273   0.26207   0.26355   0.26391
     Eigenvalues ---    0.26562   0.27124   0.27164   0.34877   0.34878
     Eigenvalues ---    0.34945   0.34945   0.34946   0.34946   0.34958
     Eigenvalues ---    0.34958   0.34965   0.34965   0.34974   0.34974
     Eigenvalues ---    0.41350   0.41416   0.41580   0.41674   0.46798
     Eigenvalues ---    0.46801   0.47884   0.47885   0.47952   0.47953
     Eigenvalues ---    0.48766   0.48775   0.53495   0.53530   0.53543
     Eigenvalues ---    0.53577   0.54311   0.54319   0.56378   0.56386
     Eigenvalues ---    0.56437   0.56442   0.56570   0.56575   0.58810
     Eigenvalues ---    0.58811   0.58833   0.58834   0.58893   0.58893
 RFO step:  Lambda=-5.01255602D-02 EMin= 6.42407069D-03
 Linear search not attempted -- first point.
 Maximum step size (   0.300) exceeded in Quadratic search.
    -- Step size scaled by   0.709
 Iteration  1 RMS(Cart)=  0.04109823 RMS(Int)=  0.00022631
 Iteration  2 RMS(Cart)=  0.00037047 RMS(Int)=  0.00003523
 Iteration  3 RMS(Cart)=  0.00000007 RMS(Int)=  0.00003523
 Variable       Old X    -DE/DX   Delta X   Delta X   Delta X     New X
                                 (Linear)    (Quad)   (Total)
    R1        2.05874  -0.00833   0.00000  -0.01481  -0.01481   2.04394
    R2        2.51781   0.02082   0.00000   0.02310   0.02310   2.54091
    R3        2.55433   0.02276   0.00000   0.02703   0.02702   2.58135
    R4        2.05733  -0.00761   0.00000  -0.01349  -0.01349   2.04383
    R5        2.54129   0.02111   0.00000   0.02447   0.02448   2.56577
    R6        2.51536   0.02440   0.00000   0.02689   0.02689   2.54225
    R7        2.05763  -0.00794   0.00000  -0.01409  -0.01409   2.04354
    R8        2.51540   0.02173   0.00000   0.02417   0.02417   2.53958
    R9        2.55376   0.02304   0.00000   0.02740   0.02740   2.58116
   R10        2.05743  -0.00762   0.00000  -0.01353  -0.01353   2.04390
   R11        2.54319   0.02011   0.00000   0.02325   0.02325   2.56644
   R12        2.51713   0.02330   0.00000   0.02563   0.02563   2.54276
   R13        2.05718  -0.00774   0.00000  -0.01373  -0.01373   2.04345
   R14        2.51684   0.02145   0.00000   0.02389   0.02389   2.54073
   R15        2.55222   0.02345   0.00000   0.02784   0.02784   2.58006
   R16        2.05765  -0.00774   0.00000  -0.01374  -0.01374   2.04391
   R17        2.54251   0.02053   0.00000   0.02372   0.02372   2.56623
   R18        2.51693   0.02370   0.00000   0.02612   0.02612   2.54304
   R19        2.57604   0.02620   0.00000   0.03243   0.03245   2.60849
   R20        4.13281  -0.02060   0.00000  -0.09991  -0.09991   4.03290
   R21        2.92122  -0.00232   0.00000  -0.00616  -0.00615   2.91507
   R22        2.57526   0.02624   0.00000   0.03229   0.03229   2.60755
   R23        4.09701  -0.02002   0.00000  -0.09606  -0.09608   4.00093
   R24        2.91919  -0.00318   0.00000  -0.00766  -0.00765   2.91154
   R25        2.57526   0.02644   0.00000   0.03254   0.03255   2.60780
   R26        4.11104  -0.02020   0.00000  -0.09678  -0.09679   4.01425
   R27        2.92313  -0.00263   0.00000  -0.00689  -0.00688   2.91624
   R28        2.28304  -0.00508   0.00000  -0.01239  -0.01239   2.27065
   R29        4.13289  -0.02060   0.00000  -0.09990  -0.09991   4.03298
   R30        4.09682  -0.02002   0.00000  -0.09603  -0.09606   4.00076
   R31        4.11081  -0.02020   0.00000  -0.09675  -0.09676   4.01405
   R32        2.05875  -0.00833   0.00000  -0.01481  -0.01481   2.04394
   R33        2.51781   0.02081   0.00000   0.02310   0.02310   2.54091
   R34        2.55433   0.02276   0.00000   0.02703   0.02702   2.58135
   R35        2.05732  -0.00761   0.00000  -0.01349  -0.01349   2.04383
   R36        2.54129   0.02111   0.00000   0.02447   0.02448   2.56577
   R37        2.51536   0.02440   0.00000   0.02689   0.02689   2.54225
   R38        2.05763  -0.00794   0.00000  -0.01409  -0.01409   2.04354
   R39        2.51542   0.02173   0.00000   0.02416   0.02417   2.53958
   R40        2.55375   0.02305   0.00000   0.02740   0.02740   2.58115
   R41        2.05742  -0.00762   0.00000  -0.01353  -0.01353   2.04390
   R42        2.54318   0.02011   0.00000   0.02325   0.02325   2.56643
   R43        2.51713   0.02331   0.00000   0.02563   0.02563   2.54276
   R44        2.05717  -0.00774   0.00000  -0.01373  -0.01373   2.04345
   R45        2.51683   0.02146   0.00000   0.02390   0.02390   2.54073
   R46        2.55222   0.02345   0.00000   0.02784   0.02784   2.58006
   R47        2.05764  -0.00774   0.00000  -0.01374  -0.01374   2.04391
   R48        2.54251   0.02054   0.00000   0.02372   0.02372   2.56623
   R49        2.51693   0.02370   0.00000   0.02612   0.02611   2.54304
   R50        2.57604   0.02620   0.00000   0.03244   0.03245   2.60849
   R51        2.92123  -0.00231   0.00000  -0.00616  -0.00614   2.91508
   R52        2.57526   0.02624   0.00000   0.03229   0.03229   2.60755
   R53        2.91916  -0.00317   0.00000  -0.00766  -0.00764   2.91152
   R54        2.57525   0.02644   0.00000   0.03254   0.03255   2.60780
   R55        2.92314  -0.00263   0.00000  -0.00690  -0.00689   2.91625
   R56        2.28304  -0.00508   0.00000  -0.01239  -0.01239   2.27065
    A1        2.13493   0.00268   0.00000   0.00720   0.00719   2.14212
    A2        2.17114   0.00144   0.00000   0.00300   0.00299   2.17413
    A3        1.97703  -0.00412   0.00000  -0.01013  -0.01013   1.96690
    A4        2.13896   0.00287   0.00000   0.00828   0.00828   2.14724
    A5        2.20082   0.00013   0.00000  -0.00097  -0.00097   2.19984
    A6        1.94336  -0.00300   0.00000  -0.00729  -0.00729   1.93608
    A7        2.12918   0.00367   0.00000   0.01013   0.01012   2.13931
    A8        2.17722   0.00078   0.00000   0.00040   0.00039   2.17761
    A9        1.97677  -0.00445   0.00000  -0.01052  -0.01051   1.96626
   A10        2.14003   0.00274   0.00000   0.00805   0.00805   2.14808
   A11        2.19875   0.00036   0.00000   0.00003   0.00002   2.19878
   A12        1.94432  -0.00309   0.00000  -0.00804  -0.00804   1.93628
   A13        2.12777   0.00359   0.00000   0.01001   0.01000   2.13777
   A14        2.17848   0.00068   0.00000   0.00020   0.00019   2.17867
   A15        1.97688  -0.00426   0.00000  -0.01015  -0.01015   1.96673
   A16        2.14185   0.00245   0.00000   0.00720   0.00720   2.14904
   A17        2.19813   0.00033   0.00000   0.00005   0.00005   2.19817
   A18        1.94309  -0.00278   0.00000  -0.00720  -0.00720   1.93589
   A19        1.82437   0.00267   0.00000   0.00567   0.00567   1.83004
   A20        2.41653  -0.00564   0.00000  -0.01517  -0.01520   2.40133
   A21        2.04143   0.00298   0.00000   0.00959   0.00962   2.05105
   A22        1.87757  -0.00008   0.00000   0.00034   0.00032   1.87790
   A23        2.28453   0.00373   0.00000   0.00846   0.00842   2.29295
   A24        2.12041  -0.00365   0.00000  -0.00873  -0.00869   2.11172
   A25        1.80244   0.00453   0.00000   0.01142   0.01142   1.81386
   A26        1.82755   0.00179   0.00000   0.00428   0.00429   1.83184
   A27        2.39762  -0.00378   0.00000  -0.01063  -0.01064   2.38698
   A28        2.05797   0.00198   0.00000   0.00635   0.00635   2.06432
   A29        1.87455   0.00081   0.00000   0.00206   0.00205   1.87660
   A30        2.29907   0.00167   0.00000   0.00330   0.00326   2.30233
   A31        2.10956  -0.00248   0.00000  -0.00536  -0.00531   2.10425
   A32        1.80158   0.00494   0.00000   0.01221   0.01221   1.81380
   A33        1.82607   0.00210   0.00000   0.00477   0.00477   1.83084
   A34        2.40462  -0.00470   0.00000  -0.01295  -0.01299   2.39163
   A35        2.04765   0.00261   0.00000   0.00846   0.00849   2.05615
   A36        1.87607   0.00040   0.00000   0.00123   0.00121   1.87728
   A37        2.28845   0.00295   0.00000   0.00689   0.00687   2.29532
   A38        2.11743  -0.00334   0.00000  -0.00794  -0.00791   2.10953
   A39        1.80263   0.00454   0.00000   0.01139   0.01139   1.81402
   A40        1.89999  -0.00158   0.00000  -0.01072  -0.01087   1.88912
   A41        1.88824  -0.00153   0.00000  -0.00973  -0.00983   1.87841
   A42        1.92121   0.00166   0.00000   0.01137   0.01141   1.93262
   A43        1.89868  -0.00134   0.00000  -0.00979  -0.00995   1.88873
   A44        1.93097   0.00124   0.00000   0.00795   0.00800   1.93897
   A45        1.92395   0.00142   0.00000   0.01004   0.01007   1.93402
   A46        1.49366   0.00299   0.00000   0.01313   0.01306   1.50672
   A47        1.50166   0.00297   0.00000   0.01263   0.01253   1.51419
   A48        1.64806  -0.00300   0.00000  -0.01315  -0.01308   1.63498
   A49        1.64001  -0.00297   0.00000  -0.01264  -0.01255   1.62746
   A50        1.48639   0.00312   0.00000   0.01381   0.01376   1.50015
   A51        1.64780  -0.00299   0.00000  -0.01310  -0.01304   1.63476
   A52        1.65518  -0.00312   0.00000  -0.01381  -0.01375   1.64143
   A53        1.63988  -0.00296   0.00000  -0.01261  -0.01252   1.62737
   A54        1.65506  -0.00312   0.00000  -0.01379  -0.01374   1.64132
   A55        1.49367   0.00299   0.00000   0.01312   0.01306   1.50673
   A56        1.50163   0.00296   0.00000   0.01263   0.01253   1.51417
   A57        1.48655   0.00312   0.00000   0.01379   0.01373   1.50028
   A58        2.13492   0.00269   0.00000   0.00720   0.00719   2.14212
   A59        2.17115   0.00144   0.00000   0.00300   0.00299   2.17414
   A60        1.97703  -0.00412   0.00000  -0.01013  -0.01013   1.96690
   A61        2.13898   0.00287   0.00000   0.00828   0.00827   2.14725
   A62        2.20081   0.00013   0.00000  -0.00096  -0.00097   2.19984
   A63        1.94336  -0.00300   0.00000  -0.00729  -0.00729   1.93607
   A64        2.12922   0.00366   0.00000   0.01011   0.01011   2.13932
   A65        2.17719   0.00079   0.00000   0.00041   0.00040   2.17760
   A66        1.97676  -0.00445   0.00000  -0.01051  -0.01050   1.96626
   A67        2.14004   0.00273   0.00000   0.00804   0.00804   2.14808
   A68        2.19874   0.00036   0.00000   0.00003   0.00003   2.19877
   A69        1.94432  -0.00309   0.00000  -0.00804  -0.00804   1.93628
   A70        2.12778   0.00359   0.00000   0.01000   0.01000   2.13778
   A71        2.17847   0.00068   0.00000   0.00020   0.00019   2.17867
   A72        1.97688  -0.00426   0.00000  -0.01015  -0.01015   1.96673
   A73        2.14183   0.00245   0.00000   0.00720   0.00720   2.14904
   A74        2.19814   0.00033   0.00000   0.00004   0.00004   2.19818
   A75        1.94309  -0.00277   0.00000  -0.00720  -0.00720   1.93589
   A76        2.41656  -0.00564   0.00000  -0.01517  -0.01520   2.40136
   A77        2.04139   0.00298   0.00000   0.00960   0.00962   2.05101
   A78        1.82437   0.00267   0.00000   0.00567   0.00567   1.83004
   A79        1.87758  -0.00008   0.00000   0.00033   0.00032   1.87790
   A80        2.28456   0.00373   0.00000   0.00845   0.00842   2.29298
   A81        2.12037  -0.00365   0.00000  -0.00872  -0.00868   2.11169
   A82        1.80244   0.00453   0.00000   0.01142   0.01142   1.81386
   A83        2.39766  -0.00378   0.00000  -0.01064  -0.01066   2.38701
   A84        2.05793   0.00199   0.00000   0.00636   0.00636   2.06429
   A85        1.82755   0.00179   0.00000   0.00428   0.00429   1.83184
   A86        1.87456   0.00081   0.00000   0.00206   0.00205   1.87660
   A87        2.29904   0.00167   0.00000   0.00330   0.00327   2.30231
   A88        2.10959  -0.00248   0.00000  -0.00536  -0.00532   2.10427
   A89        1.80159   0.00494   0.00000   0.01221   0.01221   1.81380
   A90        2.40461  -0.00470   0.00000  -0.01296  -0.01299   2.39162
   A91        2.04764   0.00261   0.00000   0.00847   0.00850   2.05614
   A92        1.82608   0.00210   0.00000   0.00476   0.00477   1.83085
   A93        1.87606   0.00040   0.00000   0.00123   0.00121   1.87728
   A94        2.28843   0.00295   0.00000   0.00690   0.00687   2.29531
   A95        2.11744  -0.00334   0.00000  -0.00794  -0.00791   2.10953
   A96        1.80263   0.00454   0.00000   0.01139   0.01139   1.81402
   A97        1.89999  -0.00158   0.00000  -0.01072  -0.01087   1.88912
   A98        1.88819  -0.00153   0.00000  -0.00972  -0.00982   1.87837
   A99        1.92121   0.00166   0.00000   0.01138   0.01141   1.93262
   A100       1.89874  -0.00134   0.00000  -0.00980  -0.00997   1.88877
   A101       1.93096   0.00124   0.00000   0.00795   0.00800   1.93896
   A102       1.92396   0.00142   0.00000   0.01004   0.01007   1.93403
   A103       3.14145   0.00000   0.00000   0.00003   0.00003   3.14148
   A104       3.14172   0.00000   0.00000  -0.00002  -0.00002   3.14170
   A105       3.14167   0.00000   0.00000  -0.00002  -0.00002   3.14165
   A106       3.14163   0.00000   0.00000  -0.00001  -0.00001   3.14162
   A107       3.14145   0.00000   0.00000   0.00002   0.00002   3.14147
   A108       3.14162   0.00000   0.00000  -0.00001  -0.00001   3.14161
    D1        3.12723   0.00046   0.00000   0.00467   0.00467   3.13190
    D2        0.03454   0.00010   0.00000   0.00136   0.00138   0.03592
    D3       -0.00069  -0.00023   0.00000  -0.00047  -0.00045  -0.00114
    D4       -3.09339  -0.00059   0.00000  -0.00378  -0.00374  -3.09713
    D5       -3.12578  -0.00063   0.00000  -0.00532  -0.00530  -3.13108
    D6        0.00181   0.00008   0.00000  -0.00002  -0.00004   0.00178
    D7       -3.13038  -0.00033   0.00000  -0.00318  -0.00319  -3.13357
    D8       -0.02883  -0.00029   0.00000  -0.00156  -0.00154  -0.03037
    D9        0.00195  -0.00025   0.00000  -0.00087  -0.00085   0.00110
   D10        3.10350  -0.00022   0.00000   0.00076   0.00080   3.10430
   D11        3.12968   0.00020   0.00000   0.00301   0.00302   3.13270
   D12       -0.00225   0.00010   0.00000   0.00054   0.00053  -0.00172
   D13        3.13595   0.00014   0.00000   0.00140   0.00140   3.13735
   D14       -0.01696   0.00011   0.00000   0.00115   0.00115  -0.01581
   D15        0.00063  -0.00002   0.00000  -0.00012  -0.00012   0.00051
   D16        3.13090  -0.00005   0.00000  -0.00037  -0.00037   3.13053
   D17       -3.13510  -0.00021   0.00000  -0.00188  -0.00187  -3.13697
   D18        0.00003  -0.00003   0.00000  -0.00027  -0.00027  -0.00025
   D19       -3.12760  -0.00035   0.00000  -0.00331  -0.00332  -3.13091
   D20        0.01554  -0.00026   0.00000  -0.00261  -0.00261   0.01293
   D21        0.00112  -0.00008   0.00000  -0.00068  -0.00068   0.00044
   D22       -3.13893   0.00001   0.00000   0.00002   0.00003  -3.13891
   D23        3.12748   0.00037   0.00000   0.00338   0.00338   3.13086
   D24       -0.00070   0.00007   0.00000   0.00058   0.00058  -0.00012
   D25       -3.13480  -0.00027   0.00000  -0.00282  -0.00283  -3.13763
   D26       -0.10818   0.00022   0.00000   0.00147   0.00144  -0.10674
   D27       -0.00337   0.00047   0.00000   0.00278   0.00274  -0.00063
   D28        3.02325   0.00097   0.00000   0.00706   0.00700   3.03026
   D29        3.12960   0.00065   0.00000   0.00539   0.00535   3.13495
   D30       -0.00149  -0.00014   0.00000  -0.00046  -0.00044  -0.00193
   D31        3.11735   0.00072   0.00000   0.00712   0.00713   3.12448
   D32        0.02984   0.00054   0.00000   0.00346   0.00343   0.03327
   D33       -0.00832   0.00058   0.00000   0.00399   0.00395  -0.00437
   D34       -3.09583   0.00039   0.00000   0.00033   0.00026  -3.09557
   D35       -3.11905  -0.00044   0.00000  -0.00551  -0.00553  -3.12458
   D36        0.00600  -0.00026   0.00000  -0.00217  -0.00217   0.00382
   D37       -0.00073   0.00028   0.00000   0.00078   0.00076   0.00003
   D38       -3.10683   0.00005   0.00000  -0.00111  -0.00113  -3.10796
   D39        3.10448   0.00026   0.00000   0.00244   0.00246   3.10694
   D40       -0.00162   0.00004   0.00000   0.00055   0.00057  -0.00105
   D41       -2.44624   0.00173   0.00000   0.00925   0.00928  -2.43697
   D42        2.34563  -0.00101   0.00000  -0.00289  -0.00295   2.34268
   D43        0.69550   0.00172   0.00000   0.00922   0.00926   0.70475
   D44       -0.79598  -0.00101   0.00000  -0.00289  -0.00294  -0.79893
   D45        0.74846   0.00138   0.00000   0.00584   0.00588   0.75434
   D46       -0.74285  -0.00136   0.00000  -0.00630  -0.00635  -0.74920
   D47       -2.39299   0.00137   0.00000   0.00581   0.00585  -2.38713
   D48        2.39872  -0.00136   0.00000  -0.00630  -0.00634   2.39238
   D49       -3.14133   0.00000   0.00000  -0.00001  -0.00001  -3.14134
   D50       -0.05302   0.00035   0.00000   0.00340   0.00339  -0.04963
   D51        0.05332  -0.00035   0.00000  -0.00342  -0.00341   0.04992
   D52       -3.14155   0.00000   0.00000  -0.00001  -0.00001  -3.14156
   D53        2.15987   0.00168   0.00000   0.00951   0.00943   2.16930
   D54       -2.06272  -0.00165   0.00000  -0.01359  -0.01357  -2.07628
   D55        0.04058   0.00012   0.00000  -0.00057  -0.00057   0.04001
   D56       -1.02649   0.00182   0.00000   0.01156   0.01150  -1.01499
   D57        1.03411  -0.00152   0.00000  -0.01153  -0.01150   1.02262
   D58        3.13741   0.00026   0.00000   0.00149   0.00150   3.13891
   D59       -0.00102   0.00006   0.00000   0.00046   0.00046  -0.00056
   D60        3.13923  -0.00002   0.00000  -0.00014  -0.00014   3.13909
   D61       -3.13394   0.00013   0.00000   0.00078   0.00078  -3.13315
   D62        0.00632   0.00005   0.00000   0.00018   0.00018   0.00650
   D63        2.40045  -0.00128   0.00000  -0.00553  -0.00557   2.39488
   D64       -2.37498   0.00124   0.00000   0.00513   0.00516  -2.36982
   D65       -0.74118  -0.00128   0.00000  -0.00552  -0.00555  -0.74674
   D66        0.76654   0.00124   0.00000   0.00514   0.00518   0.77171
   D67       -0.75354  -0.00132   0.00000  -0.00583  -0.00586  -0.75940
   D68        0.75422   0.00120   0.00000   0.00483   0.00486   0.75908
   D69        2.38801  -0.00132   0.00000  -0.00582  -0.00585   2.38216
   D70       -2.38745   0.00120   0.00000   0.00484   0.00488  -2.38257
   D71       -3.14099  -0.00001   0.00000  -0.00005  -0.00005  -3.14104
   D72        0.01248   0.00004   0.00000   0.00029   0.00028   0.01277
   D73       -0.01195  -0.00005   0.00000  -0.00032  -0.00032  -0.01227
   D74        3.14152   0.00000   0.00000   0.00001   0.00001   3.14154
   D75       -2.11845  -0.00178   0.00000  -0.01238  -0.01230  -2.13076
   D76        2.11074   0.00170   0.00000   0.01084   0.01077   2.12150
   D77       -0.00513   0.00003   0.00000  -0.00024  -0.00024  -0.00537
   D78        1.02486  -0.00167   0.00000  -0.01160  -0.01153   1.01333
   D79       -1.02914   0.00181   0.00000   0.01162   0.01154  -1.01760
   D80        3.13818   0.00014   0.00000   0.00054   0.00054   3.13871
   D81        0.00685  -0.00059   0.00000  -0.00391  -0.00390   0.00294
   D82        3.10075  -0.00021   0.00000  -0.00017  -0.00016   3.10059
   D83       -3.04786  -0.00040   0.00000  -0.00552  -0.00555  -3.05341
   D84        0.04604  -0.00001   0.00000  -0.00177  -0.00181   0.04424
   D85       -2.29642   0.00094   0.00000   0.00268   0.00274  -2.29368
   D86        2.48769  -0.00164   0.00000  -0.00864  -0.00866   2.47903
   D87        0.84531   0.00093   0.00000   0.00266   0.00272   0.84802
   D88       -0.65377  -0.00164   0.00000  -0.00866  -0.00868  -0.66245
   D89        0.71991   0.00137   0.00000   0.00695   0.00700   0.72691
   D90       -0.77917  -0.00120   0.00000  -0.00436  -0.00440  -0.78356
   D91       -2.42155   0.00137   0.00000   0.00693   0.00698  -2.41457
   D92        2.36256  -0.00121   0.00000  -0.00439  -0.00442   2.35814
   D93        3.14126   0.00000   0.00000   0.00002   0.00002   3.14128
   D94        0.12522  -0.00043   0.00000  -0.00427  -0.00426   0.12095
   D95       -0.12554   0.00044   0.00000   0.00428   0.00427  -0.12128
   D96       -3.14159   0.00000   0.00000  -0.00001  -0.00001   3.14159
   D97        2.01640   0.00206   0.00000   0.01754   0.01752   2.03391
   D98       -2.20535  -0.00142   0.00000  -0.00614  -0.00606  -2.21141
   D99       -0.08519   0.00014   0.00000   0.00368   0.00369  -0.08150
   D100      -1.06481   0.00173   0.00000   0.01314   0.01310  -1.05171
   D101       0.99663  -0.00175   0.00000  -0.01054  -0.01048   0.98615
   D102       3.11679  -0.00019   0.00000  -0.00072  -0.00073   3.11606
   D103      -0.69515  -0.00173   0.00000  -0.00925  -0.00928  -0.70443
   D104       2.39321  -0.00138   0.00000  -0.00585  -0.00589   2.38732
   D105       0.79615   0.00101   0.00000   0.00289   0.00295   0.79909
   D106      -2.39868   0.00136   0.00000   0.00630   0.00634  -2.39234
   D107       2.44630  -0.00173   0.00000  -0.00923  -0.00926   2.43704
   D108      -0.74853  -0.00138   0.00000  -0.00583  -0.00587  -0.75440
   D109      -2.34542   0.00101   0.00000   0.00289   0.00294  -2.34248
   D110       0.74293   0.00136   0.00000   0.00629   0.00634   0.74927
   D111       0.74152   0.00128   0.00000   0.00553   0.00556   0.74708
   D112      -2.38803   0.00132   0.00000   0.00583   0.00587  -2.38217
   D113      -0.76623  -0.00124   0.00000  -0.00513  -0.00516  -0.77140
   D114       2.38740  -0.00120   0.00000  -0.00482  -0.00486   2.38254
   D115      -2.40003   0.00128   0.00000   0.00551   0.00555  -2.39448
   D116       0.75360   0.00132   0.00000   0.00582   0.00585   0.75945
   D117       2.37544  -0.00124   0.00000  -0.00515  -0.00518   2.37026
   D118      -0.75412  -0.00120   0.00000  -0.00484  -0.00488  -0.75900
   D119      -0.84543  -0.00094   0.00000  -0.00268  -0.00274  -0.84817
   D120       2.42166  -0.00137   0.00000  -0.00696  -0.00701   2.41465
   D121       0.65365   0.00164   0.00000   0.00863   0.00866   0.66231
   D122      -2.36245   0.00120   0.00000   0.00436   0.00439  -2.35806
   D123       2.29603  -0.00093   0.00000  -0.00266  -0.00272   2.29331
   D124      -0.72007  -0.00137   0.00000  -0.00693  -0.00698  -0.72705
   D125      -2.48808   0.00164   0.00000   0.00865   0.00868  -2.47940
   D126       0.77901   0.00120   0.00000   0.00438   0.00441   0.78342
   D127      -0.03470  -0.00010   0.00000  -0.00135  -0.00137  -0.03607
   D128      -3.12728  -0.00046   0.00000  -0.00466  -0.00466  -3.13194
   D129       3.09327   0.00059   0.00000   0.00378   0.00374   3.09701
   D130       0.00069   0.00023   0.00000   0.00048   0.00046   0.00114
   D131       3.12582   0.00063   0.00000   0.00531   0.00529   3.13111
   D132      -0.00181  -0.00008   0.00000   0.00002   0.00003  -0.00178
   D133       3.13037   0.00033   0.00000   0.00319   0.00319   3.13356
   D134       0.02889   0.00029   0.00000   0.00157   0.00155   0.03044
   D135      -0.00196   0.00025   0.00000   0.00087   0.00085  -0.00110
   D136      -3.10343   0.00022   0.00000  -0.00075  -0.00079  -3.10423
   D137      -3.12967  -0.00020   0.00000  -0.00301  -0.00302  -3.13269
   D138       0.00226  -0.00010   0.00000  -0.00054  -0.00053   0.00172
   D139       0.01672  -0.00011   0.00000  -0.00116  -0.00117   0.01555
   D140      -3.13587  -0.00015   0.00000  -0.00142  -0.00142  -3.13730
   D141      -3.13121   0.00005   0.00000   0.00038   0.00037  -3.13083
   D142      -0.00061   0.00002   0.00000   0.00012   0.00012  -0.00049
   D143       3.13503   0.00021   0.00000   0.00189   0.00189   3.13692
   D144      -0.00003   0.00003   0.00000   0.00026   0.00026   0.00024
   D145       3.12762   0.00035   0.00000   0.00331   0.00331   3.13093
   D146      -0.01522   0.00026   0.00000   0.00260   0.00260  -0.01261
   D147      -0.00109   0.00008   0.00000   0.00066   0.00066  -0.00043
   D148       3.13927  -0.00001   0.00000  -0.00004  -0.00005   3.13922
   D149      -3.12749  -0.00037   0.00000  -0.00338  -0.00338  -3.13087
   D150       0.00069  -0.00007   0.00000  -0.00056  -0.00056   0.00013
   D151       0.10833  -0.00022   0.00000  -0.00145  -0.00142   0.10691
   D152       3.13475   0.00027   0.00000   0.00283   0.00284   3.13759
   D153      -3.02301  -0.00097   0.00000  -0.00707  -0.00702  -3.03003
   D154       0.00340  -0.00048   0.00000  -0.00279  -0.00275   0.00065
   D155      -3.12953  -0.00065   0.00000  -0.00540  -0.00537  -3.13489
   D156       0.00147   0.00014   0.00000   0.00047   0.00045   0.00192
   D157      -3.11735  -0.00072   0.00000  -0.00713  -0.00713  -3.12448
   D158      -0.03022  -0.00054   0.00000  -0.00345  -0.00341  -0.03364
   D159       0.00834  -0.00058   0.00000  -0.00399  -0.00395   0.00439
   D160       3.09547  -0.00039   0.00000  -0.00031  -0.00023   3.09524
   D161       3.11907   0.00044   0.00000   0.00550   0.00553   3.12460
   D162      -0.00600   0.00026   0.00000   0.00217   0.00216  -0.00384
   D163      -3.10439  -0.00026   0.00000  -0.00244  -0.00246  -3.10685
   D164       0.00164  -0.00004   0.00000  -0.00055  -0.00057   0.00107
   D165       0.00074  -0.00028   0.00000  -0.00079  -0.00077  -0.00002
   D166       3.10678  -0.00005   0.00000   0.00110   0.00112   3.10790
   D167      -2.15996  -0.00168   0.00000  -0.00951  -0.00943  -2.16939
   D168       2.06258   0.00166   0.00000   0.01360   0.01357   2.07616
   D169      -0.04069  -0.00012   0.00000   0.00057   0.00057  -0.04012
   D170       1.02648  -0.00182   0.00000  -0.01157  -0.01150   1.01498
   D171      -1.03416   0.00152   0.00000   0.01154   0.01150  -1.02266
   D172      -3.13744  -0.00026   0.00000  -0.00149  -0.00150  -3.13893
   D173       3.13416  -0.00013   0.00000  -0.00077  -0.00078   3.13339
   D174      -0.00635  -0.00005   0.00000  -0.00017  -0.00017  -0.00652
   D175       0.00099  -0.00006   0.00000  -0.00045  -0.00045   0.00054
   D176      -3.13952   0.00002   0.00000   0.00015   0.00015  -3.13937
   D177       2.11808   0.00178   0.00000   0.01238   0.01231   2.13039
   D178      -2.11113  -0.00170   0.00000  -0.01084  -0.01076  -2.12189
   D179       0.00478  -0.00003   0.00000   0.00024   0.00024   0.00501
   D180      -1.02489   0.00167   0.00000   0.01160   0.01153  -1.01336
   D181       1.02908  -0.00181   0.00000  -0.01161  -0.01154   1.01754
   D182      -3.13820  -0.00014   0.00000  -0.00054  -0.00054  -3.13874
   D183       3.04767   0.00040   0.00000   0.00552   0.00555   3.05322
   D184      -0.04590   0.00001   0.00000   0.00176   0.00179  -0.04411
   D185      -0.00688   0.00060   0.00000   0.00392   0.00391  -0.00297
   D186      -3.10045   0.00021   0.00000   0.00015   0.00015  -3.10030
   D187      -2.01598  -0.00207   0.00000  -0.01756  -0.01754  -2.03352
   D188       2.20576   0.00142   0.00000   0.00612   0.00604   2.21180
   D189       0.08558  -0.00014   0.00000  -0.00370  -0.00371   0.08187
   D190       1.06479  -0.00173   0.00000  -0.01314  -0.01310   1.05170
   D191      -0.99664   0.00176   0.00000   0.01054   0.01048  -0.98616
   D192      -3.11683   0.00019   0.00000   0.00073   0.00074  -3.11610
         Item               Value     Threshold  Converged?
 Maximum Force            0.026442     0.000450     NO 
 RMS     Force            0.007561     0.000300     NO 
 Maximum Displacement     0.155927     0.001800     NO 
 RMS     Displacement     0.041197     0.001200     NO 
 Predicted change in Energy=-2.534719D-02
 GradGradGradGradGradGradGradGradGradGradGradGradGradGradGradGradGradGrad

                          Input orientation:                          
 ---------------------------------------------------------------------
 Center     Atomic      Atomic             Coordinates (Angstroms)
 Number     Number       Type             X           Y           Z
 ---------------------------------------------------------------------
      1          6           0       -1.515105    2.590191   -1.263261
      2          1           0       -1.815952    3.027892   -0.321042
      3          6           0       -1.259164    2.241903   -3.354560
      4          1           0       -1.290275    2.309995   -4.433514
      5          6           0        3.042872   -0.017103   -1.083689
      6          1           0        3.508474   -0.005804   -0.107725
      7          6           0        2.746671   -0.037647   -3.198519
      8          1           0        2.891094   -0.040719   -4.270414
      9          6           0       -1.520586   -2.592278   -1.211210
     10          1           0       -1.800581   -3.016799   -0.256908
     11          6           0       -1.313884   -2.258488   -3.310227
     12          1           0       -1.383524   -2.327857   -4.387341
     13          7           0       -0.803615    1.451986   -1.341981
     14          7           0       -0.640011    1.229773   -2.694472
     15          7           0       -1.815090    3.110132   -2.490293
     16          7           0        1.709243   -0.009275   -1.249228
     17          7           0        1.519947   -0.023034   -2.615967
     18          7           0        3.720217   -0.034498   -2.269673
     19          7           0       -0.783661   -1.472537   -1.315120
     20          7           0       -0.649631   -1.260620   -2.672137
     21          7           0       -1.866960   -3.109344   -2.426421
     22          5           0        0.098376   -0.022633   -3.210071
     23          1           0        0.131620   -0.032447   -4.411148
     24         26           0       -0.000085    0.000157    0.000031
     25          6           0        1.515323   -2.589834    1.263102
     26          1           0        1.816184   -3.027450    0.320847
     27          6           0        1.259396   -2.241694    3.354430
     28          1           0        1.290570   -2.309837    4.433379
     29          6           0       -3.042993    0.016567    1.083713
     30          1           0       -3.508628    0.005136    0.107766
     31          6           0       -2.746751    0.037031    3.198538
     32          1           0       -2.891158    0.039955    4.270435
     33          6           0        1.520690    2.592275    1.211310
     34          1           0        1.800797    3.016768    0.257030
     35          6           0        1.313970    2.258402    3.310311
     36          1           0        1.383638    2.327690    4.387428
     37          7           0        0.803638   -1.451753    1.341904
     38          7           0        0.640045   -1.229640    2.694413
     39          7           0        1.815439   -3.109783    2.490098
     40          7           0       -1.709354    0.009249    1.249222
     41          7           0       -1.520035    0.022942    2.615958
     42          7           0       -3.720314    0.033595    2.269713
     43          7           0        0.783526    1.472690    1.315172
     44          7           0        0.649464    1.260728    2.672179
     45          7           0        1.867210    3.109190    2.426544
     46          5           0       -0.098476    0.022675    3.210060
     47          1           0       -0.131732    0.032435    4.411137
 ---------------------------------------------------------------------
                    Distance matrix (angstroms):
                    1          2          3          4          5
     1  C    0.000000
     2  H    1.081604   0.000000
     3  C    2.135495   3.182769   0.000000
     4  H    3.190543   4.207629   1.081549   0.000000
     5  C    5.254082   5.784617   5.363533   5.950872   0.000000
     6  H    5.771551   6.131747   6.190678   6.863189   1.081396
     7  C    5.367820   6.204428   4.611661   4.830483   2.135571
     8  H    5.948045   6.868055   4.824292   4.799614   3.190425
     9  C    5.182733   5.697890   5.294487   5.870994   5.241463
    10  H    5.703734   6.045050   6.127195   6.788165   5.756803
    11  C    5.266901   6.093695   4.500943   4.704612   5.381692
    12  H    5.827897   6.738384   4.686663   4.639019   5.987210
    13  N    1.344591   2.133219   2.209517   3.245088   4.125579
    14  N    2.159835   3.201443   1.357746   2.148020   4.208676
    15  N    1.365993   2.170810   1.345299   2.166047   5.946254
    16  N    4.141719   4.744777   4.279213   4.951343   1.343887
    17  N    4.227327   5.069817   3.660453   4.079687   2.160374
    18  N    5.942260   6.620012   5.581507   5.940024   1.365891
    19  N    4.128373   4.723101   4.264093   4.928346   4.100513
    20  N    4.190790   5.027851   3.620069   4.032637   4.207622
    21  N    5.827645   6.488520   5.465044   5.807773   5.955782
    22  B    3.635964   4.617016   2.644224   2.977636   3.632022
    23  H    4.415782   5.466963   2.867635   2.740314   4.421268
    24  Fe   3.255682   3.545086   4.226581   5.162971   3.230222
    25  C    6.511425   6.720546   7.236454   8.020669   3.802601
    26  H    6.720474   7.090247   7.122673   7.793738   3.541141
    27  C    7.236576   7.122878   8.453185   9.373941   5.275082
    28  H    8.020835   7.793994   9.373978  10.325958   6.226173
    29  C    3.803455   3.542180   5.275645   6.226687   6.460381
    30  H    3.540672   3.490857   4.695840   5.554880   6.658995
    31  C    5.286136   4.711590   7.072303   8.095426   7.201398
    32  H    6.246520   5.582606   8.102624   9.136446   7.992659
    33  C    3.916575   3.697437   5.357007   6.312310   3.793799
    34  H    3.672664   3.662671   4.796599   5.661754   3.541842
    35  C    5.388071   4.855435   7.144354   8.170165   5.241589
    36  H    6.356249   5.735620   8.181084   9.217328   6.179339
    37  N    5.338611   5.449299   6.320999   7.203519   3.599429
    38  N    5.907534   5.766408   7.228325   8.189169   4.638737
    39  N    7.594072   7.665544   8.500221   9.325012   4.882951
    40  N    3.607154   3.404305   5.136362   6.145124   5.294036
    41  N    4.651788   4.212274   6.374867   7.414746   5.874446
    42  N    4.886822   4.393679   6.524287   7.484674   7.549076
    43  N    3.630541   3.442837   5.154674   6.168397   3.616443
    44  N    4.684071   4.261515   6.397433   7.440056   4.633335
    45  N    5.032303   4.595815   6.629296   7.593999   4.845371
    46  B    5.348792   4.944667   7.026123   8.066997   5.320332
    47  H    6.376099   5.848323   8.152233   9.206376   6.346154
                    6          7          8          9         10
     6  H    0.000000
     7  C    3.183452   0.000000
     8  H    4.208368   1.081585   0.000000
     9  C    5.761855   5.355839   5.944080   0.000000
    10  H    6.105277   6.181094   6.853983   1.081345   0.000000
    11  C    6.211743   4.629549   4.849979   2.135418   3.183499
    12  H    6.902079   4.869997   4.849436   3.190064   4.208212
    13  N    4.716212   4.274374   4.945175   4.109406   4.705460
    14  N    5.042603   3.651032   4.070190   4.193275   5.032098
    15  N    6.612566   5.587465   5.936738   5.851518   6.521311
    16  N    2.130792   2.208348   3.244276   4.135836   4.727447
    17  N    3.200909   1.358099   2.148849   4.221279   5.055066
    18  N    2.172482   1.345569   2.165744   5.926938   6.589730
    19  N    4.693776   4.250805   4.928254   1.344498   2.130418
    20  N    5.043869   3.647959   4.071778   2.160135   3.200341
    21  N    6.625980   5.596164   5.954481   1.365309   2.172500
    22  B    4.610163   2.648362   2.987294   3.635871   4.614351
    23  H    5.470220   2.882532   2.763073   4.418384   5.467857
    24  Fe   3.510218   4.216256   5.157255   3.240332   3.522759
    25  C    3.539637   5.285446   6.245841   3.916499   3.672594
    26  H    3.489680   4.710697   5.581726   3.697378   3.662636
    27  C    4.695111   7.071842   8.102158   5.356891   4.796458
    28  H    5.554214   8.094995   9.136005   6.312191   5.661608
    29  C    6.658960   7.201435   7.992705   3.793478   3.541492
    30  H    7.020418   7.075458   7.754160   3.526836   3.490344
    31  C    7.075383   8.432414   9.358236   5.278507   4.707571
    32  H    7.754074   9.358227  10.314409   6.233422   5.570452
    33  C    3.527202   5.278837   6.233776   6.480552   6.681932
    34  H    3.490723   4.707966   5.570881   6.681969   7.045423
    35  C    4.650317   7.049067   8.077170   7.211654   7.088951
    36  H    5.492405   8.062212   9.101648   7.999084   7.763547
    37  N    3.392393   5.137170   6.151959   3.636098   3.433297
    38  N    4.192569   6.370665   7.415495   4.666797   4.226214
    39  N    4.387452   6.531889   7.502047   5.009646   4.542058
    40  N    5.391406   6.296090   7.185610   3.585708   3.381378
    41  N    5.718844   7.212253   8.178278   4.635364   4.191908
    42  N    7.609805   8.469269   9.299972   4.883732   4.401601
    43  N    3.411146   5.148637   6.158816   5.311826   5.413367
    44  N    4.184006   6.367822   7.410686   5.885192   5.734066
    45  N    4.338139   6.505180   7.471245   7.564202   7.627670
    46  B    4.900877   7.012018   8.055994   5.329917   4.914818
    47  H    5.802816   8.136153   9.193049   6.358367   5.820097
                   11         12         13         14         15
    11  C    0.000000
    12  H    1.081589   0.000000
    13  N    4.231073   4.888529   0.000000
    14  N    3.605722   4.009408   1.380353   0.000000
    15  N    5.453951   5.775531   2.256358   2.226712   0.000000
    16  N    4.294878   4.978833   2.908323   3.023734   4.867429
    17  N    3.675575   4.108542   3.032765   2.498221   4.577662
    18  N    5.600987   5.982657   4.851320   4.559652   6.370008
    19  N    2.208916   3.244988   2.924714   3.037389   4.842080
    20  N    1.357989   2.149306   3.025104   2.490512   4.527122
    21  N    1.345720   2.165557   4.807540   4.517211   6.220020
    22  B    2.646424   2.982625   2.545161   1.542589   3.740808
    23  H    2.873459   2.750479   3.535250   2.266185   4.165954
    24  Fe   4.217269   5.155830   2.134119   3.030149   4.378116
    25  C    5.387907   6.356056   5.338561   5.907390   7.594026
    26  H    4.855237   5.735381   5.449192   5.766194   7.665414
    27  C    7.144208   8.180921   6.321041   7.228281   8.500311
    28  H    8.170022   9.217169   7.203590   8.189154   9.325150
    29  C    5.241412   6.179206   3.599893   4.639059   4.883790
    30  H    4.650115   5.492258   3.392968   4.192998   4.388505
    31  C    7.048868   8.062050   5.137527   6.370914   6.532591
    32  H    8.076947   9.101460   6.152307   7.415743   7.502756
    33  C    7.211728   7.999191   3.636200   4.666923   5.009738
    34  H    7.089068   7.763704   3.433416   4.226376   4.542152
    35  C    8.434420   9.357568   5.174775   6.397932   6.645560
    36  H    9.357539  10.311540   6.194922   7.446736   7.625426
    37  N    5.174655   6.194795   4.268279   5.056386   6.508016
    38  N    6.397817   7.446619   5.056456   6.060308   7.193225
    39  N    6.645385   7.625217   6.507996   7.193104   8.756276
    40  N    5.107602   6.110570   3.100997   4.264492   4.859076
    41  N    6.353511   7.388578   4.268572   5.516480   5.974244
    42  N    6.494634   7.439986   4.854204   5.963408   5.979349
    43  N    6.301994   7.187413   3.095142   4.261772   4.890356
    44  N    7.213099   8.176050   4.273348   5.519479   6.012108
    45  N    8.475958   9.303643   4.907282   6.003596   6.142851
    46  B    7.013920   8.055858   4.822990   6.050937   6.706204
    47  H    8.140349   9.195171   5.963633   7.223686   7.741812
                   16         17         18         19         20
    16  N    0.000000
    17  N    1.379855   0.000000
    18  N    2.255208   2.227384   0.000000
    19  N    2.891374   3.016599   4.823281   0.000000
    20  N    3.025693   2.498368   4.556415   1.379989   0.000000
    21  N    4.877032   4.586107   6.379325   2.255585   2.227117
    22  B    2.537710   1.540721   3.741954   2.543826   1.543210
    23  H    3.533720   2.269409   4.178989   3.535108   2.267800
    24  Fe   2.117200   3.025637   4.358142   2.124251   3.025219
    25  C    3.606756   4.651415   4.885877   3.630552   4.684009
    26  H    3.403814   4.211787   4.392482   3.442867   4.261442
    27  C    5.136119   6.374635   6.523640   5.154646   6.397375
    28  H    6.144908   7.414537   7.484067   6.168366   7.440000
    29  C    5.294055   5.874489   7.549093   3.616132   4.633120
    30  H    5.391457   5.718922   7.609861   3.410801   4.183762
    31  C    6.296082   7.212266   8.469245   5.148362   6.367625
    32  H    7.185595   8.178285   9.299937   6.158538   7.410482
    33  C    3.585786   4.635504   4.884169   5.311834   5.885258
    34  H    3.381439   4.192062   4.402116   5.413404   5.734166
    35  C    5.107641   6.353593   6.494894   6.301950   7.213108
    36  H    6.110590   7.388641   7.440197   7.187347   8.176038
    37  N    3.100779   4.268382   4.853713   3.095114   4.273296
    38  N    4.264361   5.516363   5.963050   4.261723   5.519428
    39  N    4.858702   5.973879   5.978375   4.890355   6.012042
    40  N    4.234312   5.036776   6.470299   3.102974   4.255894
    41  N    5.036758   6.051169   7.164700   4.269904   5.510816
    42  N    6.470306   7.164733   8.716200   4.872719   5.960366
    43  N    3.103114   4.270053   4.873077   4.248396   5.042177
    44  N    4.255992   5.510923   5.960624   5.042136   6.050335
    45  N    4.822973   5.946287   5.947341   6.482236   7.171211
    46  B    4.811873   6.046815   6.679308   4.814810   6.045731
    47  H    5.952366   7.218816   7.712017   5.956507   7.218933
                   21         22         23         24         25
    21  N    0.000000
    22  B    3.742250   0.000000
    23  H    4.171421   1.201578   0.000000
    24  Fe   4.363702   3.211692   4.413266   0.000000
    25  C    5.032128   5.348601   6.375890   3.255743   0.000000
    26  H    4.595622   4.944408   5.848040   3.545160   1.081605
    27  C    6.629115   7.026013   8.152107   4.226604   2.135498
    28  H    7.593818   8.066905   9.206266   5.162987   3.190544
    29  C    4.845144   5.320368   6.346185   3.230159   5.253927
    30  H    4.337875   4.900948   5.802879   3.510200   5.771373
    31  C    6.504912   7.012031   8.136165   4.216157   5.367644
    32  H    7.470940   8.056003   9.193058   5.157154   5.947849
    33  C    7.564240   5.330040   6.358516   3.240220   5.182370
    34  H    7.627752   4.914975   5.820288   3.522664   5.703303
    35  C    8.475913   7.013998   8.140447   4.217151   5.266592
    36  H    9.303562   8.055923   9.195256   5.155710   5.827589
    37  N    4.907136   4.822889   5.963527   2.134160   1.344593
    38  N    6.003440   6.050884   7.223625   3.030158   2.159835
    39  N    6.142656   6.706021   7.741605   4.378161   1.365993
    40  N    4.822947   4.811880   5.952370   2.117112   4.141735
    41  N    5.946189   6.046813   7.218813   3.025532   4.227318
    42  N    5.946987   6.679340   7.712046   4.358059   5.942014
    43  N    6.482255   4.814897   5.956606   2.124145   4.128236
    44  N    7.171168   6.045790   7.219002   3.025116   4.190708
    45  N    8.727283   6.686442   7.722447   4.363581   5.827203
    46  B    6.686330   6.423308   7.624881   3.211616   3.635959
    47  H    7.722305   7.624880   8.826454   4.413188   4.415791
                   26         27         28         29         30
    26  H    0.000000
    27  C    3.182774   0.000000
    28  H    4.207631   1.081548   0.000000
    29  C    5.784428   5.363437   5.950814   0.000000
    30  H    6.131525   6.190567   6.863113   1.081397   0.000000
    31  C    6.204234   4.611519   4.830381   2.135571   3.183449
    32  H    6.867844   4.824115   4.799470   3.190423   4.208360
    33  C    5.697504   5.294194   5.870723   5.241923   5.762390
    34  H    6.044575   6.126861   6.787853   5.757336   6.105915
    35  C    6.093385   4.500643   4.704321   5.382071   6.212161
    36  H    6.738078   4.686341   4.638689   5.987560   6.902465
    37  N    2.133220   2.209520   3.245092   4.125434   4.716064
    38  N    3.201443   1.357745   2.148025   4.208581   5.042509
    39  N    2.170813   1.345300   2.166043   5.946121   6.612406
    40  N    4.744770   4.279267   4.951420   1.343890   2.130804
    41  N    5.069791   3.660486   4.079752   2.160375   3.200914
    42  N    6.619734   5.581313   5.939872   1.365887   2.172472
    43  N    4.722957   4.263997   4.928267   4.100745   4.694052
    44  N    5.027770   3.620006   4.032589   4.207778   5.044051
    45  N    6.488059   5.464647   5.807388   5.956308   6.626576
    46  B    4.617006   2.644245   2.977679   3.632020   4.610170
    47  H    5.466969   2.867670   2.740378   4.421250   5.470208
                   31         32         33         34         35
    31  C    0.000000
    32  H    1.081584   0.000000
    33  C    5.356248   5.944492   0.000000
    34  H    6.181545   6.854435   1.081345   0.000000
    35  C    4.629949   4.850406   2.135418   3.183497   0.000000
    36  H    4.870388   4.849876   3.190064   4.208211   1.081589
    37  N    4.274205   4.944998   4.109183   4.705206   4.230876
    38  N    3.650888   4.070026   4.193109   5.031915   3.605543
    39  N    5.587299   5.936540   5.851123   6.520846   5.453589
    40  N    2.208348   3.244277   4.136018   4.727661   4.295028
    41  N    1.358098   2.148851   4.221435   5.055241   3.675729
    42  N    1.345568   2.165740   5.927493   6.590363   5.601483
    43  N    4.251004   4.928449   1.344496   2.130419   2.208913
    44  N    3.648117   4.071942   2.160137   3.200343   1.357989
    45  N    5.596675   5.955015   1.365309   2.172497   1.345720
    46  B    2.648338   2.987267   3.635869   4.614349   2.646417
    47  H    2.882489   2.763021   4.418390   5.467863   2.873464
                   36         37         38         39         40
    36  H    0.000000
    37  N    4.888333   0.000000
    38  N    4.009218   1.380353   0.000000
    39  N    5.775156   2.256358   2.226709   0.000000
    40  N    4.978966   2.908307   3.023756   4.867474   0.000000
    41  N    4.108683   3.032721   2.498212   4.577685   1.379854
    42  N    5.983135   4.851106   4.559480   6.369769   2.255206
    43  N    3.244983   2.924634   3.037348   4.841937   2.891445
    44  N    2.149301   3.025054   2.490485   4.527032   3.025728
    45  N    2.165560   4.807268   4.516983   6.219513   4.877246
    46  B    2.982608   2.545144   1.542595   3.740817   2.537715
    47  H    2.750473   3.535240   2.266190   4.165981   3.533715
                   41         42         43         44         45
    41  N    0.000000
    42  N    2.227381   0.000000
    43  N    3.016654   4.823558   0.000000
    44  N    2.498399   4.556620   1.379989   0.000000
    45  N    4.586309   6.379992   2.255583   2.227118   0.000000
    46  B    1.540710   3.741935   2.543830   1.543212   3.742244
    47  H    2.269393   4.178950   3.535114   2.267806   4.171427
                   46         47
    46  B    0.000000
    47  H    1.201577   0.000000
 Stoichiometry    C12H14B2FeN18
 Framework group  C1[X(C12H14B2FeN18)]
 Deg. of freedom   135
 Full point group                 C1      NOp   1
 Largest Abelian subgroup         C1      NOp   1
 Largest concise Abelian subgroup C1      NOp   1
                         Standard orientation:                         
 ---------------------------------------------------------------------
 Center     Atomic      Atomic             Coordinates (Angstroms)
 Number     Number       Type             X           Y           Z
 ---------------------------------------------------------------------
      1          6           0        1.261079    1.503569    2.597975
      2          1           0        0.318473    1.801984    3.036507
      3          6           0        3.352692    1.250122    2.249752
      4          1           0        4.431593    1.281365    2.318633
      5          6           0        1.084973   -3.042305   -0.030599
      6          1           0        0.109198   -3.508360   -0.022050
      7          6           0        3.199691   -2.745130   -0.048500
      8          1           0        4.271648   -2.889091   -0.051602
      9          6           0        1.212118    1.533136   -2.584443
     10          1           0        0.257952    1.814705   -3.008227
     11          6           0        3.311021    1.325758   -2.250362
     12          1           0        4.388147    1.396169   -2.318761
     13          7           0        1.340777    0.797414    1.456520
     14          7           0        2.693468    0.635409    1.234358
     15          7           0        2.487675    1.801643    3.120039
     16          7           0        1.249948   -1.708657   -0.016469
     17          7           0        2.616616   -1.518730   -0.028530
     18          7           0        2.271251   -3.719067   -0.050436
     19          7           0        1.315668    0.791053   -1.468080
     20          7           0        2.672615    0.656604   -1.255976
     21          7           0        2.427491    1.882418   -3.099165
     22          5           0        3.210123   -0.096930   -0.021161
     23          1           0        4.411221   -0.129627   -0.030411
     24         26           0       -0.000032    0.000087    0.000167
     25          6           0       -1.260923   -1.503781   -2.597601
     26          1           0       -0.318281   -1.802211   -3.036048
     27          6           0       -3.352565   -1.250348   -2.249526
     28          1           0       -4.431460   -1.281653   -2.318459
     29          6           0       -1.084999    3.042435    0.030082
     30          1           0       -0.109241    3.508524    0.021401
     31          6           0       -3.199712    2.745220    0.047902
     32          1           0       -4.271671    2.889165    0.050856
     33          6           0       -1.212220   -1.533233    2.584457
     34          1           0       -0.258075   -1.814915    3.008213
     35          6           0       -3.311108   -1.325836    2.250293
     36          1           0       -4.388236   -1.396274    2.318612
     37          7           0       -1.340703   -0.797432   -1.456270
     38          7           0       -2.693411   -0.635436   -1.234208
     39          7           0       -2.487482   -1.801987   -3.119675
     40          7           0       -1.249945    1.708776    0.016462
     41          7           0       -2.616610    1.518826    0.028456
     42          7           0       -2.271293    3.719175    0.049550
     43          7           0       -1.315723   -0.790912    1.468251
     44          7           0       -2.672659   -0.656431    1.256103
     45          7           0       -2.427616   -1.882661    3.099027
     46          5           0       -3.210115    0.097036    0.021221
     47          1           0       -4.411212    0.129746    0.030417
 ---------------------------------------------------------------------
 Rotational constants (GHZ):      0.1798195      0.1311154      0.1289027
 Standard basis: LANL2DZ (5D, 7F)
 There are   338 symmetry adapted basis functions of A   symmetry.
 Integral buffers will be    262144 words long.
 Raffenetti 2 integral format.
 Two-electron integral symmetry is turned on.
   338 basis functions,   908 primitive gaussians,   340 cartesian basis functions
   119 alpha electrons      119 beta electrons
       nuclear repulsion energy      3868.8302589268 Hartrees.
 NAtoms=   47 NActive=   47 NUniq=   47 SFac= 1.00D+00 NAtFMM=   60 NAOKFM=F Big=F
 One-electron integrals computed using PRISM.
   1 Symmetry operations used in ECPInt.
 ECPInt:  NShTT=   19306 NPrTT=  154134 LenC2=   18135 LenP2D=   78966.
 LDataN:  DoStor=T MaxTD1= 4 Len=   56
 NBasis=   338 RedAO= T  NBF=   338
 NBsUse=   338 1.00D-06 NBFU=   338
 Initial guess read from the read-write file.
 B after Tr=     0.000000    0.000000    0.000000
         Rot=    1.000000    0.000000    0.000000    0.000000 Ang=   0.00 deg.
 Initial guess orbital symmetries:
       Occupied  (A) (A) (A) (A) (A) (A) (A) (A) (A) (A) (A) (A)
                 (A) (A) (A) (A) (A) (A) (A) (A) (A) (A) (A) (A)
                 (A) (A) (A) (A) (A) (A) (A) (A) (A) (A) (A) (A)
                 (A) (A) (A) (A) (A) (A) (A) (A) (A) (A) (A) (A)
                 (A) (A) (A) (A) (A) (A) (A) (A) (A) (A) (A) (A)
                 (A) (A) (A) (A) (A) (A) (A) (A) (A) (A) (A) (A)
                 (A) (A) (A) (A) (A) (A) (A) (A) (A) (A) (A) (A)
                 (A) (A) (A) (A) (A) (A) (A) (A) (A) (A) (A) (A)
                 (A) (A) (A) (A) (A) (A) (A) (A) (A) (A) (A) (A)
                 (A) (A) (A) (A) (A) (A) (A) (A) (A) (A) (A)
       Virtual   (A) (A) (A) (A) (A) (A) (A) (A) (A) (A) (A) (A)
                 (A) (A) (A) (A) (A) (A) (A) (A) (A) (A) (A) (A)
                 (A) (A) (A) (A) (A) (A) (A) (A) (A) (A) (A) (A)
                 (A) (A) (A) (A) (A) (A) (A) (A) (A) (A) (A) (A)
                 (A) (A) (A) (A) (A) (A) (A) (A) (A) (A) (A) (A)
                 (A) (A) (A) (A) (A) (A) (A) (A) (A) (A) (A) (A)
                 (A) (A) (A) (A) (A) (A) (A) (A) (A) (A) (A) (A)
                 (A) (A) (A) (A) (A) (A) (A) (A) (A) (A) (A) (A)
                 (A) (A) (A) (A) (A) (A) (A) (A) (A) (A) (A) (A)
                 (A) (A) (A) (A) (A) (A) (A) (A) (A) (A) (A) (A)
                 (A) (A) (A) (A) (A) (A) (A) (A) (A) (A) (A) (A)
                 (A) (A) (A) (A) (A) (A) (A) (A) (A) (A) (A) (A)
                 (A) (A) (A) (A) (A) (A) (A) (A) (A) (A) (A) (A)
                 (A) (A) (A) (A) (A) (A) (A) (A) (A) (A) (A) (A)
                 (A) (A) (A) (A) (A) (A) (A) (A) (A) (A) (A) (A)
                 (A) (A) (A) (A) (A) (A) (A) (A) (A) (A) (A) (A)
                 (A) (A) (A) (A) (A) (A) (A) (A) (A) (A) (A) (A)
                 (A) (A) (A) (A) (A) (A) (A) (A) (A) (A) (A) (A)
                 (A) (A) (A)
 Harris functional with IExCor=  402 diagonalized for initial guess.
 ExpMin= 2.20D-02 ExpMax= 5.91D+03 ExpMxC= 2.05D+02 IAcc=3 IRadAn=         5 AccDes= 0.00D+00
 HarFok:  IExCor=  402 AccDes= 0.00D+00 IRadAn=         5 IDoV= 1
 ScaDFX=  1.000000  1.000000  1.000000  1.000000
 FoFCou: FMM=F IPFlag=           0 FMFlag=      100000 FMFlg1=           0
         NFxFlg=           0 DoJE=T BraDBF=F KetDBF=T FulRan=T
         Omega=  0.000000  0.000000  1.000000  0.000000  0.000000 ICntrl=     500 IOpCl=  0
         NMat0=    1 NMatS0=    1 NMatT0=    0 NMatD0=    1 NMtDS0=    0 NMtDT0=    0
         I1Cent=           4 NGrid=           0.
 Petite list used in FoFCou.
 Requested convergence on RMS density matrix=1.00D-08 within 128 cycles.
 Requested convergence on MAX density matrix=1.00D-06.
 Requested convergence on             energy=1.00D-06.
 No special actions if energy rises.
 SCF Done:  E(RB3LYP) =  -1624.30970896     A.U. after   16 cycles
             Convg  =    0.3074D-08             -V/T =  2.0387
   1 Symmetry operations used in ECPInt.
 ECPInt:  NShTT=   19306 NPrTT=  154134 LenC2=   18135 LenP2D=   78966.
 LDataN:  DoStor=T MaxTD1= 5 Len=  102
 Calling FoFJK, ICntrl=      2127 FMM=F ISym2X=0 I1Cent= 0 IOpClX= 0 NMat=1 NMatS=1 NMatT=0.
 ***** Axes restored to original set *****
 -------------------------------------------------------------------
 Center     Atomic                   Forces (Hartrees/Bohr)
 Number     Number              X              Y              Z
 -------------------------------------------------------------------
      1        6          -0.001989558    0.002760766    0.010706154
      2        1           0.001034637   -0.000619164   -0.002908788
      3        6           0.000044719    0.000036960   -0.008372421
      4        1          -0.000159603    0.000889109    0.002771285
      5        6           0.002734653    0.000319856    0.010495960
      6        1          -0.000414925   -0.000242406   -0.003065485
      7        6           0.000481208    0.000421351   -0.008477368
      8        1           0.000538551   -0.000428785    0.002833919
      9        6          -0.001191278   -0.002367198    0.011013760
     10        1           0.000459977    0.000275895   -0.003010667
     11        6          -0.000281932   -0.000211693   -0.008192691
     12        1           0.000341736   -0.000934065    0.002795272
     13        7           0.008756658   -0.017951264    0.018942944
     14        7           0.003188278   -0.004796574   -0.006918010
     15        7          -0.005667887    0.009277609   -0.002800658
     16        7          -0.019581047    0.000268622    0.018635648
     17        7          -0.005901546   -0.000136380   -0.006409852
     18        7           0.010831784    0.000006392   -0.002352225
     19        7           0.007985855    0.018023144    0.018714687
     20        7           0.002935688    0.004989474   -0.007174197
     21        7          -0.005968996   -0.009238389   -0.003017184
     22        5           0.000309299   -0.000179220   -0.002479187
     23        1           0.000073794   -0.000007488    0.002493653
     24       26           0.000009126   -0.000022873   -0.000013318
     25        6           0.001985898   -0.002760109   -0.010707839
     26        1          -0.001033552    0.000619248    0.002909998
     27        6          -0.000043818   -0.000037562    0.008371886
     28        1           0.000158936   -0.000888472   -0.002770895
     29        6          -0.002733450   -0.000318218   -0.010497427
     30        1           0.000416922    0.000244761    0.003064775
     31        6          -0.000482378   -0.000421880    0.008476736
     32        1          -0.000538068    0.000428240   -0.002833327
     33        6           0.001195319    0.002367957   -0.011013252
     34        1          -0.000461893   -0.000275006    0.003009952
     35        6           0.000278352    0.000213228    0.008192245
     36        1          -0.000340436    0.000934502   -0.002794717
     37        7          -0.008762987    0.017953627   -0.018935128
     38        7          -0.003188499    0.004795622    0.006918872
     39        7           0.005669801   -0.009277692    0.002799785
     40        7           0.019578469   -0.000259052   -0.018632533
     41        7           0.005899865    0.000137755    0.006410527
     42        7          -0.010832856   -0.000009179    0.002353680
     43        7          -0.007989757   -0.018017286   -0.018714867
     44        7          -0.002932362   -0.004992954    0.007174767
     45        7           0.005969353    0.009237451    0.003018189
     46        5          -0.000309064    0.000183629    0.002480557
     47        1          -0.000072986    0.000007709   -0.002493213
 -------------------------------------------------------------------
 Cartesian Forces:  Max     0.019581047 RMS     0.007043139

 GradGradGradGradGradGradGradGradGradGradGradGradGradGradGradGradGradGrad
 Berny optimization.
 Using GEDIIS/GDIIS optimizer.
 Internal  Forces:  Max     0.017032183 RMS     0.003288430
 Search for a local minimum.
 Step number   2 out of a maximum of  282
 All quantities printed in internal units (Hartrees-Bohrs-Radians)
 Mixed Optimization -- RFO/linear search
 Update second derivatives using D2CorX and points    1    2
 DE= -2.66D-02 DEPred=-2.53D-02 R= 1.05D+00
 SS=  1.41D+00  RLast= 3.10D-01 DXNew= 5.0454D-01 9.2937D-01
 Trust test= 1.05D+00 RLast= 3.10D-01 DXMaxT set to 5.05D-01
 ITU=  1  0
 Use linear search instead of GDIIS.
     Eigenvalues ---    0.00647   0.00656   0.00681   0.00818   0.00829
     Eigenvalues ---    0.00837   0.01083   0.01113   0.01117   0.01145
     Eigenvalues ---    0.01302   0.01306   0.01310   0.01311   0.01325
     Eigenvalues ---    0.01400   0.01413   0.01430   0.02462   0.02462
     Eigenvalues ---    0.02465   0.02465   0.02466   0.02466   0.02482
     Eigenvalues ---    0.02483   0.02485   0.02486   0.02489   0.02489
     Eigenvalues ---    0.02512   0.02512   0.02517   0.02517   0.02520
     Eigenvalues ---    0.02520   0.03679   0.04432   0.04437   0.05169
     Eigenvalues ---    0.05241   0.05255   0.05299   0.05764   0.05822
     Eigenvalues ---    0.06580   0.07058   0.07110   0.08542   0.09971
     Eigenvalues ---    0.10352   0.10519   0.10520   0.10645   0.10767
     Eigenvalues ---    0.15969   0.15999   0.15999   0.15999   0.15999
     Eigenvalues ---    0.15999   0.15999   0.16000   0.16000   0.16000
     Eigenvalues ---    0.16000   0.16000   0.16753   0.19290   0.19486
     Eigenvalues ---    0.19748   0.19955   0.20202   0.23220   0.23223
     Eigenvalues ---    0.23231   0.23232   0.23233   0.23861   0.24079
     Eigenvalues ---    0.24081   0.24085   0.24180   0.24218   0.24248
     Eigenvalues ---    0.24269   0.24795   0.26209   0.26347   0.26402
     Eigenvalues ---    0.26554   0.27148   0.27195   0.34877   0.34889
     Eigenvalues ---    0.34945   0.34945   0.34946   0.34952   0.34958
     Eigenvalues ---    0.34962   0.34965   0.34971   0.34974   0.35303
     Eigenvalues ---    0.41280   0.41337   0.41523   0.41607   0.46942
     Eigenvalues ---    0.47068   0.48100   0.48102   0.48163   0.48164
     Eigenvalues ---    0.48903   0.49029   0.53488   0.53524   0.53537
     Eigenvalues ---    0.53575   0.54318   0.56157   0.56382   0.56385
     Eigenvalues ---    0.56441   0.56445   0.56576   0.56620   0.58811
     Eigenvalues ---    0.58818   0.58835   0.58867   0.58893   0.66815
 RFO step:  Lambda=-1.70468180D-02 EMin= 6.47029901D-03
 Quartic linear search produced a step of  1.02787.
 Iteration  1 RMS(Cart)=  0.09310333 RMS(Int)=  0.00464997
 Iteration  2 RMS(Cart)=  0.01413370 RMS(Int)=  0.00022747
 Iteration  3 RMS(Cart)=  0.00002027 RMS(Int)=  0.00022710
 Iteration  4 RMS(Cart)=  0.00000001 RMS(Int)=  0.00022710
 Variable       Old X    -DE/DX   Delta X   Delta X   Delta X     New X
                                 (Linear)    (Quad)   (Total)
    R1        2.04394  -0.00307  -0.01522   0.00122  -0.01400   2.02993
    R2        2.54091   0.00674   0.02375  -0.00434   0.01945   2.56035
    R3        2.58135   0.00781   0.02778  -0.00393   0.02384   2.60519
    R4        2.04383  -0.00271  -0.01387   0.00162  -0.01225   2.03159
    R5        2.56577   0.00734   0.02516  -0.00343   0.02171   2.58747
    R6        2.54225   0.00742   0.02763  -0.00722   0.02036   2.56261
    R7        2.04354  -0.00295  -0.01448   0.00101  -0.01347   2.03007
    R8        2.53958   0.00731   0.02485  -0.00366   0.02122   2.56079
    R9        2.58116   0.00787   0.02816  -0.00407   0.02409   2.60525
   R10        2.04390  -0.00273  -0.01390   0.00153  -0.01238   2.03152
   R11        2.56644   0.00701   0.02390  -0.00322   0.02066   2.58709
   R12        2.54276   0.00697   0.02634  -0.00722   0.01908   2.56184
   R13        2.04345  -0.00288  -0.01411   0.00097  -0.01314   2.03031
   R14        2.54073   0.00702   0.02456  -0.00428   0.02033   2.56106
   R15        2.58006   0.00814   0.02862  -0.00365   0.02497   2.60503
   R16        2.04391  -0.00275  -0.01412   0.00169  -0.01243   2.03147
   R17        2.56623   0.00711   0.02438  -0.00346   0.02089   2.58712
   R18        2.54304   0.00710   0.02684  -0.00729   0.01951   2.56255
   R19        2.60849   0.00827   0.03335  -0.00745   0.02595   2.63444
   R20        4.03290  -0.01703  -0.10270  -0.14311  -0.24558   3.78732
   R21        2.91507   0.00079  -0.00632   0.00725   0.00071   2.91578
   R22        2.60755   0.00828   0.03319  -0.00766   0.02546   2.63301
   R23        4.00093  -0.01604  -0.09875  -0.12796  -0.22659   3.77434
   R24        2.91154   0.00035  -0.00786   0.00716  -0.00091   2.91063
   R25        2.60780   0.00847   0.03345  -0.00734   0.02614   2.63394
   R26        4.01425  -0.01640  -0.09949  -0.13298  -0.23221   3.78204
   R27        2.91624   0.00059  -0.00708   0.00670  -0.00064   2.91561
   R28        2.27065  -0.00249  -0.01273  -0.00349  -0.01623   2.25443
   R29        4.03298  -0.01703  -0.10269  -0.14311  -0.24558   3.78740
   R30        4.00076  -0.01604  -0.09873  -0.12789  -0.22651   3.77425
   R31        4.01405  -0.01639  -0.09945  -0.13289  -0.23209   3.78196
   R32        2.04394  -0.00307  -0.01522   0.00122  -0.01401   2.02993
   R33        2.54091   0.00674   0.02374  -0.00434   0.01944   2.56036
   R34        2.58135   0.00781   0.02778  -0.00393   0.02384   2.60519
   R35        2.04383  -0.00271  -0.01387   0.00162  -0.01224   2.03159
   R36        2.56577   0.00734   0.02516  -0.00343   0.02171   2.58747
   R37        2.54225   0.00742   0.02764  -0.00722   0.02036   2.56261
   R38        2.04354  -0.00295  -0.01448   0.00101  -0.01347   2.03007
   R39        2.53958   0.00731   0.02484  -0.00367   0.02121   2.56079
   R40        2.58115   0.00787   0.02817  -0.00407   0.02409   2.60525
   R41        2.04390  -0.00273  -0.01390   0.00153  -0.01238   2.03152
   R42        2.56643   0.00701   0.02390  -0.00322   0.02066   2.58709
   R43        2.54276   0.00698   0.02634  -0.00722   0.01908   2.56184
   R44        2.04345  -0.00288  -0.01411   0.00097  -0.01314   2.03031
   R45        2.54073   0.00702   0.02457  -0.00428   0.02034   2.56106
   R46        2.58006   0.00814   0.02862  -0.00365   0.02497   2.60503
   R47        2.04391  -0.00275  -0.01412   0.00169  -0.01243   2.03148
   R48        2.56623   0.00711   0.02438  -0.00346   0.02089   2.58712
   R49        2.54304   0.00710   0.02684  -0.00729   0.01950   2.56255
   R50        2.60849   0.00827   0.03336  -0.00745   0.02596   2.63445
   R51        2.91508   0.00079  -0.00631   0.00725   0.00072   2.91580
   R52        2.60755   0.00828   0.03319  -0.00766   0.02546   2.63301
   R53        2.91152   0.00035  -0.00786   0.00716  -0.00091   2.91061
   R54        2.60780   0.00847   0.03345  -0.00734   0.02614   2.63394
   R55        2.91625   0.00058  -0.00708   0.00670  -0.00064   2.91561
   R56        2.27065  -0.00249  -0.01273  -0.00349  -0.01622   2.25443
    A1        2.14212   0.00011   0.00739  -0.00722   0.00009   2.14221
    A2        2.17413  -0.00090   0.00308  -0.01284  -0.00983   2.16430
    A3        1.96690   0.00079  -0.01041   0.02012   0.00977   1.97666
    A4        2.14724   0.00062   0.00851  -0.00214   0.00635   2.15359
    A5        2.19984  -0.00149  -0.00100  -0.01316  -0.01418   2.18567
    A6        1.93608   0.00087  -0.00749   0.01535   0.00785   1.94392
    A7        2.13931   0.00059   0.01041  -0.00602   0.00436   2.14366
    A8        2.17761  -0.00135   0.00040  -0.01458  -0.01421   2.16340
    A9        1.96626   0.00076  -0.01080   0.02062   0.00987   1.97612
   A10        2.14808   0.00046   0.00827  -0.00310   0.00517   2.15324
   A11        2.19878  -0.00139   0.00002  -0.01296  -0.01293   2.18584
   A12        1.93628   0.00093  -0.00826   0.01611   0.00781   1.94410
   A13        2.13777   0.00063   0.01028  -0.00536   0.00483   2.14261
   A14        2.17867  -0.00139   0.00020  -0.01466  -0.01454   2.16413
   A15        1.96673   0.00076  -0.01044   0.02006   0.00968   1.97642
   A16        2.14904   0.00037   0.00740  -0.00292   0.00445   2.15350
   A17        2.19817  -0.00136   0.00005  -0.01248  -0.01245   2.18572
   A18        1.93589   0.00099  -0.00740   0.01552   0.00808   1.94397
   A19        1.83004  -0.00015   0.00583  -0.01090  -0.00517   1.82487
   A20        2.40133  -0.00286  -0.01562  -0.00722  -0.02321   2.37812
   A21        2.05105   0.00302   0.00989   0.01840   0.02872   2.07977
   A22        1.87790  -0.00056   0.00033  -0.00278  -0.00239   1.87551
   A23        2.29295   0.00425   0.00866   0.02224   0.03085   2.32380
   A24        2.11172  -0.00369  -0.00893  -0.01934  -0.02828   2.08344
   A25        1.81386  -0.00096   0.01174  -0.02179  -0.01005   1.80381
   A26        1.83184  -0.00058   0.00441  -0.01110  -0.00675   1.82509
   A27        2.38698  -0.00142  -0.01094  -0.00101  -0.01214   2.37484
   A28        2.06432   0.00200   0.00653   0.01210   0.01888   2.08320
   A29        1.87660  -0.00022   0.00210  -0.00312  -0.00096   1.87565
   A30        2.30233   0.00287   0.00336   0.01818   0.02154   2.32387
   A31        2.10425  -0.00264  -0.00546  -0.01506  -0.02058   2.08367
   A32        1.81380  -0.00088   0.01255  -0.02251  -0.00997   1.80382
   A33        1.83084  -0.00042   0.00491  -0.01084  -0.00605   1.82479
   A34        2.39163  -0.00214  -0.01335  -0.00383  -0.01760   2.37403
   A35        2.05615   0.00259   0.00873   0.01584   0.02499   2.08114
   A36        1.87728  -0.00037   0.00124  -0.00287  -0.00156   1.87572
   A37        2.29532   0.00374   0.00706   0.02138   0.02846   2.32378
   A38        2.10953  -0.00337  -0.00813  -0.01835  -0.02658   2.08294
   A39        1.81402  -0.00097   0.01171  -0.02187  -0.01015   1.80387
   A40        1.88912  -0.00096  -0.01117  -0.01183  -0.02388   1.86524
   A41        1.87841  -0.00083  -0.01010  -0.00911  -0.01981   1.85859
   A42        1.93262   0.00094   0.01172   0.01101   0.02299   1.95561
   A43        1.88873  -0.00079  -0.01023  -0.01072  -0.02195   1.86678
   A44        1.93897   0.00073   0.00822   0.00884   0.01741   1.95638
   A45        1.93402   0.00079   0.01035   0.01030   0.02094   1.95497
   A46        1.50672   0.00218   0.01342   0.01770   0.03089   1.53761
   A47        1.51419   0.00209   0.01288   0.01661   0.02909   1.54328
   A48        1.63498  -0.00219  -0.01345  -0.01775  -0.03096   1.60402
   A49        1.62746  -0.00210  -0.01290  -0.01663  -0.02913   1.59833
   A50        1.50015   0.00236   0.01414   0.01925   0.03322   1.53337
   A51        1.63476  -0.00218  -0.01340  -0.01764  -0.03081   1.60395
   A52        1.64143  -0.00235  -0.01414  -0.01925  -0.03321   1.60822
   A53        1.62737  -0.00209  -0.01287  -0.01658  -0.02905   1.59832
   A54        1.64132  -0.00235  -0.01412  -0.01921  -0.03316   1.60817
   A55        1.50673   0.00218   0.01342   0.01769   0.03088   1.53761
   A56        1.51417   0.00209   0.01288   0.01661   0.02909   1.54326
   A57        1.50028   0.00235   0.01412   0.01920   0.03315   1.53343
   A58        2.14212   0.00011   0.00739  -0.00722   0.00010   2.14222
   A59        2.17414  -0.00090   0.00307  -0.01284  -0.00984   2.16430
   A60        1.96690   0.00079  -0.01041   0.02012   0.00977   1.97667
   A61        2.14725   0.00062   0.00850  -0.00215   0.00634   2.15359
   A62        2.19984  -0.00149  -0.00100  -0.01316  -0.01417   2.18567
   A63        1.93607   0.00087  -0.00749   0.01535   0.00785   1.94392
   A64        2.13932   0.00059   0.01039  -0.00602   0.00434   2.14366
   A65        2.17760  -0.00135   0.00041  -0.01458  -0.01419   2.16340
   A66        1.96626   0.00076  -0.01080   0.02061   0.00987   1.97612
   A67        2.14808   0.00046   0.00827  -0.00311   0.00516   2.15324
   A68        2.19877  -0.00139   0.00003  -0.01295  -0.01293   2.18585
   A69        1.93628   0.00093  -0.00826   0.01611   0.00781   1.94410
   A70        2.13778   0.00063   0.01027  -0.00536   0.00483   2.14261
   A71        2.17867  -0.00139   0.00020  -0.01466  -0.01454   2.16413
   A72        1.96673   0.00076  -0.01043   0.02006   0.00968   1.97641
   A73        2.14904   0.00037   0.00740  -0.00292   0.00446   2.15350
   A74        2.19818  -0.00136   0.00004  -0.01248  -0.01246   2.18572
   A75        1.93589   0.00099  -0.00740   0.01552   0.00808   1.94397
   A76        2.40136  -0.00286  -0.01562  -0.00723  -0.02322   2.37814
   A77        2.05101   0.00302   0.00989   0.01841   0.02873   2.07975
   A78        1.83004  -0.00015   0.00583  -0.01090  -0.00518   1.82486
   A79        1.87790  -0.00056   0.00033  -0.00278  -0.00239   1.87551
   A80        2.29298   0.00425   0.00865   0.02223   0.03083   2.32381
   A81        2.11169  -0.00369  -0.00892  -0.01933  -0.02827   2.08342
   A82        1.81386  -0.00096   0.01174  -0.02179  -0.01005   1.80381
   A83        2.38701  -0.00142  -0.01095  -0.00102  -0.01217   2.37484
   A84        2.06429   0.00200   0.00654   0.01211   0.01891   2.08320
   A85        1.83184  -0.00058   0.00441  -0.01109  -0.00675   1.82509
   A86        1.87660  -0.00022   0.00210  -0.00312  -0.00096   1.87565
   A87        2.30231   0.00287   0.00336   0.01819   0.02155   2.32386
   A88        2.10427  -0.00265  -0.00547  -0.01507  -0.02059   2.08368
   A89        1.81380  -0.00088   0.01255  -0.02251  -0.00998   1.80382
   A90        2.39162  -0.00215  -0.01336  -0.00383  -0.01760   2.37401
   A91        2.05614   0.00259   0.00874   0.01584   0.02500   2.08114
   A92        1.83085  -0.00042   0.00490  -0.01084  -0.00605   1.82479
   A93        1.87728  -0.00037   0.00125  -0.00287  -0.00156   1.87572
   A94        2.29531   0.00374   0.00707   0.02139   0.02846   2.32377
   A95        2.10953  -0.00337  -0.00813  -0.01835  -0.02658   2.08295
   A96        1.81402  -0.00097   0.01171  -0.02187  -0.01015   1.80387
   A97        1.88912  -0.00096  -0.01117  -0.01183  -0.02388   1.86524
   A98        1.87837  -0.00083  -0.01009  -0.00910  -0.01979   1.85858
   A99        1.93262   0.00094   0.01173   0.01101   0.02300   1.95561
   A100       1.88877  -0.00079  -0.01024  -0.01073  -0.02198   1.86680
   A101       1.93896   0.00073   0.00822   0.00885   0.01742   1.95638
   A102       1.93403   0.00079   0.01035   0.01030   0.02094   1.95497
   A103       3.14148   0.00000   0.00003   0.00005   0.00008   3.14156
   A104       3.14170   0.00000  -0.00002  -0.00005  -0.00007   3.14162
   A105       3.14165   0.00000  -0.00002  -0.00003  -0.00005   3.14161
   A106       3.14162   0.00000  -0.00001  -0.00002  -0.00003   3.14159
   A107       3.14147   0.00000   0.00002   0.00005   0.00007   3.14154
   A108       3.14161   0.00000  -0.00001  -0.00001  -0.00001   3.14160
    D1        3.13190   0.00035   0.00480   0.00790   0.01269  -3.13859
    D2        0.03592   0.00002   0.00142  -0.00101   0.00061   0.03653
    D3       -0.00114  -0.00015  -0.00046   0.00085   0.00054  -0.00060
    D4       -3.09713  -0.00048  -0.00384  -0.00806  -0.01154  -3.10867
    D5       -3.13108  -0.00044  -0.00545  -0.00734  -0.01259   3.13952
    D6        0.00178   0.00007  -0.00004  -0.00010  -0.00020   0.00158
    D7       -3.13357  -0.00023  -0.00328  -0.00458  -0.00793  -3.14150
    D8       -0.03037  -0.00022  -0.00159  -0.00135  -0.00284  -0.03321
    D9        0.00110  -0.00013  -0.00087   0.00132   0.00059   0.00169
   D10        3.10430  -0.00012   0.00082   0.00455   0.00569   3.10999
   D11        3.13270   0.00015   0.00311   0.00543   0.00857   3.14127
   D12       -0.00172   0.00004   0.00055  -0.00075  -0.00024  -0.00196
   D13        3.13735   0.00011   0.00144   0.00232   0.00377   3.14112
   D14       -0.01581   0.00009   0.00119   0.00205   0.00327  -0.01254
   D15        0.00051  -0.00001  -0.00012  -0.00014  -0.00025   0.00025
   D16        3.13053  -0.00003  -0.00038  -0.00041  -0.00075   3.12978
   D17       -3.13697  -0.00014  -0.00192  -0.00231  -0.00418  -3.14115
   D18       -0.00025  -0.00001  -0.00028   0.00025  -0.00005  -0.00030
   D19       -3.13091  -0.00026  -0.00341  -0.00479  -0.00824  -3.13915
   D20        0.01293  -0.00020  -0.00268  -0.00469  -0.00741   0.00552
   D21        0.00044  -0.00004  -0.00070   0.00018  -0.00051  -0.00008
   D22       -3.13891   0.00002   0.00003   0.00028   0.00032  -3.13859
   D23        3.13086   0.00027   0.00347   0.00497   0.00838   3.13924
   D24       -0.00012   0.00003   0.00059  -0.00026   0.00034   0.00022
   D25       -3.13763  -0.00023  -0.00291  -0.00642  -0.00935   3.13620
   D26       -0.10674   0.00026   0.00148   0.00860   0.00984  -0.09691
   D27       -0.00063   0.00030   0.00282   0.00132   0.00399   0.00336
   D28        3.03026   0.00080   0.00720   0.01634   0.02318   3.05344
   D29        3.13495   0.00042   0.00550   0.00661   0.01185  -3.13639
   D30       -0.00193  -0.00013  -0.00045  -0.00138  -0.00175  -0.00368
   D31        3.12448   0.00050   0.00732   0.00935   0.01679   3.14127
   D32        0.03327   0.00044   0.00352   0.00604   0.00941   0.04268
   D33       -0.00437   0.00029   0.00406  -0.00018   0.00377  -0.00059
   D34       -3.09557   0.00023   0.00026  -0.00349  -0.00361  -3.09919
   D35       -3.12458  -0.00033  -0.00568  -0.00906  -0.01479  -3.13937
   D36        0.00382  -0.00010  -0.00223   0.00090  -0.00133   0.00250
   D37        0.00003   0.00016   0.00078  -0.00128  -0.00066  -0.00064
   D38       -3.10796  -0.00005  -0.00116  -0.00516  -0.00639  -3.11435
   D39        3.10694   0.00025   0.00252   0.00489   0.00747   3.11441
   D40       -0.00105   0.00004   0.00059   0.00101   0.00174   0.00069
   D41       -2.43697   0.00135   0.00954   0.01734   0.02719  -2.40978
   D42        2.34268  -0.00077  -0.00303  -0.00004  -0.00353   2.33915
   D43        0.70475   0.00135   0.00951   0.01729   0.02711   0.73186
   D44       -0.79893  -0.00077  -0.00303  -0.00004  -0.00352  -0.80245
   D45        0.75434   0.00108   0.00604   0.00824   0.01464   0.76898
   D46       -0.74920  -0.00104  -0.00653  -0.00914  -0.01608  -0.76528
   D47       -2.38713   0.00108   0.00602   0.00819   0.01457  -2.37257
   D48        2.39238  -0.00104  -0.00652  -0.00914  -0.01607   2.37631
   D49       -3.14134   0.00000  -0.00001  -0.00005  -0.00006  -3.14140
   D50       -0.04963   0.00027   0.00348   0.00907   0.01250  -0.03713
   D51        0.04992  -0.00028  -0.00350  -0.00913  -0.01259   0.03733
   D52       -3.14156   0.00000  -0.00001  -0.00002  -0.00002  -3.14158
   D53        2.16930   0.00093   0.00969   0.00674   0.01609   2.18539
   D54       -2.07628  -0.00094  -0.01394  -0.01685  -0.03085  -2.10713
   D55        0.04001   0.00007  -0.00059  -0.00338  -0.00402   0.03600
   D56       -1.01499   0.00103   0.01182   0.01079   0.02233  -0.99266
   D57        1.02262  -0.00084  -0.01182  -0.01280  -0.02461   0.99801
   D58        3.13891   0.00017   0.00154   0.00067   0.00223   3.14114
   D59       -0.00056   0.00003   0.00048  -0.00001   0.00045  -0.00010
   D60        3.13909  -0.00001  -0.00014  -0.00005  -0.00018   3.13891
   D61       -3.13315   0.00007   0.00081   0.00026   0.00106  -3.13209
   D62        0.00650   0.00003   0.00019   0.00023   0.00042   0.00692
   D63        2.39488  -0.00092  -0.00572  -0.00777  -0.01382   2.38106
   D64       -2.36982   0.00089   0.00530   0.00654   0.01219  -2.35763
   D65       -0.74674  -0.00092  -0.00571  -0.00775  -0.01378  -0.76052
   D66        0.77171   0.00089   0.00532   0.00657   0.01224   0.78395
   D67       -0.75940  -0.00096  -0.00603  -0.00819  -0.01452  -0.77393
   D68        0.75908   0.00085   0.00500   0.00613   0.01148   0.77056
   D69        2.38216  -0.00096  -0.00601  -0.00817  -0.01449   2.36767
   D70       -2.38257   0.00085   0.00501   0.00616   0.01153  -2.37104
   D71       -3.14104   0.00000  -0.00005  -0.00011  -0.00015  -3.14119
   D72        0.01277   0.00003   0.00029   0.00039   0.00067   0.01343
   D73       -0.01227  -0.00004  -0.00033  -0.00047  -0.00078  -0.01304
   D74        3.14154   0.00000   0.00001   0.00003   0.00004   3.14158
   D75       -2.13076  -0.00097  -0.01265  -0.01223  -0.02459  -2.15535
   D76        2.12150   0.00094   0.01107   0.01049   0.02122   2.14272
   D77       -0.00537   0.00002  -0.00025  -0.00080  -0.00106  -0.00644
   D78        1.01333  -0.00091  -0.01185  -0.01214  -0.02371   0.98962
   D79       -1.01760   0.00100   0.01186   0.01058   0.02210  -0.99550
   D80        3.13871   0.00007   0.00055  -0.00071  -0.00018   3.13853
   D81        0.00294  -0.00035  -0.00401  -0.00072  -0.00457  -0.00163
   D82        3.10059  -0.00006  -0.00017   0.00348   0.00339   3.10397
   D83       -3.05341  -0.00042  -0.00570  -0.01120  -0.01702  -3.07043
   D84        0.04424  -0.00013  -0.00186  -0.00700  -0.00906   0.03517
   D85       -2.29368   0.00064   0.00282  -0.00323   0.00006  -2.29362
   D86        2.47903  -0.00129  -0.00890  -0.01887  -0.02807   2.45097
   D87        0.84802   0.00063   0.00279  -0.00329  -0.00002   0.84801
   D88       -0.66245  -0.00129  -0.00893  -0.01892  -0.02814  -0.69059
   D89        0.72691   0.00100   0.00720   0.01183   0.01951   0.74642
   D90       -0.78356  -0.00093  -0.00452  -0.00381  -0.00862  -0.79218
   D91       -2.41457   0.00099   0.00718   0.01178   0.01943  -2.39514
   D92        2.35814  -0.00093  -0.00454  -0.00386  -0.00869   2.34945
   D93        3.14128   0.00000   0.00002   0.00003   0.00005   3.14133
   D94        0.12095  -0.00036  -0.00438  -0.01507  -0.01945   0.10150
   D95       -0.12128   0.00036   0.00439   0.01508   0.01947  -0.10181
   D96        3.14159   0.00000  -0.00001  -0.00002  -0.00003   3.14155
   D97        2.03391   0.00121   0.01800   0.02252   0.04052   2.07444
   D98       -2.21141  -0.00078  -0.00623  -0.00180  -0.00772  -2.21913
   D99       -0.08150   0.00011   0.00379   0.00860   0.01240  -0.06910
   D100      -1.05171   0.00104   0.01346   0.01828   0.03161  -1.02010
   D101       0.98615  -0.00095  -0.01077  -0.00604  -0.01664   0.96952
   D102       3.11606  -0.00006  -0.00075   0.00436   0.00349   3.11955
   D103      -0.70443  -0.00136  -0.00954  -0.01737  -0.02722  -0.73165
   D104       2.38732  -0.00108  -0.00605  -0.00827  -0.01468   2.37264
   D105       0.79909   0.00077   0.00303   0.00002   0.00351   0.80260
   D106      -2.39234   0.00104   0.00652   0.00912   0.01605  -2.37629
   D107       2.43704  -0.00135  -0.00952  -0.01732  -0.02715   2.40989
   D108      -0.75440  -0.00108  -0.00603  -0.00822  -0.01460  -0.76900
   D109      -2.34248   0.00077   0.00302   0.00001   0.00349  -2.33899
   D110       0.74927   0.00104   0.00651   0.00912   0.01604   0.76531
   D111       0.74708   0.00092   0.00572   0.00774   0.01378   0.76086
   D112      -2.38217   0.00096   0.00603   0.00819   0.01452  -2.36765
   D113      -0.77140  -0.00089  -0.00531  -0.00657  -0.01223  -0.78362
   D114       2.38254  -0.00085  -0.00499  -0.00613  -0.01149   2.37105
   D115      -2.39448   0.00092   0.00570   0.00772   0.01375  -2.38074
   D116       0.75945   0.00096   0.00601   0.00817   0.01449   0.77394
   D117       2.37026  -0.00089  -0.00533  -0.00660  -0.01227   2.35798
   D118      -0.75900  -0.00085  -0.00501  -0.00616  -0.01153  -0.77053
   D119      -0.84817  -0.00064  -0.00282   0.00324  -0.00006  -0.84823
   D120       2.41465  -0.00100  -0.00720  -0.01184  -0.01953   2.39512
   D121       0.66231   0.00129   0.00890   0.01887   0.02807   0.69037
   D122      -2.35806   0.00093   0.00451   0.00379   0.00860  -2.34946
   D123       2.29331  -0.00064  -0.00280   0.00329   0.00002   2.29333
   D124      -0.72705  -0.00100  -0.00718  -0.01179  -0.01945  -0.74650
   D125      -2.47940   0.00129   0.00892   0.01892   0.02814  -2.45125
   D126       0.78342   0.00093   0.00454   0.00385   0.00868   0.79210
   D127      -0.03607  -0.00002  -0.00141   0.00103  -0.00059  -0.03666
   D128      -3.13194  -0.00035  -0.00479  -0.00790  -0.01267   3.13858
   D129       3.09701   0.00048   0.00385   0.00807   0.01155   3.10856
   D130       0.00114   0.00015   0.00047  -0.00085  -0.00053   0.00061
   D131       3.13111   0.00044   0.00544   0.00733   0.01257  -3.13950
   D132      -0.00178  -0.00007   0.00003   0.00010   0.00019  -0.00159
   D133       3.13356   0.00023   0.00328   0.00459   0.00794   3.14150
   D134       0.03044   0.00022   0.00159   0.00136   0.00285   0.03329
   D135      -0.00110   0.00013   0.00087  -0.00132  -0.00059  -0.00169
   D136      -3.10423   0.00012  -0.00082  -0.00455  -0.00567  -3.10990
   D137      -3.13269  -0.00015  -0.00311  -0.00544  -0.00857  -3.14126
   D138       0.00172  -0.00004  -0.00055   0.00075   0.00024   0.00196
   D139       0.01555  -0.00009  -0.00120  -0.00206  -0.00330   0.01225
   D140      -3.13730  -0.00011  -0.00146  -0.00235  -0.00383  -3.14112
   D141      -3.13083   0.00003   0.00039   0.00042   0.00077  -3.13007
   D142      -0.00049   0.00002   0.00013   0.00013   0.00024  -0.00025
   D143       3.13692   0.00014   0.00194   0.00234   0.00423   3.14115
   D144       0.00024   0.00001   0.00027  -0.00023   0.00005   0.00028
   D145       3.13093   0.00026   0.00340   0.00479   0.00823   3.13916
   D146      -0.01261   0.00020   0.00268   0.00467   0.00738  -0.00523
   D147      -0.00043   0.00004   0.00068  -0.00019   0.00049   0.00006
   D148       3.13922  -0.00002  -0.00005  -0.00031  -0.00037   3.13885
   D149      -3.13087  -0.00027  -0.00347  -0.00498  -0.00838  -3.13925
   D150       0.00013  -0.00003  -0.00058   0.00025  -0.00033  -0.00020
   D151       0.10691  -0.00026  -0.00146  -0.00859  -0.00981   0.09710
   D152       3.13759   0.00023   0.00292   0.00645   0.00939  -3.13620
   D153      -3.03003  -0.00080  -0.00722  -0.01636  -0.02321  -3.05324
   D154       0.00065  -0.00030  -0.00283  -0.00132  -0.00401  -0.00336
   D155      -3.13489  -0.00042  -0.00551  -0.00664  -0.01189   3.13640
   D156       0.00192   0.00013   0.00046   0.00138   0.00176   0.00369
   D157      -3.12448  -0.00050  -0.00733  -0.00936  -0.01680  -3.14128
   D158      -0.03364  -0.00044  -0.00351  -0.00600  -0.00934  -0.04298
   D159       0.00439  -0.00029  -0.00406   0.00017  -0.00378   0.00061
   D160       3.09524  -0.00023  -0.00024   0.00353   0.00368   3.09892
   D161       3.12460   0.00033   0.00568   0.00906   0.01479   3.13939
   D162      -0.00384   0.00010   0.00222  -0.00089   0.00132  -0.00252
   D163      -3.10685  -0.00025  -0.00253  -0.00489  -0.00747  -3.11432
   D164       0.00107  -0.00004  -0.00059  -0.00101  -0.00175  -0.00068
   D165      -0.00002  -0.00016  -0.00079   0.00128   0.00066   0.00063
   D166       3.10790   0.00005   0.00115   0.00516   0.00638   3.11427
   D167      -2.16939  -0.00093  -0.00970  -0.00675  -0.01610  -2.18549
   D168       2.07616   0.00094   0.01395   0.01685   0.03086   2.10702
   D169      -0.04012  -0.00007   0.00059   0.00338   0.00402  -0.03610
   D170       1.01498  -0.00103  -0.01182  -0.01079  -0.02233   0.99264
   D171      -1.02266   0.00084   0.01182   0.01281   0.02462  -0.99803
   D172      -3.13893  -0.00017  -0.00154  -0.00067  -0.00222  -3.14115
   D173       3.13339  -0.00007  -0.00080  -0.00027  -0.00106   3.13233
   D174      -0.00652  -0.00003  -0.00018  -0.00021  -0.00039  -0.00692
   D175       0.00054  -0.00003  -0.00047   0.00003  -0.00043   0.00011
   D176      -3.13937   0.00001   0.00016   0.00009   0.00023  -3.13913
   D177       2.13039   0.00097   0.01265   0.01226   0.02462   2.15501
   D178      -2.12189  -0.00094  -0.01106  -0.01045  -0.02118  -2.14307
   D179       0.00501  -0.00002   0.00024   0.00082   0.00109   0.00610
   D180      -1.01336   0.00091   0.01185   0.01214   0.02372  -0.98965
   D181       1.01754  -0.00100  -0.01186  -0.01056  -0.02208   0.99546
   D182      -3.13874  -0.00007  -0.00056   0.00071   0.00018  -3.13856
   D183       3.05322   0.00042   0.00571   0.01121   0.01704   3.07026
   D184      -0.04411   0.00013   0.00184   0.00696   0.00901  -0.03510
   D185      -0.00297   0.00035   0.00402   0.00072   0.00458   0.00161
   D186      -3.10030   0.00006   0.00015  -0.00353  -0.00345  -3.10375
   D187      -2.03352  -0.00121  -0.01803  -0.02257  -0.04061  -2.07413
   D188       2.21180   0.00077   0.00621   0.00174   0.00764   2.21944
   D189       0.08187  -0.00011  -0.00381  -0.00865  -0.01247   0.06940
   D190       1.05170  -0.00104  -0.01346  -0.01827  -0.03161   1.02009
   D191      -0.98616   0.00095   0.01077   0.00604   0.01664  -0.96952
   D192      -3.11610   0.00006   0.00076  -0.00435  -0.00347  -3.11957
         Item               Value     Threshold  Converged?
 Maximum Force            0.017032     0.000450     NO 
 RMS     Force            0.003288     0.000300     NO 
 Maximum Displacement     0.373290     0.001800     NO 
 RMS     Displacement     0.106419     0.001200     NO 
 Predicted change in Energy=-1.827053D-02
 GradGradGradGradGradGradGradGradGradGradGradGradGradGradGradGradGradGrad

                          Input orientation:                          
 ---------------------------------------------------------------------
 Center     Atomic      Atomic             Coordinates (Angstroms)
 Number     Number       Type             X           Y           Z
 ---------------------------------------------------------------------
      1          6           0       -1.475140    2.532655   -1.088927
      2          1           0       -1.741808    2.938226   -0.130650
      3          6           0       -1.270258    2.273023   -3.208712
      4          1           0       -1.324561    2.399244   -4.274963
      5          6           0        2.976571   -0.015168   -0.929208
      6          1           0        3.409731   -0.006440    0.053822
      7          6           0        2.764376   -0.038236   -3.063707
      8          1           0        2.958052   -0.049635   -4.121090
      9          6           0       -1.490149   -2.535815   -1.046334
     10          1           0       -1.747406   -2.931089   -0.080986
     11          6           0       -1.316438   -2.293264   -3.170878
     12          1           0       -1.393934   -2.423265   -4.235181
     13          7           0       -0.768219    1.385207   -1.227962
     14          7           0       -0.636376    1.219651   -2.605887
     15          7           0       -1.806335    3.117172   -2.292757
     16          7           0        1.638335   -0.008114   -1.142299
     17          7           0        1.504145   -0.023215   -2.529067
     18          7           0        3.712556   -0.033580   -2.094810
     19          7           0       -0.755940   -1.407776   -1.205034
     20          7           0       -0.646304   -1.252619   -2.585846
     21          7           0       -1.856466   -3.118911   -2.240543
     22          5           0        0.095541   -0.024007   -3.152096
     23          1           0        0.132328   -0.034282   -4.344476
     24         26           0       -0.000035    0.000049    0.000004
     25          6           0        1.475298   -2.532487    1.088947
     26          1           0        1.742005   -2.938045    0.130676
     27          6           0        1.270387   -2.272864    3.208730
     28          1           0        1.324717   -2.399066    4.274983
     29          6           0       -2.976621    0.014773    0.929158
     30          1           0       -3.409764    0.005962   -0.053878
     31          6           0       -2.764450    0.037809    3.063660
     32          1           0       -2.958137    0.049117    4.121042
     33          6           0        1.490291    2.535730    1.046338
     34          1           0        1.747629    2.930959    0.080993
     35          6           0        1.316530    2.293195    3.170880
     36          1           0        1.394035    2.423184    4.235184
     37          7           0        0.768226   -1.385131    1.227970
     38          7           0        0.636369   -1.219579    2.605899
     39          7           0        1.806568   -3.116954    2.292780
     40          7           0       -1.638385    0.008094    1.142260
     41          7           0       -1.504211    0.023183    2.529030
     42          7           0       -3.712621    0.032930    2.094754
     43          7           0        0.755870    1.407827    1.205029
     44          7           0        0.646190    1.252686    2.585841
     45          7           0        1.856709    3.118751    2.240551
     46          5           0       -0.095627    0.024057    3.152087
     47          1           0       -0.132439    0.034342    4.344467
 ---------------------------------------------------------------------
                    Distance matrix (angstroms):
                    1          2          3          4          5
     1  C    0.000000
     2  H    1.074195   0.000000
     3  C    2.145431   3.184230   0.000000
     4  H    3.192382   4.199992   1.075069   0.000000
     5  C    5.131729   5.623463   5.335496   5.960134   0.000000
     6  H    5.622707   5.936619   6.143482   6.851220   1.074268
     7  C    5.336921   6.145555   4.652012   4.912011   2.145144
     8  H    5.959481   6.851249   4.909763   4.935732   3.192122
     9  C    5.068670   5.555802   5.277229   5.899683   5.130202
    10  H    5.562604   5.869528   6.090412   6.795637   5.615874
    11  C    5.258251   6.065676   4.566677   4.820653   5.352077
    12  H    5.870830   6.761197   4.808748   4.823171   5.985792
    13  N    1.354881   2.136314   2.227920   3.259141   4.009209
    14  N    2.174551   3.209716   1.369232   2.156584   4.170062
    15  N    1.378607   2.170458   1.356075   2.162561   5.877671
    16  N    4.018964   4.596707   4.234803   4.938391   1.355114
    17  N    4.181221   5.005872   3.664961   4.113154   2.174316
    18  N    5.874483   6.514572   5.602645   6.003686   1.378637
    19  N    4.007209   4.584101   4.222266   4.923535   3.993379
    20  N    4.154038   4.979087   3.634203   4.080349   4.171445
    21  N    5.780296   6.415116   5.509441   5.905237   5.891610
    22  B    3.641460   4.613005   2.673006   3.024841   3.638907
    23  H    4.446540   5.486759   2.929311   2.837147   4.444563
    24  Fe   3.126627   3.418147   4.132280   5.077977   3.118309
    25  C    6.253309   6.462654   7.007201   7.805940   3.558604
    26  H    6.462662   6.836359   6.883347   7.569685   3.345253
    27  C    7.007195   6.883331   8.264595   9.196087   5.013062
    28  H    7.805933   7.569668   9.196086  10.155985   5.957785
    29  C    3.559050   3.345824   5.013315   5.958010   6.236579
    30  H    3.346382   3.374337   4.435090   5.281423   6.446079
    31  C    5.013038   4.434167   6.824327   7.842515   6.993220
    32  H    5.959112   5.282357   7.843468   8.870433   7.792941
    33  C    3.654196   3.463203   5.078887   6.021484   3.552308
    34  H    3.451608   3.495857   4.512502   5.356811   3.348204
    35  C    5.098697   4.546383   6.884117   7.901088   4.989489
    36  H    6.048992   5.399934   7.907755   8.933865   5.926292
    37  N    5.074420   5.180496   6.100955   6.998823   3.377426
    38  N    5.673576   5.516500   7.045793   8.017942   4.407282
    39  N    7.356876   7.424904   8.293679   9.130589   4.622898
    40  N    3.373166   3.196353   4.918981   5.929789   5.058591
    41  N    4.403169   3.953205   6.167511   7.209179   5.660237
    42  N    4.625015   4.156594   6.253791   7.202470   7.341113
    43  N    3.391883   3.219404   4.933038   5.944864   3.392844
    44  N    4.431961   3.990351   6.187948   7.229736   4.403827
    45  N    4.746593   4.313295   6.339373   7.286295   4.595967
    46  B    5.116866   4.688141   6.848165   7.893850   5.108513
    47  H    6.129125   5.572189   7.959700   9.017122   6.122094
                    6          7          8          9         10
     6  H    0.000000
     7  C    3.183784   0.000000
     8  H    4.199497   1.075035   0.000000
     9  C    5.622892   5.329978   5.951613   0.000000
    10  H    5.930246   6.133628   6.838607   1.074393   0.000000
    11  C    6.161569   4.663654   4.920165   2.145389   3.184335
    12  H    6.878357   4.934800   4.958519   3.192283   4.200020
    13  N    4.586384   4.227928   4.930928   3.991063   4.572174
    14  N    4.994831   3.654722   4.102053   4.155075   4.983789
    15  N    6.516957   5.607349   6.005901   5.797396   6.440253
    16  N    2.137418   2.227259   3.258309   4.023169   4.597109
    17  N    3.209806   1.369031   2.156172   4.180604   5.002141
    18  N    2.170037   1.355665   2.162255   5.867591   6.500941
    19  N    4.571791   4.209861   4.913417   1.355256   2.137047
    20  N    4.997222   3.651823   4.098234   2.174572   3.209986
    21  N    6.533332   5.614297   6.011363   1.378522   2.170450
    22  B    4.611082   2.670336   3.022180   3.641129   4.612949
    23  H    5.485178   2.927125   2.834582   4.446103   5.486550
    24  Fe   3.410197   4.126713   5.073082   3.121837   3.413420
    25  C    3.345808   5.012738   5.958825   3.654218   3.451586
    26  H    3.373652   4.433758   5.281969   3.463230   3.495832
    27  C    4.434740   6.824150   7.843292   5.078906   4.512491
    28  H    5.281112   7.842353   8.870268   6.021511   5.356814
    29  C    6.446096   6.993198   7.792912   3.552135   3.348053
    30  H    6.820357   6.868844   7.556082   3.336243   3.374972
    31  C    6.868886   8.253382   9.185603   5.013924   4.442694
    32  H    7.556131   9.185609  10.146122   5.961430   5.291932
    33  C    3.336460   5.014086   5.961606   6.243626   6.452879
    34  H    3.375149   4.442863   5.292123   6.452882   6.826794
    35  C    4.402938   6.811894   7.833024   6.998692   6.874263
    36  H    5.239265   7.823697   8.853717   7.797732   7.560835
    37  N    3.202649   4.921100   5.932228   3.405406   3.229823
    38  N    3.959336   6.169960   7.211890   4.426440   3.978820
    39  N    4.154318   6.252027   7.202228   4.728187   4.277856
    40  N    5.164144   6.089056   6.988091   3.359076   3.185438
    41  N    5.502214   7.035858   8.008819   4.396805   3.949563
    42  N    7.409106   8.280475   9.118190   4.626474   4.169091
    43  N    3.220000   4.934297   5.944858   5.066117   5.171694
    44  N    3.953944   6.170136   7.212743   5.666514   5.508652
    45  N    4.118310   6.239037   7.191808   7.347053   7.414833
    46  B    4.678430   6.842484   7.888567   5.111201   4.681242
    47  H    5.564015   7.954736   9.012426   6.124526   5.566555
                   11         12         13         14         15
    11  C    0.000000
    12  H    1.075010   0.000000
    13  N    4.196024   4.892785   0.000000
    14  N    3.622467   4.061937   1.394083   0.000000
    15  N    5.503082   5.885535   2.282800   2.251098   0.000000
    16  N    4.250615   4.959186   2.782118   2.970489   4.791316
    17  N    3.677055   4.131577   2.973242   2.476378   4.569152
    18  N    5.617373   6.030591   4.779302   4.554668   6.358033
    19  N    2.227732   3.258842   2.793105   2.979943   4.770915
    20  N    1.369045   2.156309   2.969316   2.472371   4.530634
    21  N    1.356041   2.162509   4.743067   4.521639   6.236503
    22  B    2.672745   3.024574   2.536584   1.542963   3.771287
    23  H    2.929036   2.837016   3.540988   2.277267   4.230795
    24  Fe   4.128765   5.074663   2.004163   2.946697   4.270354
    25  C    5.098737   6.049029   5.074422   5.673579   7.356880
    26  H    4.546435   5.399984   5.180505   5.516512   7.424917
    27  C    6.884147   7.907784   6.100954   7.045792   8.293676
    28  H    7.901123   8.933899   6.998822   8.017940   9.130585
    29  C    4.989342   5.926156   3.377617   4.407382   4.623330
    30  H    4.402743   5.239085   3.202898   3.959478   4.154899
    31  C    6.811763   7.823572   4.921223   6.170025   6.252332
    32  H    7.832882   8.853580   5.932346   7.211955   7.202529
    33  C    6.998702   7.797745   3.405439   4.426457   4.728147
    34  H    6.874277   7.560852   3.229892   3.978866   4.277853
    35  C    8.257483   9.189198   4.951811   6.191718   6.346853
    36  H    9.189195  10.149282   5.966465   7.236803   7.303287
    37  N    4.951807   5.966463   4.008371   4.843165   6.268541
    38  N    6.191721   7.236807   4.843168   5.893423   6.983627
    39  N    6.346904   7.303335   6.268541   6.983627   8.540757
    40  N    4.899292   5.906619   2.876036   4.064541   4.636153
    41  N    6.155497   7.193874   4.063469   5.343411   5.737043
    42  N    6.235363   7.174767   4.640969   5.741743   5.691812
    43  N    6.094349   6.992482   2.871028   4.061630   4.660607
    44  N    7.040276   8.012557   4.069792   5.347906   5.769913
    45  N    8.285067   9.122266   4.682521   5.771483   5.828274
    46  B    6.843994   7.889659   4.635725   5.905601   6.491549
    47  H    7.956130   9.013410   5.768970   7.068686   7.507230
                   16         17         18         19         20
    16  N    0.000000
    17  N    1.393327   0.000000
    18  N    2.282613   2.250725   0.000000
    19  N    2.774084   2.962779   4.758947   0.000000
    20  N    2.975264   2.477719   4.552673   1.393821   0.000000
    21  N    4.805916   4.578241   6.368243   2.282853   2.250950
    22  B    2.533723   1.540238   3.768387   2.535920   1.542874
    23  H    3.538740   2.275460   4.228361   3.540001   2.276706
    24  Fe   1.997293   2.942669   4.262947   2.001370   2.945074
    25  C    3.373055   4.403101   4.624519   3.392011   4.432083
    26  H    3.196202   3.953105   4.155933   3.219560   3.990510
    27  C    4.918936   6.167486   6.253489   4.933122   6.188031
    28  H    5.929751   7.209158   7.202192   5.944945   7.229816
    29  C    5.058583   5.660214   7.341104   3.392616   4.403625
    30  H    5.164122   5.502174   7.409077   3.219720   3.953682
    31  C    6.089065   7.035853   8.280490   4.934124   6.169981
    32  H    6.988103   8.008817   9.118213   5.944687   7.212589
    33  C    3.359046   4.396807   4.626729   5.066110   5.666515
    34  H    3.185363   3.949536   4.169358   5.171687   5.508654
    35  C    4.899295   6.155513   6.235568   6.094337   7.040271
    36  H    5.906625   7.193892   7.174961   6.992469   8.012551
    37  N    2.876011   4.063461   4.640759   2.871080   4.069846
    38  N    4.064550   5.343426   5.741619   4.061669   5.347949
    39  N    4.636049   5.736975   5.691303   4.660733   5.770036
    40  N    3.994542   4.832714   6.254034   2.879790   4.058621
    41  N    4.832724   5.885295   6.971210   4.068265   5.340939
    42  N    6.254032   6.971192   8.525850   4.658991   5.741337
    43  N    2.879857   4.068324   4.659246   4.002698   4.838884
    44  N    4.058693   5.341000   5.741565   4.838880   5.890114
    45  N    4.611794   5.722369   5.672452   6.259987   6.976250
    46  B    4.631350   5.902289   6.483480   4.633645   5.903984
    47  H    5.765590   7.065917   7.500192   5.767617   7.067500
                   21         22         23         24         25
    21  N    0.000000
    22  B    3.770901   0.000000
    23  H    4.230458   1.192991   0.000000
    24  Fe   4.265478   3.153641   4.346632   0.000000
    25  C    4.746582   5.116898   6.129166   3.126682   0.000000
    26  H    4.313280   4.688182   5.572243   3.418212   1.074194
    27  C    6.339368   6.848192   7.959734   4.132315   2.145431
    28  H    7.286301   7.893877   9.017155   5.078008   3.192382
    29  C    4.595837   5.108456   6.122024   3.118269   5.131632
    30  H    4.118139   4.678357   5.563925   3.410160   5.622598
    31  C    6.238901   6.842441   7.954684   4.126669   5.336795
    32  H    7.191651   7.888526   9.012377   5.073040   5.959332
    33  C    7.347063   5.111207   6.124533   3.121789   5.068418
    34  H    7.414847   4.681248   5.566563   3.413374   5.562318
    35  C    8.285065   6.843995   7.956134   4.128719   5.258029
    36  H    9.122259   7.889661   9.013413   5.074620   5.870613
    37  N    4.682476   4.635746   5.768996   2.004207   1.354882
    38  N    5.771455   5.905624   7.068713   2.946725   2.174552
    39  N    5.828279   6.491580   7.507271   4.270403   1.378607
    40  N    4.611841   4.631310   5.765544   1.997249   4.019007
    41  N    5.722382   5.902256   7.065879   2.942626   4.181239
    42  N    5.672231   6.483423   7.500122   4.262904   5.874309
    43  N    6.260001   4.633651   5.767624   2.001328   4.007134
    44  N    6.976254   5.903989   7.067505   2.945039   4.153992
    45  N    8.530903   6.485314   7.501846   4.265426   5.779980
    46  B    6.485311   6.307265   7.500255   3.153623   3.641466
    47  H    7.501841   7.500256   8.693246   4.346615   4.446554
                   26         27         28         29         30
    26  H    0.000000
    27  C    3.184228   0.000000
    28  H    4.199989   1.075069   0.000000
    29  C    5.623356   5.335430   5.960090   0.000000
    30  H    5.936494   6.143410   6.851169   1.074268   0.000000
    31  C    6.145424   4.651900   4.911920   2.145145   3.183785
    32  H    6.851095   4.909616   4.935599   3.192123   4.199499
    33  C    5.555538   5.277014   5.899473   5.130522   5.623233
    34  H    5.869217   6.090179   6.795409   5.616232   5.930642
    35  C    6.065455   4.566450   4.820418   5.352352   6.161847
    36  H    6.760980   4.808510   4.822913   5.986058   6.878627
    37  N    2.136315   2.227925   3.259147   4.009101   4.586270
    38  N    3.209717   1.369231   2.156584   4.169986   4.994754
    39  N    2.170454   1.356076   2.162562   5.877591   6.516865
    40  N    4.596746   4.234859   4.938456   1.355113   2.137414
    41  N    5.005885   3.664999   4.113208   2.174316   3.209805
    42  N    6.514387   5.602499   6.003563   1.378637   2.170039
    43  N    4.584026   4.222207   4.923479   3.993519   4.571935
    44  N    4.979043   3.634160   4.080306   4.171545   4.997320
    45  N    6.414788   5.509144   5.904934   5.891987   6.533729
    46  B    4.613010   2.673022   3.024863   3.638905   4.611079
    47  H    5.486771   2.929337   2.837183   4.444557   5.485172
                   31         32         33         34         35
    31  C    0.000000
    32  H    1.075035   0.000000
    33  C    5.330293   5.951938   0.000000
    34  H    6.133961   6.838951   1.074393   0.000000
    35  C    4.663975   4.920516   2.145389   3.184335   0.000000
    36  H    4.935127   4.958894   3.192283   4.200021   1.075011
    37  N    4.227802   4.930793   3.990929   4.572026   4.195905
    38  N    3.654606   4.101918   4.154968   4.983675   3.622348
    39  N    5.607227   6.005745   5.797109   6.439932   5.502809
    40  N    2.227259   3.258308   4.023277   4.597230   4.250707
    41  N    1.369031   2.156173   4.180707   5.002250   3.677160
    42  N    1.355666   2.162256   5.868004   6.501395   5.617758
    43  N    4.210002   4.913561   1.355257   2.137048   2.227732
    44  N    3.651945   4.098366   2.174575   3.209990   1.369046
    45  N    5.614697   6.011792   1.378521   2.170451   1.356041
    46  B    2.670324   3.022163   3.641128   4.612949   2.672738
    47  H    2.927108   2.834556   4.446105   5.486553   2.929034
                   36         37         38         39         40
    36  H    0.000000
    37  N    4.892672   0.000000
    38  N    4.061816   1.394088   0.000000
    39  N    5.885256   2.282802   2.251098   0.000000
    40  N    4.959275   2.782121   2.970510   4.791380   0.000000
    41  N    4.131682   2.973226   2.476378   4.569194   1.393327
    42  N    6.030977   4.779141   4.554532   6.357864   2.282611
    43  N    3.258842   2.793079   2.979930   4.770829   2.774104
    44  N    2.156310   2.969307   2.472366   4.530575   2.975268
    45  N    2.162508   4.742897   4.521484   6.236125   4.806050
    46  B    3.024566   2.536588   1.542974   3.771300   2.533725
    47  H    2.837011   3.540995   2.277279   4.230819   3.538741
                   41         42         43         44         45
    41  N    0.000000
    42  N    2.250725   0.000000
    43  N    2.962800   4.759135   0.000000
    44  N    2.477726   4.552824   1.393822   0.000000
    45  N    4.578378   6.368751   2.282853   2.250951   0.000000
    46  B    1.540231   3.768379   2.535923   1.542873   3.770895
    47  H    2.275455   4.228346   3.540004   2.276706   4.230455
                   46         47
    46  B    0.000000
    47  H    1.192992   0.000000
 Stoichiometry    C12H14B2FeN18
 Framework group  C1[X(C12H14B2FeN18)]
 Deg. of freedom   135
 Full point group                 C1      NOp   1
 Largest Abelian subgroup         C1      NOp   1
 Largest concise Abelian subgroup C1      NOp   1
                         Standard orientation:                         
 ---------------------------------------------------------------------
 Center     Atomic      Atomic             Coordinates (Angstroms)
 Number     Number       Type             X           Y           Z
 ---------------------------------------------------------------------
      1          6           0        1.074179    1.422100    2.569056
      2          1           0        0.113443    1.676107    2.976929
      3          6           0        3.195646    1.230863    2.312779
      4          1           0        4.261222    1.286242    2.444140
      5          6           0        0.940419   -2.972046   -0.078250
      6          1           0       -0.041003   -3.408899   -0.082859
      7          6           0        3.074176   -2.751552   -0.088644
      8          1           0        4.132313   -2.941041   -0.100445
      9          6           0        1.049926    1.550355   -2.497934
     10          1           0        0.085060    1.812845   -2.890938
     11          6           0        3.174213    1.379061   -2.251443
     12          1           0        4.238682    1.463354   -2.375726
     13          7           0        1.220030    0.741545    1.406612
     14          7           0        2.599032    0.618499    1.243265
     15          7           0        2.274628    1.744552    3.165298
     16          7           0        1.148458   -1.633529   -0.040482
     17          7           0        2.534759   -1.493945   -0.047431
     18          7           0        2.108835   -3.703151   -0.108787
     19          7           0        1.207285    0.791677   -1.386014
     20          7           0        2.587927    0.683667   -1.228222
     21          7           0        2.244859    1.934008   -3.068256
     22          5           0        3.152495   -0.083398   -0.014412
     23          1           0        4.345034   -0.115567   -0.021080
     24         26           0       -0.000009    0.000043    0.000073
     25          6           0       -1.074207   -1.422244   -2.568845
     26          1           0       -0.113476   -1.676291   -2.976705
     27          6           0       -3.195673   -1.230978   -2.312576
     28          1           0       -4.261249   -1.286385   -2.443919
     29          6           0       -0.940376    2.972122    0.077903
     30          1           0        0.041053    3.408961    0.082430
     31          6           0       -3.074136    2.751654    0.088266
     32          1           0       -4.132272    2.941156    0.099976
     33          6           0       -1.049937   -1.550477    2.497893
     34          1           0       -0.085073   -1.813048    2.890850
     35          6           0       -3.174221   -1.379135    2.251419
     36          1           0       -4.238692   -1.463435    2.375690
     37          7           0       -1.220046   -0.741536   -1.406488
     38          7           0       -2.599053   -0.618477   -1.243146
     39          7           0       -2.274659   -1.744772   -3.165038
     40          7           0       -1.148428    1.633598    0.040511
     41          7           0       -2.534730    1.494029    0.047448
     42          7           0       -2.108785    3.703247    0.108187
     43          7           0       -1.207288   -0.791591    1.386113
     44          7           0       -2.587930   -0.683538    1.228339
     45          7           0       -2.244874   -1.934230    3.068138
     46          5           0       -3.152494    0.083500    0.014511
     47          1           0       -4.345033    0.115694    0.021190
 ---------------------------------------------------------------------
 Rotational constants (GHZ):      0.1826407      0.1405381      0.1384230
 Standard basis: LANL2DZ (5D, 7F)
 There are   338 symmetry adapted basis functions of A   symmetry.
 Integral buffers will be    262144 words long.
 Raffenetti 2 integral format.
 Two-electron integral symmetry is turned on.
   338 basis functions,   908 primitive gaussians,   340 cartesian basis functions
   119 alpha electrons      119 beta electrons
       nuclear repulsion energy      3947.9951349052 Hartrees.
 NAtoms=   47 NActive=   47 NUniq=   47 SFac= 1.00D+00 NAtFMM=   60 NAOKFM=F Big=F
 One-electron integrals computed using PRISM.
   1 Symmetry operations used in ECPInt.
 ECPInt:  NShTT=   19306 NPrTT=  154134 LenC2=   18250 LenP2D=   80187.
 LDataN:  DoStor=T MaxTD1= 4 Len=   56
 NBasis=   338 RedAO= T  NBF=   338
 NBsUse=   338 1.00D-06 NBFU=   338
 Initial guess read from the read-write file.
 B after Tr=     0.000000    0.000000    0.000000
         Rot=    1.000000    0.000000    0.000000    0.000000 Ang=   0.00 deg.
 Initial guess orbital symmetries:
       Occupied  (A) (A) (A) (A) (A) (A) (A) (A) (A) (A) (A) (A)
                 (A) (A) (A) (A) (A) (A) (A) (A) (A) (A) (A) (A)
                 (A) (A) (A) (A) (A) (A) (A) (A) (A) (A) (A) (A)
                 (A) (A) (A) (A) (A) (A) (A) (A) (A) (A) (A) (A)
                 (A) (A) (A) (A) (A) (A) (A) (A) (A) (A) (A) (A)
                 (A) (A) (A) (A) (A) (A) (A) (A) (A) (A) (A) (A)
                 (A) (A) (A) (A) (A) (A) (A) (A) (A) (A) (A) (A)
                 (A) (A) (A) (A) (A) (A) (A) (A) (A) (A) (A) (A)
                 (A) (A) (A) (A) (A) (A) (A) (A) (A) (A) (A) (A)
                 (A) (A) (A) (A) (A) (A) (A) (A) (A) (A) (A)
       Virtual   (A) (A) (A) (A) (A) (A) (A) (A) (A) (A) (A) (A)
                 (A) (A) (A) (A) (A) (A) (A) (A) (A) (A) (A) (A)
                 (A) (A) (A) (A) (A) (A) (A) (A) (A) (A) (A) (A)
                 (A) (A) (A) (A) (A) (A) (A) (A) (A) (A) (A) (A)
                 (A) (A) (A) (A) (A) (A) (A) (A) (A) (A) (A) (A)
                 (A) (A) (A) (A) (A) (A) (A) (A) (A) (A) (A) (A)
                 (A) (A) (A) (A) (A) (A) (A) (A) (A) (A) (A) (A)
                 (A) (A) (A) (A) (A) (A) (A) (A) (A) (A) (A) (A)
                 (A) (A) (A) (A) (A) (A) (A) (A) (A) (A) (A) (A)
                 (A) (A) (A) (A) (A) (A) (A) (A) (A) (A) (A) (A)
                 (A) (A) (A) (A) (A) (A) (A) (A) (A) (A) (A) (A)
                 (A) (A) (A) (A) (A) (A) (A) (A) (A) (A) (A) (A)
                 (A) (A) (A) (A) (A) (A) (A) (A) (A) (A) (A) (A)
                 (A) (A) (A) (A) (A) (A) (A) (A) (A) (A) (A) (A)
                 (A) (A) (A) (A) (A) (A) (A) (A) (A) (A) (A) (A)
                 (A) (A) (A) (A) (A) (A) (A) (A) (A) (A) (A) (A)
                 (A) (A) (A) (A) (A) (A) (A) (A) (A) (A) (A) (A)
                 (A) (A) (A) (A) (A) (A) (A) (A) (A) (A) (A) (A)
                 (A) (A) (A)
 Harris functional with IExCor=  402 diagonalized for initial guess.
 ExpMin= 2.20D-02 ExpMax= 5.91D+03 ExpMxC= 2.05D+02 IAcc=3 IRadAn=         5 AccDes= 0.00D+00
 HarFok:  IExCor=  402 AccDes= 0.00D+00 IRadAn=         5 IDoV= 1
 ScaDFX=  1.000000  1.000000  1.000000  1.000000
 FoFCou: FMM=F IPFlag=           0 FMFlag=      100000 FMFlg1=           0
         NFxFlg=           0 DoJE=T BraDBF=F KetDBF=T FulRan=T
         Omega=  0.000000  0.000000  1.000000  0.000000  0.000000 ICntrl=     500 IOpCl=  0
         NMat0=    1 NMatS0=    1 NMatT0=    0 NMatD0=    1 NMtDS0=    0 NMtDT0=    0
         I1Cent=           4 NGrid=           0.
 Petite list used in FoFCou.
 Requested convergence on RMS density matrix=1.00D-08 within 128 cycles.
 Requested convergence on MAX density matrix=1.00D-06.
 Requested convergence on             energy=1.00D-06.
 No special actions if energy rises.
 SCF Done:  E(RB3LYP) =  -1624.32695663     A.U. after   17 cycles
             Convg  =    0.5161D-08             -V/T =  2.0391
   1 Symmetry operations used in ECPInt.
 ECPInt:  NShTT=   19306 NPrTT=  154134 LenC2=   18250 LenP2D=   80187.
 LDataN:  DoStor=T MaxTD1= 5 Len=  102
 Calling FoFJK, ICntrl=      2127 FMM=F ISym2X=0 I1Cent= 0 IOpClX= 0 NMat=1 NMatS=1 NMatT=0.
 ***** Axes restored to original set *****
 -------------------------------------------------------------------
 Center     Atomic                   Forces (Hartrees/Bohr)
 Number     Number              X              Y              Z
 -------------------------------------------------------------------
      1        6           0.002210285   -0.002377476   -0.002570560
      2        1          -0.000696604    0.000947262    0.002086937
      3        6           0.001353771   -0.001921729    0.006295735
      4        1          -0.000001890    0.000124913   -0.002260311
      5        6          -0.003012410    0.000088741   -0.003090035
      6        1           0.000950036   -0.000015977    0.002147068
      7        6          -0.002599898    0.000236979    0.005732313
      8        1           0.000227590   -0.000110238   -0.002264116
      9        6           0.002869472    0.002019124   -0.002637109
     10        1          -0.000777169   -0.000773461    0.001965909
     11        6           0.001429193    0.001875269    0.006138317
     12        1           0.000016509   -0.000192201   -0.002296692
     13        7          -0.002916285    0.002805588   -0.001355272
     14        7          -0.004846613    0.007636876   -0.003436116
     15        7           0.003436906   -0.005470208    0.001033507
     16        7           0.005784860   -0.000110888   -0.000527046
     17        7           0.008838159   -0.000232920   -0.002599913
     18        7          -0.006425462    0.000093534    0.000819903
     19        7          -0.005000684   -0.002593875   -0.001125032
     20        7          -0.004479753   -0.007500378   -0.003227616
     21        7           0.003628978    0.005321478    0.000956107
     22        5          -0.000037380    0.000042569    0.001296020
     23        1          -0.000073457    0.000040465   -0.000580991
     24       26           0.000004071   -0.000010100   -0.000006500
     25        6          -0.002213898    0.002375925    0.002570777
     26        1           0.000697246   -0.000947446   -0.002087655
     27        6          -0.001353660    0.001921847   -0.006295352
     28        1           0.000001694   -0.000124977    0.002260034
     29        6           0.003012620   -0.000084216    0.003089428
     30        1          -0.000950391    0.000016040   -0.002147180
     31        6           0.002599714   -0.000232631   -0.005732811
     32        1          -0.000227726    0.000109566    0.002263776
     33        6          -0.002871205   -0.002018629    0.002637063
     34        1           0.000777016    0.000773199   -0.001965455
     35        6          -0.001432955   -0.001873116   -0.006137564
     36        1          -0.000015751    0.000191661    0.002296252
     37        7           0.002915147   -0.002801061    0.001357690
     38        7           0.004846644   -0.007633999    0.003434345
     39        7          -0.003437729    0.005469660   -0.001033301
     40        7          -0.005785734    0.000108503    0.000531599
     41        7          -0.008840500    0.000225757    0.002600479
     42        7           0.006425529   -0.000091061   -0.000819247
     43        7           0.005005541    0.002595465    0.001127409
     44        7           0.004486445    0.007497526    0.003227261
     45        7          -0.003630306   -0.005320140   -0.000956069
     46        5           0.000036142   -0.000040146   -0.001296697
     47        1           0.000073890   -0.000041074    0.000580711
 -------------------------------------------------------------------
 Cartesian Forces:  Max     0.008840500 RMS     0.003138734

 GradGradGradGradGradGradGradGradGradGradGradGradGradGradGradGradGradGrad
 Berny optimization.
 Using GEDIIS/GDIIS optimizer.
 Internal  Forces:  Max     0.006179232 RMS     0.001432244
 Search for a local minimum.
 Step number   3 out of a maximum of  282
 All quantities printed in internal units (Hartrees-Bohrs-Radians)
 Mixed Optimization -- RFO/linear search
 Update second derivatives using D2CorX and points    2    3
 DE= -1.72D-02 DEPred=-1.83D-02 R= 9.44D-01
 SS=  1.41D+00  RLast= 6.47D-01 DXNew= 8.4853D-01 1.9403D+00
 Trust test= 9.44D-01 RLast= 6.47D-01 DXMaxT set to 8.49D-01
 ITU=  1  1  0
 Use linear search instead of GDIIS.
     Eigenvalues ---    0.00654   0.00660   0.00688   0.00817   0.00829
     Eigenvalues ---    0.00834   0.01085   0.01120   0.01121   0.01141
     Eigenvalues ---    0.01294   0.01298   0.01302   0.01304   0.01324
     Eigenvalues ---    0.01427   0.01436   0.01442   0.02461   0.02461
     Eigenvalues ---    0.02463   0.02464   0.02465   0.02465   0.02482
     Eigenvalues ---    0.02482   0.02485   0.02486   0.02488   0.02489
     Eigenvalues ---    0.02512   0.02513   0.02519   0.02519   0.02522
     Eigenvalues ---    0.02522   0.03890   0.04348   0.04357   0.05127
     Eigenvalues ---    0.05176   0.05191   0.05225   0.05801   0.05848
     Eigenvalues ---    0.06959   0.07043   0.07110   0.08679   0.10216
     Eigenvalues ---    0.10350   0.10480   0.10518   0.10617   0.11157
     Eigenvalues ---    0.15974   0.15999   0.16000   0.16000   0.16000
     Eigenvalues ---    0.16000   0.16000   0.16000   0.16000   0.16000
     Eigenvalues ---    0.16000   0.16003   0.16543   0.18734   0.19224
     Eigenvalues ---    0.19588   0.19589   0.19994   0.23224   0.23226
     Eigenvalues ---    0.23231   0.23231   0.23232   0.23870   0.24081
     Eigenvalues ---    0.24114   0.24126   0.24196   0.24229   0.24247
     Eigenvalues ---    0.24261   0.25753   0.26228   0.26339   0.26433
     Eigenvalues ---    0.26552   0.27070   0.27180   0.34877   0.34890
     Eigenvalues ---    0.34945   0.34945   0.34946   0.34952   0.34958
     Eigenvalues ---    0.34962   0.34965   0.34971   0.34974   0.35550
     Eigenvalues ---    0.41105   0.41136   0.41389   0.41437   0.47083
     Eigenvalues ---    0.47198   0.48153   0.48153   0.48200   0.48201
     Eigenvalues ---    0.48965   0.49104   0.53522   0.53561   0.53576
     Eigenvalues ---    0.53617   0.54359   0.56044   0.56395   0.56409
     Eigenvalues ---    0.56454   0.56472   0.56597   0.57161   0.58812
     Eigenvalues ---    0.58819   0.58835   0.58869   0.58894   0.70812
 RFO step:  Lambda=-1.76776197D-03 EMin= 6.54012358D-03
 Quartic linear search produced a step of -0.03869.
 Iteration  1 RMS(Cart)=  0.01582516 RMS(Int)=  0.00009026
 Iteration  2 RMS(Cart)=  0.00011841 RMS(Int)=  0.00003970
 Iteration  3 RMS(Cart)=  0.00000001 RMS(Int)=  0.00003970
 Variable       Old X    -DE/DX   Delta X   Delta X   Delta X     New X
                                 (Linear)    (Quad)   (Total)
    R1        2.02993   0.00239   0.00054   0.00527   0.00581   2.03574
    R2        2.56035  -0.00508  -0.00075  -0.00630  -0.00705   2.55331
    R3        2.60519  -0.00342  -0.00092  -0.00382  -0.00475   2.60044
    R4        2.03159   0.00226   0.00047   0.00500   0.00547   2.03706
    R5        2.58747  -0.00618  -0.00084  -0.00864  -0.00948   2.57799
    R6        2.56261  -0.00307  -0.00079  -0.00304  -0.00384   2.55877
    R7        2.03007   0.00234   0.00052   0.00517   0.00569   2.03576
    R8        2.56079  -0.00520  -0.00082  -0.00639  -0.00721   2.55358
    R9        2.60525  -0.00338  -0.00093  -0.00368  -0.00461   2.60064
   R10        2.03152   0.00227   0.00048   0.00504   0.00552   2.03704
   R11        2.58709  -0.00597  -0.00080  -0.00841  -0.00920   2.57789
   R12        2.56184  -0.00292  -0.00074  -0.00285  -0.00358   2.55826
   R13        2.03031   0.00224   0.00051   0.00492   0.00543   2.03574
   R14        2.56106  -0.00522  -0.00079  -0.00653  -0.00729   2.55377
   R15        2.60503  -0.00340  -0.00097  -0.00363  -0.00461   2.60042
   R16        2.03147   0.00229   0.00048   0.00508   0.00557   2.03704
   R17        2.58712  -0.00604  -0.00081  -0.00847  -0.00929   2.57783
   R18        2.56255  -0.00308  -0.00075  -0.00301  -0.00380   2.55875
   R19        2.63444   0.00000  -0.00100   0.00258   0.00157   2.63600
   R20        3.78732  -0.00080   0.00950  -0.02495  -0.01544   3.77188
   R21        2.91578   0.00277  -0.00003   0.00893   0.00887   2.92465
   R22        2.63301   0.00015  -0.00098   0.00307   0.00208   2.63508
   R23        3.77434   0.00025   0.00877  -0.01162  -0.00290   3.77144
   R24        2.91063   0.00295   0.00004   0.00943   0.00951   2.92014
   R25        2.63394   0.00017  -0.00101   0.00264   0.00167   2.63561
   R26        3.78204  -0.00031   0.00898  -0.01890  -0.00987   3.77217
   R27        2.91561   0.00277   0.00002   0.00853   0.00853   2.92414
   R28        2.25443   0.00058   0.00063   0.00102   0.00165   2.25607
   R29        3.78740  -0.00081   0.00950  -0.02498  -0.01547   3.77193
   R30        3.77425   0.00026   0.00876  -0.01157  -0.00285   3.77140
   R31        3.78196  -0.00031   0.00898  -0.01884  -0.00982   3.77214
   R32        2.02993   0.00240   0.00054   0.00527   0.00581   2.03574
   R33        2.56036  -0.00508  -0.00075  -0.00630  -0.00705   2.55331
   R34        2.60519  -0.00342  -0.00092  -0.00382  -0.00475   2.60044
   R35        2.03159   0.00225   0.00047   0.00500   0.00547   2.03706
   R36        2.58747  -0.00618  -0.00084  -0.00864  -0.00948   2.57799
   R37        2.56261  -0.00307  -0.00079  -0.00304  -0.00384   2.55878
   R38        2.03007   0.00234   0.00052   0.00517   0.00569   2.03576
   R39        2.56079  -0.00520  -0.00082  -0.00639  -0.00721   2.55358
   R40        2.60525  -0.00338  -0.00093  -0.00368  -0.00461   2.60064
   R41        2.03152   0.00227   0.00048   0.00504   0.00552   2.03704
   R42        2.58709  -0.00597  -0.00080  -0.00841  -0.00920   2.57789
   R43        2.56184  -0.00292  -0.00074  -0.00285  -0.00358   2.55826
   R44        2.03031   0.00224   0.00051   0.00492   0.00543   2.03574
   R45        2.56106  -0.00522  -0.00079  -0.00653  -0.00729   2.55377
   R46        2.60503  -0.00340  -0.00097  -0.00363  -0.00461   2.60042
   R47        2.03148   0.00229   0.00048   0.00508   0.00556   2.03704
   R48        2.58712  -0.00604  -0.00081  -0.00847  -0.00929   2.57783
   R49        2.56255  -0.00308  -0.00075  -0.00301  -0.00380   2.55875
   R50        2.63445   0.00000  -0.00100   0.00258   0.00156   2.63601
   R51        2.91580   0.00277  -0.00003   0.00893   0.00887   2.92467
   R52        2.63301   0.00014  -0.00098   0.00307   0.00208   2.63508
   R53        2.91061   0.00295   0.00004   0.00943   0.00951   2.92013
   R54        2.63394   0.00017  -0.00101   0.00263   0.00167   2.63561
   R55        2.91561   0.00277   0.00002   0.00853   0.00853   2.92414
   R56        2.25443   0.00058   0.00063   0.00102   0.00164   2.25607
    A1        2.14221   0.00103   0.00000   0.00489   0.00488   2.14709
    A2        2.16430   0.00082   0.00038   0.00307   0.00345   2.16775
    A3        1.97666  -0.00185  -0.00038  -0.00796  -0.00833   1.96834
    A4        2.15359   0.00023  -0.00025   0.00165   0.00141   2.15500
    A5        2.18567   0.00059   0.00055   0.00251   0.00306   2.18872
    A6        1.94392  -0.00082  -0.00030  -0.00417  -0.00448   1.93945
    A7        2.14366   0.00089  -0.00017   0.00456   0.00439   2.14806
    A8        2.16340   0.00087   0.00055   0.00323   0.00378   2.16718
    A9        1.97612  -0.00176  -0.00038  -0.00779  -0.00818   1.96795
   A10        2.15324   0.00027  -0.00020   0.00174   0.00154   2.15478
   A11        2.18584   0.00066   0.00050   0.00295   0.00345   2.18929
   A12        1.94410  -0.00093  -0.00030  -0.00469  -0.00499   1.93911
   A13        2.14261   0.00098  -0.00019   0.00523   0.00502   2.14763
   A14        2.16413   0.00078   0.00056   0.00276   0.00330   2.16743
   A15        1.97642  -0.00175  -0.00037  -0.00800  -0.00833   1.96809
   A16        2.15350   0.00026  -0.00017   0.00168   0.00150   2.15500
   A17        2.18572   0.00060   0.00048   0.00267   0.00314   2.18886
   A18        1.94397  -0.00086  -0.00031  -0.00435  -0.00467   1.93930
   A19        1.82487   0.00078   0.00020   0.00419   0.00437   1.82924
   A20        2.37812  -0.00177   0.00090  -0.00851  -0.00767   2.37045
   A21        2.07977   0.00099  -0.00111   0.00470   0.00359   2.08336
   A22        1.87551  -0.00021   0.00009  -0.00035  -0.00025   1.87525
   A23        2.32380   0.00158  -0.00119   0.00758   0.00637   2.33017
   A24        2.08344  -0.00136   0.00109  -0.00694  -0.00588   2.07756
   A25        1.80381   0.00210   0.00039   0.00830   0.00869   1.81250
   A26        1.82509   0.00077   0.00026   0.00382   0.00410   1.82919
   A27        2.37484  -0.00112   0.00047  -0.00494  -0.00443   2.37040
   A28        2.08320   0.00035  -0.00073   0.00114   0.00036   2.08356
   A29        1.87565  -0.00020   0.00004   0.00009   0.00010   1.87575
   A30        2.32387   0.00116  -0.00083   0.00605   0.00519   2.32906
   A31        2.08367  -0.00096   0.00080  -0.00613  -0.00529   2.07838
   A32        1.80382   0.00212   0.00039   0.00857   0.00896   1.81279
   A33        1.82479   0.00074   0.00023   0.00426   0.00441   1.82920
   A34        2.37403  -0.00138   0.00068  -0.00562  -0.00519   2.36884
   A35        2.08114   0.00067  -0.00097   0.00373   0.00268   2.08382
   A36        1.87572  -0.00023   0.00006  -0.00029  -0.00021   1.87552
   A37        2.32378   0.00140  -0.00110   0.00753   0.00638   2.33016
   A38        2.08294  -0.00117   0.00103  -0.00690  -0.00588   2.07706
   A39        1.80387   0.00211   0.00039   0.00841   0.00880   1.81267
   A40        1.86524   0.00020   0.00092  -0.00081   0.00012   1.86537
   A41        1.85859   0.00023   0.00077   0.00327   0.00414   1.86273
   A42        1.95561  -0.00020  -0.00089  -0.00049  -0.00140   1.95421
   A43        1.86678   0.00027   0.00085  -0.00129  -0.00047   1.86631
   A44        1.95638  -0.00023  -0.00067  -0.00038  -0.00108   1.95530
   A45        1.95497  -0.00021  -0.00081  -0.00019  -0.00100   1.95397
   A46        1.53761   0.00039  -0.00119   0.00427   0.00310   1.54070
   A47        1.54328   0.00029  -0.00113   0.00355   0.00245   1.54573
   A48        1.60402  -0.00039   0.00120  -0.00431  -0.00313   1.60089
   A49        1.59833  -0.00029   0.00113  -0.00356  -0.00245   1.59588
   A50        1.53337   0.00053  -0.00129   0.00609   0.00483   1.53820
   A51        1.60395  -0.00038   0.00119  -0.00424  -0.00306   1.60089
   A52        1.60822  -0.00053   0.00129  -0.00610  -0.00483   1.60338
   A53        1.59832  -0.00029   0.00112  -0.00355  -0.00245   1.59587
   A54        1.60817  -0.00053   0.00128  -0.00605  -0.00479   1.60338
   A55        1.53761   0.00038  -0.00119   0.00427   0.00309   1.54070
   A56        1.54326   0.00029  -0.00113   0.00356   0.00245   1.54571
   A57        1.53343   0.00053  -0.00128   0.00606   0.00480   1.53823
   A58        2.14222   0.00103   0.00000   0.00489   0.00488   2.14709
   A59        2.16430   0.00082   0.00038   0.00307   0.00345   2.16774
   A60        1.97667  -0.00185  -0.00038  -0.00796  -0.00833   1.96834
   A61        2.15359   0.00023  -0.00025   0.00165   0.00140   2.15500
   A62        2.18567   0.00059   0.00055   0.00251   0.00306   2.18872
   A63        1.94392  -0.00082  -0.00030  -0.00417  -0.00447   1.93945
   A64        2.14366   0.00089  -0.00017   0.00456   0.00440   2.14805
   A65        2.16340   0.00087   0.00055   0.00323   0.00378   2.16718
   A66        1.97612  -0.00176  -0.00038  -0.00779  -0.00817   1.96795
   A67        2.15324   0.00027  -0.00020   0.00174   0.00154   2.15478
   A68        2.18585   0.00066   0.00050   0.00295   0.00345   2.18930
   A69        1.94410  -0.00093  -0.00030  -0.00469  -0.00499   1.93911
   A70        2.14261   0.00098  -0.00019   0.00523   0.00502   2.14763
   A71        2.16413   0.00078   0.00056   0.00276   0.00330   2.16743
   A72        1.97641  -0.00175  -0.00037  -0.00800  -0.00833   1.96808
   A73        2.15350   0.00026  -0.00017   0.00168   0.00150   2.15500
   A74        2.18572   0.00060   0.00048   0.00267   0.00314   2.18886
   A75        1.94397  -0.00086  -0.00031  -0.00435  -0.00467   1.93930
   A76        2.37814  -0.00177   0.00090  -0.00851  -0.00767   2.37047
   A77        2.07975   0.00099  -0.00111   0.00471   0.00360   2.08335
   A78        1.82486   0.00078   0.00020   0.00419   0.00437   1.82923
   A79        1.87551  -0.00021   0.00009  -0.00035  -0.00026   1.87525
   A80        2.32381   0.00158  -0.00119   0.00757   0.00636   2.33017
   A81        2.08342  -0.00136   0.00109  -0.00693  -0.00587   2.07755
   A82        1.80381   0.00210   0.00039   0.00830   0.00869   1.81250
   A83        2.37484  -0.00112   0.00047  -0.00494  -0.00444   2.37040
   A84        2.08320   0.00035  -0.00073   0.00115   0.00037   2.08356
   A85        1.82509   0.00077   0.00026   0.00382   0.00409   1.82919
   A86        1.87565  -0.00020   0.00004   0.00009   0.00010   1.87575
   A87        2.32386   0.00116  -0.00083   0.00605   0.00520   2.32905
   A88        2.08368  -0.00096   0.00080  -0.00614  -0.00530   2.07838
   A89        1.80382   0.00212   0.00039   0.00857   0.00896   1.81279
   A90        2.37401  -0.00138   0.00068  -0.00561  -0.00518   2.36883
   A91        2.08114   0.00067  -0.00097   0.00373   0.00269   2.08382
   A92        1.82479   0.00074   0.00023   0.00426   0.00440   1.82920
   A93        1.87572  -0.00023   0.00006  -0.00029  -0.00020   1.87552
   A94        2.32377   0.00140  -0.00110   0.00753   0.00638   2.33015
   A95        2.08295  -0.00117   0.00103  -0.00690  -0.00589   2.07706
   A96        1.80387   0.00211   0.00039   0.00841   0.00880   1.81267
   A97        1.86524   0.00020   0.00092  -0.00080   0.00013   1.86536
   A98        1.85858   0.00023   0.00077   0.00327   0.00415   1.86272
   A99        1.95561  -0.00020  -0.00089  -0.00049  -0.00140   1.95421
   A100       1.86680   0.00027   0.00085  -0.00130  -0.00048   1.86632
   A101       1.95638  -0.00023  -0.00067  -0.00038  -0.00107   1.95531
   A102       1.95497  -0.00021  -0.00081  -0.00019  -0.00100   1.95397
   A103       3.14156   0.00000   0.00000   0.00004   0.00003   3.14159
   A104       3.14162   0.00000   0.00000  -0.00003  -0.00003   3.14159
   A105       3.14161   0.00000   0.00000  -0.00001   0.00000   3.14160
   A106       3.14159   0.00000   0.00000   0.00000   0.00000   3.14159
   A107       3.14154   0.00000   0.00000   0.00004   0.00004   3.14158
   A108       3.14160   0.00000   0.00000   0.00001   0.00001   3.14160
    D1       -3.13859   0.00001  -0.00049   0.00507   0.00458  -3.13401
    D2        0.03653  -0.00015  -0.00002  -0.01010  -0.01010   0.02643
    D3       -0.00060  -0.00004  -0.00002   0.00326   0.00328   0.00268
    D4       -3.10867  -0.00021   0.00045  -0.01192  -0.01140  -3.12006
    D5        3.13952  -0.00003   0.00049  -0.00483  -0.00432   3.13520
    D6        0.00158   0.00002   0.00001  -0.00299  -0.00300  -0.00142
    D7       -3.14150  -0.00003   0.00031  -0.00379  -0.00348   3.13820
    D8       -0.03321   0.00002   0.00011   0.00676   0.00692  -0.02629
    D9        0.00169  -0.00004  -0.00002   0.00041   0.00043   0.00213
   D10        3.10999   0.00001  -0.00022   0.01096   0.01083   3.12082
   D11        3.14127   0.00000  -0.00033   0.00576   0.00548  -3.13644
   D12       -0.00196   0.00001   0.00001   0.00147   0.00147  -0.00049
   D13        3.14112   0.00001  -0.00015   0.00022   0.00007   3.14119
   D14       -0.01254   0.00003  -0.00013   0.00265   0.00252  -0.01002
   D15        0.00025   0.00001   0.00001  -0.00038  -0.00038  -0.00013
   D16        3.12978   0.00003   0.00003   0.00205   0.00207   3.13185
   D17       -3.14115  -0.00001   0.00016  -0.00045  -0.00029  -3.14145
   D18       -0.00030  -0.00001   0.00000   0.00016   0.00016  -0.00013
   D19       -3.13915  -0.00004   0.00032  -0.00256  -0.00224  -3.14139
   D20        0.00552  -0.00006   0.00029  -0.00337  -0.00309   0.00243
   D21       -0.00008   0.00000   0.00002  -0.00038  -0.00037  -0.00044
   D22       -3.13859  -0.00001  -0.00001  -0.00119  -0.00122  -3.13981
   D23        3.13924   0.00005  -0.00032   0.00237   0.00205   3.14128
   D24        0.00022   0.00000  -0.00001   0.00015   0.00013   0.00035
   D25        3.13620   0.00001   0.00036  -0.00797  -0.00761   3.12860
   D26       -0.09691   0.00038  -0.00038   0.02589   0.02549  -0.07142
   D27        0.00336   0.00006  -0.00015  -0.00648  -0.00670  -0.00334
   D28        3.05344   0.00042  -0.00090   0.02738   0.02640   3.07984
   D29       -3.13639   0.00001  -0.00046   0.00691   0.00644  -3.12996
   D30       -0.00368  -0.00003   0.00007   0.00542   0.00552   0.00185
   D31        3.14127   0.00007  -0.00065   0.00544   0.00479  -3.13713
   D32        0.04268   0.00008  -0.00036  -0.00404  -0.00447   0.03821
   D33       -0.00059   0.00004  -0.00015  -0.00172  -0.00193  -0.00252
   D34       -3.09919   0.00006   0.00014  -0.01120  -0.01119  -3.11037
   D35       -3.13937  -0.00003   0.00057  -0.00938  -0.00888   3.13494
   D36        0.00250  -0.00001   0.00005  -0.00207  -0.00200   0.00049
   D37       -0.00064   0.00005   0.00003  -0.00215  -0.00220  -0.00283
   D38       -3.11435  -0.00006   0.00025  -0.01129  -0.01108  -3.12543
   D39        3.11441   0.00011  -0.00029   0.00955   0.00927   3.12368
   D40        0.00069   0.00001  -0.00007   0.00042   0.00039   0.00108
   D41       -2.40978   0.00045  -0.00105   0.01945   0.01836  -2.39142
   D42        2.33915  -0.00007   0.00014   0.01358   0.01368   2.35283
   D43        0.73186   0.00045  -0.00105   0.01941   0.01832   0.75018
   D44       -0.80245  -0.00007   0.00014   0.01357   0.01367  -0.78877
   D45        0.76898   0.00028  -0.00057   0.00268   0.00211   0.77108
   D46       -0.76528  -0.00024   0.00062  -0.00319  -0.00257  -0.76785
   D47       -2.37257   0.00028  -0.00056   0.00265   0.00207  -2.37049
   D48        2.37631  -0.00024   0.00062  -0.00319  -0.00258   2.37374
   D49       -3.14140   0.00000   0.00000  -0.00011  -0.00010  -3.14151
   D50       -0.03713   0.00017  -0.00048   0.01673   0.01622  -0.02091
   D51        0.03733  -0.00017   0.00049  -0.01685  -0.01633   0.02100
   D52       -3.14158   0.00000   0.00000  -0.00001  -0.00001   3.14159
   D53        2.18539  -0.00035  -0.00062  -0.01375  -0.01441   2.17098
   D54       -2.10713   0.00016   0.00119  -0.01408  -0.01296  -2.12009
   D55        0.03600  -0.00007   0.00016  -0.01242  -0.01227   0.02372
   D56       -0.99266  -0.00027  -0.00086  -0.00206  -0.00294  -0.99560
   D57        0.99801   0.00024   0.00095  -0.00239  -0.00150   0.99651
   D58        3.14114   0.00001  -0.00009  -0.00073  -0.00081   3.14033
   D59       -0.00010  -0.00001  -0.00002   0.00045   0.00044   0.00034
   D60        3.13891   0.00001   0.00001   0.00115   0.00117   3.14008
   D61       -3.13209  -0.00001  -0.00004  -0.00143  -0.00147  -3.13357
   D62        0.00692   0.00001  -0.00002  -0.00073  -0.00075   0.00618
   D63        2.38106  -0.00016   0.00053  -0.00499  -0.00444   2.37662
   D64       -2.35763   0.00009  -0.00047  -0.00178  -0.00225  -2.35988
   D65       -0.76052  -0.00016   0.00053  -0.00499  -0.00444  -0.76496
   D66        0.78395   0.00009  -0.00047  -0.00178  -0.00224   0.78171
   D67       -0.77393  -0.00014   0.00056  -0.00229  -0.00171  -0.77563
   D68        0.77056   0.00011  -0.00044   0.00092   0.00048   0.77105
   D69        2.36767  -0.00014   0.00056  -0.00229  -0.00171   2.36596
   D70       -2.37104   0.00011  -0.00045   0.00092   0.00049  -2.37055
   D71       -3.14119   0.00000   0.00001  -0.00018  -0.00017  -3.14137
   D72        0.01343  -0.00002  -0.00003  -0.00272  -0.00275   0.01068
   D73       -0.01304   0.00002   0.00003   0.00256   0.00260  -0.01045
   D74        3.14158   0.00000   0.00000   0.00002   0.00002  -3.14159
   D75       -2.15535   0.00026   0.00095   0.00167   0.00265  -2.15269
   D76        2.14272  -0.00022  -0.00082  -0.00109  -0.00192   2.14080
   D77       -0.00644   0.00000   0.00004   0.00027   0.00032  -0.00612
   D78        0.98962   0.00024   0.00092   0.00077   0.00171   0.99133
   D79       -0.99550  -0.00024  -0.00086  -0.00199  -0.00286  -0.99836
   D80        3.13853  -0.00002   0.00001  -0.00063  -0.00062   3.13791
   D81       -0.00163  -0.00006   0.00018   0.00480   0.00509   0.00346
   D82        3.10397   0.00000  -0.00013   0.01313   0.01310   3.11707
   D83       -3.07043  -0.00022   0.00066  -0.02152  -0.02090  -3.09133
   D84        0.03517  -0.00016   0.00035  -0.01320  -0.01290   0.02228
   D85       -2.29362  -0.00017   0.00000  -0.02755  -0.02749  -2.32111
   D86        2.45097  -0.00053   0.00109  -0.03154  -0.03038   2.42058
   D87        0.84801  -0.00017   0.00000  -0.02759  -0.02753   0.82048
   D88       -0.69059  -0.00054   0.00109  -0.03158  -0.03042  -0.72101
   D89        0.74642   0.00022  -0.00075   0.00994   0.00923   0.75565
   D90       -0.79218  -0.00015   0.00033   0.00595   0.00633  -0.78584
   D91       -2.39514   0.00021  -0.00075   0.00990   0.00919  -2.38594
   D92        2.34945  -0.00015   0.00034   0.00592   0.00630   2.35575
   D93        3.14133   0.00000   0.00000   0.00005   0.00004   3.14137
   D94        0.10150  -0.00039   0.00075  -0.03750  -0.03672   0.06479
   D95       -0.10181   0.00039  -0.00075   0.03754   0.03676  -0.06505
   D96        3.14155   0.00000   0.00000   0.00000   0.00000   3.14155
   D97        2.07444  -0.00011  -0.00157   0.02157   0.02008   2.09452
   D98       -2.21913   0.00036   0.00030   0.02158   0.02193  -2.19719
   D99       -0.06910   0.00012  -0.00048   0.02010   0.01964  -0.04945
   D100      -1.02010  -0.00012  -0.00122   0.01102   0.00983  -1.01027
   D101       0.96952   0.00034   0.00064   0.01103   0.01169   0.98120
   D102       3.11955   0.00010  -0.00013   0.00955   0.00940   3.12895
   D103      -0.73165  -0.00045   0.00105  -0.01953  -0.01844  -0.75009
   D104       2.37264  -0.00028   0.00057  -0.00271  -0.00213   2.37051
   D105       0.80260   0.00007  -0.00014  -0.01366  -0.01376   0.78884
   D106      -2.37629   0.00024  -0.00062   0.00316   0.00254  -2.37374
   D107       2.40989  -0.00045   0.00105  -0.01949  -0.01840   2.39149
   D108      -0.76900  -0.00028   0.00057  -0.00267  -0.00210  -0.77110
   D109      -2.33899   0.00007  -0.00014  -0.01365  -0.01375  -2.35274
   D110       0.76531   0.00024  -0.00062   0.00316   0.00255   0.76786
   D111       0.76086   0.00016  -0.00053   0.00486   0.00432   0.76518
   D112      -2.36765   0.00014  -0.00056   0.00228   0.00170  -2.36595
   D113      -0.78362  -0.00009   0.00047   0.00166   0.00212  -0.78150
   D114       2.37105  -0.00011   0.00044  -0.00093  -0.00049   2.37056
   D115      -2.38074   0.00016  -0.00053   0.00487   0.00432  -2.37641
   D116       0.77394   0.00014  -0.00056   0.00228   0.00170   0.77564
   D117       2.35798  -0.00010   0.00047   0.00165   0.00212   2.36010
   D118      -0.77053  -0.00011   0.00045  -0.00093  -0.00050  -0.77103
   D119      -0.84823   0.00017   0.00000   0.02760   0.02754  -0.82069
   D120       2.39512  -0.00022   0.00076  -0.00994  -0.00923   2.38590
   D121       0.69037   0.00053  -0.00109   0.03159   0.03043   0.72080
   D122      -2.34946   0.00014  -0.00033  -0.00596  -0.00633  -2.35579
   D123       2.29333   0.00018   0.00000   0.02764   0.02757   2.32090
   D124      -0.74650  -0.00021   0.00075  -0.00991  -0.00919  -0.75569
   D125      -2.45125   0.00054  -0.00109   0.03162   0.03046  -2.42079
   D126       0.79210   0.00015  -0.00034  -0.00592  -0.00630   0.78580
   D127      -0.03666   0.00015   0.00002   0.01014   0.01013  -0.02653
   D128       3.13858  -0.00001   0.00049  -0.00508  -0.00459   3.13399
   D129       3.10856   0.00021  -0.00045   0.01194   0.01142   3.11997
   D130       0.00061   0.00004   0.00002  -0.00328  -0.00330  -0.00269
   D131      -3.13950   0.00003  -0.00049   0.00483   0.00432  -3.13518
   D132      -0.00159  -0.00002  -0.00001   0.00300   0.00302   0.00143
   D133       3.14150   0.00003  -0.00031   0.00379   0.00349  -3.13820
   D134       0.03329  -0.00002  -0.00011  -0.00677  -0.00692   0.02636
   D135      -0.00169   0.00004   0.00002  -0.00042  -0.00045  -0.00214
   D136      -3.10990  -0.00001   0.00022  -0.01098  -0.01086  -3.12076
   D137      -3.14126   0.00000   0.00033  -0.00578  -0.00550   3.13643
   D138       0.00196  -0.00001  -0.00001  -0.00147  -0.00147   0.00050
   D139       0.01225  -0.00003   0.00013  -0.00259  -0.00247   0.00978
   D140      -3.14112  -0.00001   0.00015  -0.00027  -0.00012  -3.14124
   D141      -3.13007  -0.00003  -0.00003  -0.00196  -0.00199  -3.13206
   D142      -0.00025  -0.00001  -0.00001   0.00036   0.00036   0.00011
   D143       3.14115   0.00001  -0.00016   0.00050   0.00034   3.14148
   D144       0.00028   0.00001   0.00000  -0.00014  -0.00015   0.00014
   D145       3.13916   0.00004  -0.00032   0.00257   0.00225   3.14141
   D146      -0.00523   0.00006  -0.00029   0.00330   0.00302  -0.00221
   D147       0.00006   0.00000  -0.00002   0.00038   0.00036   0.00042
   D148       3.13885   0.00001   0.00001   0.00111   0.00114   3.13999
   D149      -3.13925  -0.00005   0.00032  -0.00239  -0.00207  -3.14131
   D150      -0.00020   0.00000   0.00001  -0.00015  -0.00014  -0.00034
   D151       0.09710  -0.00038   0.00038  -0.02591  -0.02551   0.07158
   D152      -3.13620  -0.00001  -0.00036   0.00799   0.00763  -3.12858
   D153      -3.05324  -0.00042   0.00090  -0.02743  -0.02645  -3.07969
   D154      -0.00336  -0.00006   0.00015   0.00648   0.00669   0.00333
   D155       3.13640  -0.00001   0.00046  -0.00694  -0.00646   3.12994
   D156       0.00369   0.00003  -0.00007  -0.00542  -0.00553  -0.00184
   D157      -3.14128  -0.00007   0.00065  -0.00545  -0.00480   3.13711
   D158      -0.04298  -0.00008   0.00036   0.00413   0.00455  -0.03843
   D159       0.00061  -0.00004   0.00015   0.00170   0.00192   0.00253
   D160       3.09892  -0.00005  -0.00014   0.01128   0.01126   3.11018
   D161       3.13939   0.00003  -0.00057   0.00939   0.00889  -3.13491
   D162      -0.00252   0.00001  -0.00005   0.00208   0.00201  -0.00050
   D163      -3.11432  -0.00011   0.00029  -0.00957  -0.00928  -3.12361
   D164      -0.00068  -0.00001   0.00007  -0.00042  -0.00039  -0.00107
   D165       0.00063  -0.00005  -0.00003   0.00218   0.00222   0.00285
   D166       3.11427   0.00006  -0.00025   0.01133   0.01111   3.12539
   D167      -2.18549   0.00035   0.00062   0.01376   0.01442  -2.17107
   D168       2.10702  -0.00016  -0.00119   0.01410   0.01298   2.11999
   D169      -0.03610   0.00007  -0.00016   0.01243   0.01229  -0.02381
   D170       0.99264   0.00027   0.00086   0.00206   0.00294   0.99559
   D171      -0.99803  -0.00024  -0.00095   0.00240   0.00150  -0.99653
   D172      -3.14115  -0.00001   0.00009   0.00073   0.00081  -3.14034
   D173       3.13233   0.00001   0.00004   0.00137   0.00141   3.13374
   D174      -0.00692  -0.00001   0.00002   0.00073   0.00075  -0.00617
   D175       0.00011   0.00001   0.00002  -0.00043  -0.00043  -0.00031
   D176      -3.13913  -0.00001  -0.00001  -0.00107  -0.00109  -3.14022
   D177       2.15501  -0.00026  -0.00095  -0.00157  -0.00255   2.15246
   D178      -2.14307   0.00022   0.00082   0.00119   0.00203  -2.14104
   D179       0.00610   0.00000  -0.00004  -0.00017  -0.00022   0.00588
   D180      -0.98965  -0.00024  -0.00092  -0.00076  -0.00170  -0.99135
   D181       0.99546   0.00024   0.00085   0.00201   0.00288   0.99834
   D182      -3.13856   0.00002  -0.00001   0.00065   0.00064  -3.13792
   D183       3.07026   0.00022  -0.00066   0.02157   0.02095   3.09121
   D184      -0.03510   0.00016  -0.00035   0.01316   0.01286  -0.02223
   D185       0.00161   0.00006  -0.00018  -0.00479  -0.00507  -0.00346
   D186      -3.10375   0.00000   0.00013  -0.01320  -0.01316  -3.11691
   D187      -2.07413   0.00010   0.00157  -0.02168  -0.02018  -2.09431
   D188       2.21944  -0.00036  -0.00030  -0.02169  -0.02204   2.19741
   D189       0.06940  -0.00012   0.00048  -0.02021  -0.01974   0.04965
   D190       1.02009   0.00012   0.00122  -0.01102  -0.00982   1.01027
   D191      -0.96952  -0.00034  -0.00064  -0.01103  -0.01168  -0.98121
   D192      -3.11957  -0.00010   0.00013  -0.00955  -0.00939  -3.12896
         Item               Value     Threshold  Converged?
 Maximum Force            0.006179     0.000450     NO 
 RMS     Force            0.001432     0.000300     NO 
 Maximum Displacement     0.059238     0.001800     NO 
 RMS     Displacement     0.015841     0.001200     NO 
 Predicted change in Energy=-9.174869D-04
 GradGradGradGradGradGradGradGradGradGradGradGradGradGradGradGradGradGrad

                          Input orientation:                          
 ---------------------------------------------------------------------
 Center     Atomic      Atomic             Coordinates (Angstroms)
 Number     Number       Type             X           Y           Z
 ---------------------------------------------------------------------
      1          6           0       -1.454839    2.535557   -1.063955
      2          1           0       -1.710589    2.942211   -0.099729
      3          6           0       -1.262326    2.285161   -3.189817
      4          1           0       -1.317218    2.421999   -4.257651
      5          6           0        2.971516   -0.016498   -0.920088
      6          1           0        3.404869   -0.008096    0.066150
      7          6           0        2.762177   -0.039212   -3.059055
      8          1           0        2.959303   -0.052160   -4.118756
      9          6           0       -1.474414   -2.539288   -1.025637
     10          1           0       -1.723169   -2.935824   -0.055389
     11          6           0       -1.303115   -2.308940   -3.155703
     12          1           0       -1.373252   -2.453079   -4.221673
     13          7           0       -0.765698    1.383608   -1.217931
     14          7           0       -0.640266    1.224975   -2.598105
     15          7           0       -1.782546    3.124743   -2.263582
     16          7           0        1.638217   -0.010092   -1.139811
     17          7           0        1.505774   -0.024569   -2.527858
     18          7           0        3.703001   -0.034403   -2.085647
     19          7           0       -0.762385   -1.403574   -1.197231
     20          7           0       -0.650536   -1.258515   -2.579857
     21          7           0       -1.829988   -3.129853   -2.216604
     22          5           0        0.090109   -0.024083   -3.147335
     23          1           0        0.123486   -0.033208   -4.340696
     24         26           0       -0.000011    0.000002   -0.000004
     25          6           0        1.454898   -2.535529    1.064002
     26          1           0        1.710658   -2.942205    0.099788
     27          6           0        1.262385   -2.285085    3.189858
     28          1           0        1.317289   -2.421895    4.257695
     29          6           0       -2.971530    0.016267    0.920037
     30          1           0       -3.404867    0.007850   -0.066208
     31          6           0       -2.762221    0.038960    3.059008
     32          1           0       -2.959360    0.051872    4.118706
     33          6           0        1.474589    2.539158    1.025619
     34          1           0        1.723399    2.935657    0.055370
     35          6           0        1.303233    2.308852    3.155685
     36          1           0        1.373363    2.453000    4.221655
     37          7           0        0.765687   -1.383616    1.217947
     38          7           0        0.640242   -1.224961    2.598123
     39          7           0        1.782654   -3.124658    2.263642
     40          7           0       -1.638235    0.010074    1.139775
     41          7           0       -1.505809    0.024559    2.527823
     42          7           0       -3.703032    0.034015    2.085589
     43          7           0        0.762381    1.403556    1.197214
     44          7           0        0.650495    1.258525    2.579840
     45          7           0        1.830239    3.129678    2.216585
     46          5           0       -0.090161    0.024104    3.147323
     47          1           0       -0.123557    0.033245    4.340683
 ---------------------------------------------------------------------
                    Distance matrix (angstroms):
                    1          2          3          4          5
     1  C    0.000000
     2  H    1.077268   0.000000
     3  C    2.149198   3.190815   0.000000
     4  H    3.198677   4.208762   1.077964   0.000000
     5  C    5.111390   5.599023   5.326793   5.956411   0.000000
     6  H    5.600363   5.907600   6.135394   6.848264   1.077279
     7  C    5.328517   6.136134   4.649348   4.912806   2.149307
     8  H    5.959257   6.850308   4.914076   4.942609   3.198890
     9  C    5.075027   5.564164   5.291877   5.923259   5.112915
    10  H    5.570028   5.878216   6.107020   6.821296   5.595554
    11  C    5.278975   6.089302   4.594408   4.857600   5.340949
    12  H    5.904603   6.798043   4.850562   4.875534   5.976153
    13  N    1.351152   2.138326   2.224359   3.259192   4.001971
    14  N    2.175953   3.215023   1.364213   2.155279   4.171566
    15  N    1.376094   2.172730   1.354045   2.164877   5.854355
    16  N    4.006630   4.583925   4.228932   4.936658   1.351297
    17  N    4.178815   5.004257   3.665436   4.116693   2.175635
    18  N    5.852509   6.489304   5.590531   5.996174   1.376198
    19  N    4.001751   4.581425   4.222216   4.930418   3.992844
    20  N    4.164114   4.992079   3.647462   4.099469   4.173332
    21  N    5.793635   6.431592   5.530981   5.937329   5.867569
    22  B    3.644050   4.618368   2.676471   3.032605   3.641866
    23  H    4.452718   5.495703   2.935955   2.847906   4.451079
    24  Fe   3.110877   3.404793   4.121929   5.072343   3.110755
    25  C    6.221791   6.432746   6.979780   7.783425   3.547147
    26  H    6.432772   6.809633   6.854596   7.545197   3.345097
    27  C    6.979744   6.854530   8.243881   9.180217   4.995925
    28  H    7.783378   7.545119   9.180208  10.144706   5.944059
    29  C    3.547309   3.345302   4.996014   5.944136   6.221489
    30  H    3.344759   3.388536   4.419678   5.268263   6.433347
    31  C    4.994103   4.417286   6.807563   7.829458   6.979399
    32  H    5.940727   5.263904   7.828283   8.858752   7.782634
    33  C    3.598316   3.402090   5.032407   5.976693   3.543719
    34  H    3.393253   3.437495   4.457459   5.302014   3.350304
    35  C    5.046159   4.481294   6.844564   7.863659   4.980195
    36  H    5.995266   5.331458   7.867970   8.896000   5.923684
    37  N    5.049528   5.155676   6.082857   6.985941   3.362422
    38  N    5.651697   5.492735   7.031427   8.008346   4.390105
    39  N    7.320677   7.388855   8.263067   9.105047   4.605452
    40  N    3.356803   3.184185   4.905374   5.920528   5.049113
    41  N    4.382759   3.931750   6.153131   7.199024   5.651213
    42  N    4.607788   4.147656   6.233346   7.185490   7.320262
    43  N    3.363090   3.188276   4.911487   5.926003   3.373395
    44  N    4.397781   3.948367   6.164561   7.209497   4.388886
    45  N    4.680455   4.235318   6.285408   7.233466   4.586900
    46  B    5.089657   4.656660   6.829765   7.879671   5.091104
    47  H    6.102785   5.540579   7.942062   9.003462   6.103905
                    6          7          8          9         10
     6  H    0.000000
     7  C    3.190757   0.000000
     8  H    4.208789   1.077957   0.000000
     9  C    5.604135   5.322957   5.950717   0.000000
    10  H    5.906195   6.126231   6.837544   1.077266   0.000000
    11  C    6.151369   4.656996   4.918204   2.149322   3.190827
    12  H    6.869775   4.927495   4.954395   3.198799   4.208730
    13  N    4.580320   4.226116   4.934759   3.991036   4.574467
    14  N    4.998183   3.658861   4.111003   4.163908   4.995031
    15  N    6.492426   5.594453   6.001626   5.805919   6.450590
    16  N    2.139019   2.224328   3.259010   4.012274   4.586371
    17  N    3.214920   1.364161   2.155101   4.178756   5.001458
    18  N    2.172512   1.353771   2.164932   5.848392   6.479468
    19  N    4.572690   4.213124   4.920629   1.351397   2.138854
    20  N    5.001121   3.655536   4.105416   2.175948   3.215096
    21  N    6.508460   5.599086   6.002306   1.376082   2.172535
    22  B    4.616749   2.673569   3.029310   3.643568   4.618045
    23  H    5.494396   2.933484   2.844551   4.452340   5.495377
    24  Fe   3.405532   4.121774   5.071921   3.110270   3.404617
    25  C    3.344549   4.994014   5.940651   3.598260   3.393138
    26  H    3.388286   4.417166   5.263800   3.402000   3.437337
    27  C    4.419555   6.807514   7.828238   5.032404   4.457424
    28  H    5.268156   7.829414   8.858712   5.976704   5.302000
    29  C    6.433365   6.979374   7.782602   3.543708   3.350329
    30  H    6.811040   6.855055   7.545157   3.336924   3.390197
    31  C    6.855101   8.243530   9.179566   4.999013   4.430398
    32  H    7.545211   9.179572  10.143824   5.948398   5.279920
    33  C    3.336925   4.999044   5.948437   6.220521   6.431925
    34  H    3.390153   4.430413   5.279947   6.431921   6.809214
    35  C    4.396629   6.801833   7.825244   6.978771   6.853957
    36  H    5.239488   7.819762   8.851750   7.782470   7.544603
    37  N    3.191234   4.907764   5.921581   3.374507   3.197677
    38  N    3.941422   6.157294   7.202080   4.396687   3.943842
    39  N    4.144094   6.229812   7.180512   4.665888   4.207655
    40  N    5.156151   6.082453   6.985225   3.348894   3.180243
    41  N    5.493238   7.030860   8.007504   4.381938   3.934984
    42  N    7.389328   8.262667   9.104286   4.611762   4.162161
    43  N    3.202313   4.919003   5.933389   5.048796   5.155307
    44  N    3.938216   6.159583   7.205531   5.651379   5.492839
    45  N    4.116971   6.224368   7.178818   7.319146   7.387752
    46  B    4.659388   6.830738   7.880415   5.089276   4.656743
    47  H    5.542845   7.942848   9.004078   6.102469   5.540720
                   11         12         13         14         15
    11  C    0.000000
    12  H    1.077955   0.000000
    13  N    4.204603   4.910373   0.000000
    14  N    3.638521   4.086726   1.394911   0.000000
    15  N    5.527263   5.925685   2.271325   2.241836   0.000000
    16  N    4.242636   4.953283   2.779804   2.973801   4.774062
    17  N    3.674561   4.129826   2.976316   2.484307   4.560817
    18  N    5.601762   6.015060   4.767909   4.551111   6.332700
    19  N    2.224340   3.259121   2.787261   2.981045   4.762718
    20  N    1.364130   2.155194   2.974714   2.483579   4.538108
    21  N    1.354031   2.164933   4.743563   4.530508   6.254952
    22  B    2.676138   3.032433   2.537046   1.547659   3.768682
    23  H    2.935703   2.847836   3.542552   2.281001   4.233204
    24  Fe   4.121618   5.072070   1.995993   2.942892   4.250320
    25  C    5.046176   5.995298   5.049544   5.651736   7.320692
    26  H    4.481303   5.331489   5.155713   5.492800   7.388900
    27  C    6.844597   7.868012   6.082847   7.031437   8.263041
    28  H    7.863698   8.896048   6.985926   8.008350   9.105010
    29  C    4.980146   5.923626   3.362473   4.390113   4.605620
    30  H    4.396573   5.239420   3.191299   3.941435   4.144321
    31  C    6.801783   7.819706   4.907788   6.157292   6.229910
    32  H    7.825190   8.851692   5.921601   7.202077   7.180600
    33  C    6.978764   7.782462   3.374566   4.396710   4.665906
    34  H    6.853946   7.544590   3.197774   3.943891   4.207724
    35  C    8.243220   9.179596   4.925959   6.169123   6.289370
    36  H    9.179598  10.144126   5.942076   7.216084   7.243569
    37  N    4.925950   5.942077   3.992013   4.831532   6.240179
    38  N    6.169130   7.216097   4.831518   5.885802   6.958879
    39  N    6.289410   7.243624   6.240185   6.958910   8.500672
    40  N    4.892981   5.906139   2.864733   4.055080   4.615715
    41  N    6.147258   7.191103   4.052833   5.335288   5.713605
    42  N    6.222554   7.169035   4.621966   5.721530   5.670639
    43  N    6.082499   6.985621   2.858032   4.050155   4.627769
    44  N    7.031348   8.008255   4.055158   5.336506   5.732468
    45  N    8.261837   9.103884   4.645810   5.736944   5.755357
    46  B    6.829531   7.879395   4.621692   5.895307   6.461890
    47  H    7.941851   9.003193   5.756215   7.059319   7.478363
                   16         17         18         19         20
    16  N    0.000000
    17  N    1.394427   0.000000
    18  N    2.271240   2.241306   0.000000
    19  N    2.776325   2.969305   4.754323   0.000000
    20  N    2.978370   2.484955   4.549283   1.394707   0.000000
    21  N    4.787571   4.568038   6.341366   2.271329   2.241643
    22  B    2.535150   1.545270   3.765670   2.536266   1.547388
    23  H    3.541272   2.279731   4.230623   3.541757   2.280579
    24  Fe   1.995759   2.942455   4.250105   1.996145   2.943245
    25  C    3.356818   4.382803   4.607590   3.363159   4.397877
    26  H    3.184202   3.931807   4.147394   3.188351   3.948487
    27  C    4.905392   6.153166   6.233228   4.911548   6.164635
    28  H    5.920545   7.199058   7.185383   5.926064   7.209570
    29  C    5.049103   5.651186   7.320251   3.373291   4.388774
    30  H    5.156126   5.493193   7.389296   3.202193   3.938076
    31  C    6.082462   7.030853   8.262684   4.918924   6.159501
    32  H    6.985238   8.007501   9.104312   5.933313   7.205451
    33  C    3.348811   4.381880   4.611835   5.048787   5.651366
    34  H    3.180118   3.934891   4.162215   5.155295   5.492820
    35  C    4.892954   6.147239   6.222644   6.082497   7.031342
    36  H    5.906123   7.191092   7.169132   6.985622   8.008251
    37  N    2.864769   4.052875   4.621896   2.858057   4.055201
    38  N    4.055121   5.335332   5.721505   4.050182   5.336545
    39  N    4.615721   5.713641   5.670426   4.627850   5.732573
    40  N    3.991498   4.830893   6.239722   2.868294   4.052225
    41  N    4.830905   5.884893   6.958397   4.058112   5.335370
    42  N    6.239719   6.958375   8.500189   4.635835   5.723176
    43  N    2.868305   4.058120   4.635963   3.992275   4.832104
    44  N    4.052257   5.335392   5.723306   4.832108   5.886480
    45  N    4.600046   5.706513   5.659315   6.239087   6.958185
    46  B    4.622551   5.895512   6.463395   4.622261   5.895738
    47  H    5.756869   7.059385   7.479629   5.756825   7.059761
                   21         22         23         24         25
    21  N    0.000000
    22  B    3.768134   0.000000
    23  H    4.232852   1.193862   0.000000
    24  Fe   4.249485   3.148713   4.342575   0.000000
    25  C    4.680392   5.089731   6.102870   3.110914   0.000000
    26  H    4.235216   4.656761   5.540693   3.404839   1.077268
    27  C    6.285398   6.829815   7.942121   4.121951   2.149197
    28  H    7.233471   7.879717   9.003517   5.072362   3.198676
    29  C    4.586905   5.091049   6.103842   3.110734   5.111326
    30  H    4.116992   4.659315   5.542761   3.405508   5.600309
    31  C    6.224348   6.830699   7.942803   4.121756   5.328427
    32  H    7.178788   7.880379   9.004035   5.071903   5.959155
    33  C    7.319147   5.089257   6.102449   3.110251   5.074870
    34  H    7.387749   4.656718   5.540693   3.404597   5.569857
    35  C    8.261844   6.829518   7.941837   4.121602   5.278841
    36  H    9.103893   7.879384   9.003181   5.072056   5.904476
    37  N    4.645752   4.621734   5.756260   1.996020   1.351153
    38  N    5.736919   5.895340   7.059356   2.942910   2.175954
    39  N    5.755329   6.461962   7.478448   4.250352   1.376094
    40  N    4.600129   4.622516   5.756830   1.995739   4.006658
    41  N    5.706574   5.895485   7.059355   2.942438   4.178829
    42  N    5.659259   6.463342   7.479565   4.250084   5.852388
    43  N    6.239096   4.622251   5.756815   1.996130   4.001714
    44  N    6.958198   5.895731   7.059754   2.943235   4.164093
    45  N    8.498950   6.461107   7.477619   4.249465   5.793435
    46  B    6.461126   6.297423   7.491285   3.148710   3.644057
    47  H    7.477640   7.491285   8.685147   4.342572   4.452725
                   26         27         28         29         30
    26  H    0.000000
    27  C    3.190813   0.000000
    28  H    4.208759   1.077964   0.000000
    29  C    5.598951   5.326758   5.956388   0.000000
    30  H    5.907535   6.135369   6.848252   1.077279   0.000000
    31  C    6.136038   4.649275   4.912744   2.149307   3.190758
    32  H    6.850201   4.913986   4.942526   3.198890   4.208791
    33  C    5.564013   5.291718   5.923099   5.113130   5.604346
    34  H    5.878044   6.106856   6.821131   5.595789   5.906433
    35  C    6.089179   4.594245   4.857425   5.341130   6.151538
    36  H    6.797926   4.850399   4.875350   5.976324   6.869935
    37  N    2.138329   2.224362   3.259196   4.001901   4.580256
    38  N    3.215026   1.364212   2.155278   4.171513   4.998139
    39  N    2.172726   1.354046   2.164876   5.854311   6.492394
    40  N    4.583951   4.228970   4.936701   1.351296   2.139016
    41  N    5.004268   3.665466   4.116731   2.175634   3.214918
    42  N    6.489170   5.590439   5.996095   1.376198   2.172514
    43  N    4.581399   4.222168   4.930369   3.992930   4.572766
    44  N    4.992068   3.647424   4.099427   4.173394   5.001171
    45  N    6.431399   5.530766   5.937104   5.867824   6.508709
    46  B    4.618377   2.676480   3.032614   3.641861   4.616744
    47  H    5.495711   2.935964   2.847918   4.451074   5.494391
                   31         32         33         34         35
    31  C    0.000000
    32  H    1.077957   0.000000
    33  C    5.323178   5.950939   0.000000
    34  H    6.126458   6.837773   1.077266   0.000000
    35  C    4.657218   4.918441   2.149322   3.190827   0.000000
    36  H    4.927717   4.954644   3.198799   4.208730   1.077955
    37  N    4.226033   4.934673   3.990951   4.574376   4.204534
    38  N    3.658780   4.110914   4.163832   4.994954   3.638443
    39  N    5.594370   6.001525   5.805723   6.450380   5.527080
    40  N    2.224328   3.259010   4.012352   4.586453   4.242700
    41  N    1.364161   2.155101   4.178827   5.001530   3.674632
    42  N    1.353770   2.164933   5.848678   6.479774   5.602025
    43  N    4.213220   4.920723   1.351398   2.138854   2.224341
    44  N    3.655622   4.105505   2.175949   3.215096   1.364130
    45  N    5.599366   6.002600   1.376082   2.172535   1.354031
    46  B    2.673561   3.029300   3.643565   4.618042   2.676133
    47  H    2.933475   2.844538   4.452338   5.495375   2.935700
                   36         37         38         39         40
    36  H    0.000000
    37  N    4.910311   0.000000
    38  N    4.086652   1.394916   0.000000
    39  N    5.925505   2.271328   2.241836   0.000000
    40  N    4.953341   2.779806   2.973810   4.774108   0.000000
    41  N    4.129894   2.976311   2.484307   4.560850   1.394426
    42  N    6.015318   4.767801   4.551016   6.332588   2.271239
    43  N    3.259122   2.787251   2.981035   4.762662   2.776337
    44  N    2.155195   2.974715   2.483575   4.538068   2.978372
    45  N    2.164932   4.743455   4.530402   6.254694   4.787667
    46  B    3.032429   2.537054   1.547667   3.768691   2.535148
    47  H    2.847833   3.542560   2.281006   4.233213   3.541270
                   41         42         43         44         45
    41  N    0.000000
    42  N    2.241306   0.000000
    43  N    2.969317   4.754447   0.000000
    44  N    2.484960   4.549385   1.394707   0.000000
    45  N    4.568134   6.341717   2.271329   2.241643   0.000000
    46  B    1.545264   3.765663   2.536265   1.547386   3.768129
    47  H    2.279727   4.230614   3.541756   2.280578   4.232848
                   46         47
    46  B    0.000000
    47  H    1.193862   0.000000
 Stoichiometry    C12H14B2FeN18
 Framework group  C1[X(C12H14B2FeN18)]
 Deg. of freedom   135
 Full point group                 C1      NOp   1
 Largest Abelian subgroup         C1      NOp   1
 Largest concise Abelian subgroup C1      NOp   1
                         Standard orientation:                         
 ---------------------------------------------------------------------
 Center     Atomic      Atomic             Coordinates (Angstroms)
 Number     Number       Type             X           Y           Z
 ---------------------------------------------------------------------
      1          6           0        1.029270    1.377643    2.592392
      2          1           0        0.059303    1.605947    3.001718
      3          6           0        3.158974    1.222371    2.348872
      4          1           0        4.225146    1.286510    2.494378
      5          6           0        0.960130   -2.956571   -0.116133
      6          1           0       -0.020210   -3.402988   -0.129414
      7          6           0        3.096178   -2.718215   -0.117762
      8          1           0        4.158497   -2.900686   -0.130949
      9          6           0        1.020629    1.577359   -2.478697
     10          1           0        0.049472    1.827187   -2.872324
     11          6           0        3.151414    1.426227   -2.241006
     12          1           0        4.217174    1.515578   -2.375765
     13          7           0        1.199313    0.732050    1.417697
     14          7           0        2.581964    0.630656    1.263510
     15          7           0        2.220875    1.700045    3.200479
     16          7           0        1.161821   -1.621550   -0.060975
     17          7           0        2.548019   -1.470283   -0.061890
     18          7           0        2.135527   -3.671437   -0.152577
     19          7           0        1.195101    0.827688   -1.367919
     20          7           0        2.578229    0.729089   -1.218114
     21          7           0        2.210157    1.969492   -3.048657
     22          5           0        3.148346   -0.047443   -0.007175
     23          1           0        4.342081   -0.064648   -0.009872
     24         26           0       -0.000001    0.000023    0.000034
     25          6           0       -1.029327   -1.377680   -2.592303
     26          1           0       -0.059371   -1.605992   -3.001653
     27          6           0       -3.159025   -1.222409   -2.348736
     28          1           0       -4.225199   -1.286561   -2.494213
     29          6           0       -0.960087    2.956619    0.115965
     30          1           0        0.020261    3.403019    0.129231
     31          6           0       -3.096139    2.718292    0.117574
     32          1           0       -4.158456    2.900778    0.130725
     33          6           0       -1.020617   -1.577505    2.478624
     34          1           0       -0.049458   -1.827386    2.872212
     35          6           0       -3.151404   -1.426317    2.240976
     36          1           0       -4.217163   -1.515662    2.375745
     37          7           0       -1.199339   -0.732015   -1.417643
     38          7           0       -2.581991   -0.630609   -1.263434
     39          7           0       -2.220945   -1.700132   -3.200337
     40          7           0       -1.161796    1.621593    0.061020
     41          7           0       -2.547994    1.470343    0.061944
     42          7           0       -2.135476    3.671507    0.152253
     43          7           0       -1.195093   -0.827659    1.367964
     44          7           0       -2.578222   -0.729023    1.218188
     45          7           0       -2.210144   -1.969712    3.048535
     46          5           0       -3.148345    0.047518    0.007260
     47          1           0       -4.342079    0.064742    0.009974
 ---------------------------------------------------------------------
 Rotational constants (GHZ):      0.1829152      0.1410516      0.1396956
 Standard basis: LANL2DZ (5D, 7F)
 There are   338 symmetry adapted basis functions of A   symmetry.
 Integral buffers will be    262144 words long.
 Raffenetti 2 integral format.
 Two-electron integral symmetry is turned on.
   338 basis functions,   908 primitive gaussians,   340 cartesian basis functions
   119 alpha electrons      119 beta electrons
       nuclear repulsion energy      3955.1867848276 Hartrees.
 NAtoms=   47 NActive=   47 NUniq=   47 SFac= 1.00D+00 NAtFMM=   60 NAOKFM=F Big=F
 One-electron integrals computed using PRISM.
   1 Symmetry operations used in ECPInt.
 ECPInt:  NShTT=   19306 NPrTT=  154134 LenC2=   18274 LenP2D=   80365.
 LDataN:  DoStor=T MaxTD1= 4 Len=   56
 NBasis=   338 RedAO= T  NBF=   338
 NBsUse=   338 1.00D-06 NBFU=   338
 Initial guess read from the read-write file.
 B after Tr=     0.000000    0.000000    0.000000
         Rot=    1.000000    0.000000    0.000000    0.000000 Ang=   0.00 deg.
 Initial guess orbital symmetries:
       Occupied  (A) (A) (A) (A) (A) (A) (A) (A) (A) (A) (A) (A)
                 (A) (A) (A) (A) (A) (A) (A) (A) (A) (A) (A) (A)
                 (A) (A) (A) (A) (A) (A) (A) (A) (A) (A) (A) (A)
                 (A) (A) (A) (A) (A) (A) (A) (A) (A) (A) (A) (A)
                 (A) (A) (A) (A) (A) (A) (A) (A) (A) (A) (A) (A)
                 (A) (A) (A) (A) (A) (A) (A) (A) (A) (A) (A) (A)
                 (A) (A) (A) (A) (A) (A) (A) (A) (A) (A) (A) (A)
                 (A) (A) (A) (A) (A) (A) (A) (A) (A) (A) (A) (A)
                 (A) (A) (A) (A) (A) (A) (A) (A) (A) (A) (A) (A)
                 (A) (A) (A) (A) (A) (A) (A) (A) (A) (A) (A)
       Virtual   (A) (A) (A) (A) (A) (A) (A) (A) (A) (A) (A) (A)
                 (A) (A) (A) (A) (A) (A) (A) (A) (A) (A) (A) (A)
                 (A) (A) (A) (A) (A) (A) (A) (A) (A) (A) (A) (A)
                 (A) (A) (A) (A) (A) (A) (A) (A) (A) (A) (A) (A)
                 (A) (A) (A) (A) (A) (A) (A) (A) (A) (A) (A) (A)
                 (A) (A) (A) (A) (A) (A) (A) (A) (A) (A) (A) (A)
                 (A) (A) (A) (A) (A) (A) (A) (A) (A) (A) (A) (A)
                 (A) (A) (A) (A) (A) (A) (A) (A) (A) (A) (A) (A)
                 (A) (A) (A) (A) (A) (A) (A) (A) (A) (A) (A) (A)
                 (A) (A) (A) (A) (A) (A) (A) (A) (A) (A) (A) (A)
                 (A) (A) (A) (A) (A) (A) (A) (A) (A) (A) (A) (A)
                 (A) (A) (A) (A) (A) (A) (A) (A) (A) (A) (A) (A)
                 (A) (A) (A) (A) (A) (A) (A) (A) (A) (A) (A) (A)
                 (A) (A) (A) (A) (A) (A) (A) (A) (A) (A) (A) (A)
                 (A) (A) (A) (A) (A) (A) (A) (A) (A) (A) (A) (A)
                 (A) (A) (A) (A) (A) (A) (A) (A) (A) (A) (A) (A)
                 (A) (A) (A) (A) (A) (A) (A) (A) (A) (A) (A) (A)
                 (A) (A) (A) (A) (A) (A) (A) (A) (A) (A) (A) (A)
                 (A) (A) (A)
 Harris functional with IExCor=  402 diagonalized for initial guess.
 ExpMin= 2.20D-02 ExpMax= 5.91D+03 ExpMxC= 2.05D+02 IAcc=3 IRadAn=         5 AccDes= 0.00D+00
 HarFok:  IExCor=  402 AccDes= 0.00D+00 IRadAn=         5 IDoV= 1
 ScaDFX=  1.000000  1.000000  1.000000  1.000000
 FoFCou: FMM=F IPFlag=           0 FMFlag=      100000 FMFlg1=           0
         NFxFlg=           0 DoJE=T BraDBF=F KetDBF=T FulRan=T
         Omega=  0.000000  0.000000  1.000000  0.000000  0.000000 ICntrl=     500 IOpCl=  0
         NMat0=    1 NMatS0=    1 NMatT0=    0 NMatD0=    1 NMtDS0=    0 NMtDT0=    0
         I1Cent=           4 NGrid=           0.
 Petite list used in FoFCou.
 Requested convergence on RMS density matrix=1.00D-08 within 128 cycles.
 Requested convergence on MAX density matrix=1.00D-06.
 Requested convergence on             energy=1.00D-06.
 No special actions if energy rises.
 SCF Done:  E(RB3LYP) =  -1624.32791915     A.U. after   16 cycles
             Convg  =    0.5677D-08             -V/T =  2.0390
   1 Symmetry operations used in ECPInt.
 ECPInt:  NShTT=   19306 NPrTT=  154134 LenC2=   18274 LenP2D=   80365.
 LDataN:  DoStor=T MaxTD1= 5 Len=  102
 Calling FoFJK, ICntrl=      2127 FMM=F ISym2X=0 I1Cent= 0 IOpClX= 0 NMat=1 NMatS=1 NMatT=0.
 ***** Axes restored to original set *****
 -------------------------------------------------------------------
 Center     Atomic                   Forces (Hartrees/Bohr)
 Number     Number              X              Y              Z
 -------------------------------------------------------------------
      1        6           0.000942274   -0.001072564   -0.002605001
      2        1          -0.000254458   -0.000092284   -0.000087554
      3        6           0.000265583    0.000145757    0.003370365
      4        1          -0.000194542    0.000007257   -0.000023167
      5        6          -0.001273663    0.000044256   -0.002970949
      6        1           0.000020957   -0.000027952   -0.000063491
      7        6          -0.000218692    0.000137551    0.003345894
      8        1           0.000124131    0.000001545   -0.000001186
      9        6           0.001249108    0.000955416   -0.002762483
     10        1          -0.000475794    0.000221026   -0.000090370
     11        6           0.000361356   -0.000200643    0.003354189
     12        1          -0.000235793    0.000017650   -0.000021460
     13        7          -0.000281927   -0.000190595   -0.000682007
     14        7          -0.001487407    0.001335279   -0.000973047
     15        7           0.000386633    0.000077712   -0.000266789
     16        7           0.000662297   -0.000094076   -0.000035946
     17        7           0.002004308   -0.000123514   -0.000733885
     18        7           0.000030708    0.000017949   -0.000148909
     19        7          -0.001204333    0.000379957   -0.000398841
     20        7          -0.001490644   -0.001181496   -0.000911090
     21        7           0.000587584   -0.000259981   -0.000265212
     22        5          -0.000116218    0.000077456    0.001671276
     23        1          -0.000031556    0.000005865   -0.000180164
     24       26           0.000000631   -0.000002246   -0.000001647
     25        6          -0.000942396    0.001072594    0.002604331
     26        1           0.000255124    0.000092864    0.000087346
     27        6          -0.000266866   -0.000146893   -0.003369972
     28        1           0.000194723   -0.000007085    0.000023177
     29        6           0.001273406   -0.000042635    0.002970230
     30        1          -0.000021220    0.000026233    0.000063637
     31        6           0.000218871   -0.000133913   -0.003346275
     32        1          -0.000124177   -0.000002720    0.000001204
     33        6          -0.001251722   -0.000954197    0.002762529
     34        1           0.000476358   -0.000221347    0.000090419
     35        6          -0.000363184    0.000201335   -0.003354305
     36        1           0.000236790   -0.000018370    0.000021465
     37        7           0.000280527    0.000191804    0.000683022
     38        7           0.001489198   -0.001332088    0.000971261
     39        7          -0.000387531   -0.000077932    0.000266997
     40        7          -0.000662678    0.000093141    0.000038228
     41        7          -0.002005755    0.000117069    0.000734462
     42        7          -0.000030670   -0.000015804    0.000148888
     43        7           0.001207772   -0.000379981    0.000400022
     44        7           0.001493679    0.001180127    0.000911298
     45        7          -0.000588392    0.000260999    0.000264932
     46        5           0.000115877   -0.000076361   -0.001671639
     47        1           0.000031724   -0.000006164    0.000180220
 -------------------------------------------------------------------
 Cartesian Forces:  Max     0.003370365 RMS     0.001093678

 GradGradGradGradGradGradGradGradGradGradGradGradGradGradGradGradGradGrad
 Berny optimization.
 Using GEDIIS/GDIIS optimizer.
 Internal  Forces:  Max     0.001722074 RMS     0.000527181
 Search for a local minimum.
 Step number   4 out of a maximum of  282
 All quantities printed in internal units (Hartrees-Bohrs-Radians)
 Mixed Optimization -- En-DIIS/RFO-DIIS
 Update second derivatives using D2CorX and points    3    4
 DE= -9.63D-04 DEPred=-9.17D-04 R= 1.05D+00
 SS=  1.41D+00  RLast= 1.69D-01 DXNew= 1.4270D+00 5.0734D-01
 Trust test= 1.05D+00 RLast= 1.69D-01 DXMaxT set to 8.49D-01
 ITU=  1  1  1  0
 Use linear search instead of GDIIS.
     Eigenvalues ---    0.00657   0.00660   0.00689   0.00767   0.00820
     Eigenvalues ---    0.00835   0.01084   0.01115   0.01119   0.01140
     Eigenvalues ---    0.01277   0.01292   0.01298   0.01298   0.01317
     Eigenvalues ---    0.01420   0.01432   0.01438   0.02438   0.02461
     Eigenvalues ---    0.02461   0.02464   0.02465   0.02465   0.02480
     Eigenvalues ---    0.02482   0.02485   0.02487   0.02488   0.02496
     Eigenvalues ---    0.02513   0.02513   0.02516   0.02519   0.02522
     Eigenvalues ---    0.02522   0.03923   0.04352   0.04356   0.05146
     Eigenvalues ---    0.05164   0.05206   0.05222   0.05841   0.05866
     Eigenvalues ---    0.07066   0.07091   0.07159   0.08666   0.10193
     Eigenvalues ---    0.10355   0.10470   0.10514   0.10613   0.11006
     Eigenvalues ---    0.15971   0.15999   0.15999   0.16000   0.16000
     Eigenvalues ---    0.16000   0.16000   0.16000   0.16000   0.16000
     Eigenvalues ---    0.16000   0.16012   0.16525   0.18639   0.19284
     Eigenvalues ---    0.19523   0.19544   0.19919   0.23209   0.23229
     Eigenvalues ---    0.23230   0.23232   0.23233   0.23294   0.24068
     Eigenvalues ---    0.24081   0.24196   0.24230   0.24250   0.24259
     Eigenvalues ---    0.24262   0.26050   0.26264   0.26354   0.26469
     Eigenvalues ---    0.26562   0.27189   0.31960   0.34877   0.34892
     Eigenvalues ---    0.34945   0.34945   0.34946   0.34953   0.34958
     Eigenvalues ---    0.34962   0.34965   0.34970   0.34974   0.37152
     Eigenvalues ---    0.41084   0.41115   0.41375   0.41410   0.46969
     Eigenvalues ---    0.47081   0.48216   0.48217   0.48240   0.48241
     Eigenvalues ---    0.48966   0.49112   0.53486   0.53523   0.53544
     Eigenvalues ---    0.53586   0.54350   0.55413   0.56391   0.56411
     Eigenvalues ---    0.56450   0.56473   0.56594   0.57603   0.58812
     Eigenvalues ---    0.58818   0.58835   0.58871   0.58893   0.61636
 RFO step:  Lambda=-4.09660191D-04 EMin= 6.56551670D-03
 Quartic linear search produced a step of  0.07857.
 Iteration  1 RMS(Cart)=  0.00859157 RMS(Int)=  0.00005186
 Iteration  2 RMS(Cart)=  0.00006249 RMS(Int)=  0.00001875
 Iteration  3 RMS(Cart)=  0.00000000 RMS(Int)=  0.00001875
 Variable       Old X    -DE/DX   Delta X   Delta X   Delta X     New X
                                 (Linear)    (Quad)   (Total)
    R1        2.03574  -0.00005   0.00046   0.00015   0.00060   2.03635
    R2        2.55331  -0.00110  -0.00055  -0.00219  -0.00274   2.55056
    R3        2.60044  -0.00130  -0.00037  -0.00250  -0.00288   2.59756
    R4        2.03706   0.00003   0.00043   0.00039   0.00082   2.03787
    R5        2.57799  -0.00096  -0.00075  -0.00237  -0.00311   2.57488
    R6        2.55877  -0.00171  -0.00030  -0.00284  -0.00315   2.55563
    R7        2.03576  -0.00005   0.00045   0.00015   0.00060   2.03636
    R8        2.55358  -0.00115  -0.00057  -0.00232  -0.00289   2.55069
    R9        2.60064  -0.00138  -0.00036  -0.00265  -0.00301   2.59762
   R10        2.03704   0.00003   0.00043   0.00037   0.00081   2.03785
   R11        2.57789  -0.00088  -0.00072  -0.00219  -0.00291   2.57498
   R12        2.55826  -0.00160  -0.00028  -0.00264  -0.00292   2.55533
   R13        2.03574  -0.00005   0.00043   0.00015   0.00058   2.03632
   R14        2.55377  -0.00116  -0.00057  -0.00234  -0.00290   2.55087
   R15        2.60042  -0.00131  -0.00036  -0.00250  -0.00288   2.59754
   R16        2.03704   0.00003   0.00044   0.00038   0.00082   2.03786
   R17        2.57783  -0.00090  -0.00073  -0.00223  -0.00296   2.57487
   R18        2.55875  -0.00172  -0.00030  -0.00287  -0.00318   2.55556
   R19        2.63600  -0.00115   0.00012  -0.00125  -0.00113   2.63487
   R20        3.77188   0.00017  -0.00121   0.00309   0.00188   3.77376
   R21        2.92465   0.00049   0.00070   0.00207   0.00276   2.92741
   R22        2.63508  -0.00100   0.00016  -0.00078  -0.00062   2.63446
   R23        3.77144   0.00024  -0.00023   0.00550   0.00525   3.77668
   R24        2.92014   0.00100   0.00075   0.00404   0.00480   2.92494
   R25        2.63561  -0.00102   0.00013  -0.00107  -0.00091   2.63470
   R26        3.77217   0.00020  -0.00078   0.00372   0.00297   3.77513
   R27        2.92414   0.00058   0.00067   0.00228   0.00294   2.92708
   R28        2.25607   0.00018   0.00013   0.00084   0.00097   2.25704
   R29        3.77193   0.00016  -0.00122   0.00306   0.00185   3.77378
   R30        3.77140   0.00024  -0.00022   0.00552   0.00527   3.77667
   R31        3.77214   0.00021  -0.00077   0.00374   0.00299   3.77513
   R32        2.03574  -0.00005   0.00046   0.00015   0.00060   2.03635
   R33        2.55331  -0.00110  -0.00055  -0.00219  -0.00274   2.55056
   R34        2.60044  -0.00130  -0.00037  -0.00250  -0.00288   2.59756
   R35        2.03706   0.00003   0.00043   0.00039   0.00082   2.03787
   R36        2.57799  -0.00096  -0.00075  -0.00237  -0.00311   2.57487
   R37        2.55878  -0.00171  -0.00030  -0.00284  -0.00315   2.55563
   R38        2.03576  -0.00005   0.00045   0.00015   0.00060   2.03636
   R39        2.55358  -0.00115  -0.00057  -0.00232  -0.00289   2.55069
   R40        2.60064  -0.00138  -0.00036  -0.00265  -0.00301   2.59762
   R41        2.03704   0.00003   0.00043   0.00037   0.00081   2.03785
   R42        2.57789  -0.00088  -0.00072  -0.00219  -0.00291   2.57498
   R43        2.55826  -0.00160  -0.00028  -0.00264  -0.00292   2.55533
   R44        2.03574  -0.00005   0.00043   0.00015   0.00058   2.03632
   R45        2.55377  -0.00116  -0.00057  -0.00234  -0.00291   2.55087
   R46        2.60042  -0.00131  -0.00036  -0.00250  -0.00288   2.59754
   R47        2.03704   0.00003   0.00044   0.00038   0.00082   2.03786
   R48        2.57783  -0.00090  -0.00073  -0.00223  -0.00296   2.57487
   R49        2.55875  -0.00172  -0.00030  -0.00287  -0.00318   2.55556
   R50        2.63601  -0.00115   0.00012  -0.00125  -0.00113   2.63488
   R51        2.92467   0.00049   0.00070   0.00207   0.00275   2.92742
   R52        2.63508  -0.00101   0.00016  -0.00078  -0.00062   2.63446
   R53        2.92013   0.00101   0.00075   0.00404   0.00481   2.92493
   R54        2.63561  -0.00102   0.00013  -0.00107  -0.00091   2.63470
   R55        2.92414   0.00058   0.00067   0.00228   0.00294   2.92708
   R56        2.25607   0.00018   0.00013   0.00084   0.00097   2.25704
    A1        2.14709  -0.00049   0.00038  -0.00105  -0.00066   2.14643
    A2        2.16775  -0.00066   0.00027  -0.00222  -0.00195   2.16580
    A3        1.96834   0.00115  -0.00065   0.00326   0.00261   1.97095
    A4        2.15500  -0.00041   0.00011  -0.00107  -0.00096   2.15404
    A5        2.18872  -0.00062   0.00024  -0.00206  -0.00183   2.18690
    A6        1.93945   0.00102  -0.00035   0.00314   0.00279   1.94224
    A7        2.14806  -0.00057   0.00035  -0.00148  -0.00114   2.14692
    A8        2.16718  -0.00067   0.00030  -0.00211  -0.00181   2.16537
    A9        1.96795   0.00124  -0.00064   0.00359   0.00295   1.97090
   A10        2.15478  -0.00043   0.00012  -0.00115  -0.00103   2.15375
   A11        2.18929  -0.00067   0.00027  -0.00231  -0.00204   2.18725
   A12        1.93911   0.00110  -0.00039   0.00346   0.00307   1.94218
   A13        2.14763  -0.00051   0.00039  -0.00105  -0.00066   2.14697
   A14        2.16743  -0.00071   0.00026  -0.00242  -0.00217   2.16525
   A15        1.96809   0.00122  -0.00065   0.00346   0.00282   1.97090
   A16        2.15500  -0.00040   0.00012  -0.00102  -0.00091   2.15409
   A17        2.18886  -0.00064   0.00025  -0.00218  -0.00193   2.18693
   A18        1.93930   0.00104  -0.00037   0.00320   0.00284   1.94214
   A19        1.82924  -0.00064   0.00034  -0.00167  -0.00134   1.82790
   A20        2.37045  -0.00003  -0.00060  -0.00109  -0.00172   2.36873
   A21        2.08336   0.00067   0.00028   0.00284   0.00313   2.08649
   A22        1.87525  -0.00037  -0.00002  -0.00124  -0.00127   1.87398
   A23        2.33017   0.00096   0.00050   0.00449   0.00496   2.33513
   A24        2.07756  -0.00059  -0.00046  -0.00304  -0.00353   2.07403
   A25        1.81250  -0.00116   0.00068  -0.00347  -0.00279   1.80970
   A26        1.82919  -0.00061   0.00032  -0.00167  -0.00134   1.82785
   A27        2.37040   0.00028  -0.00035   0.00040   0.00006   2.37046
   A28        2.08356   0.00032   0.00003   0.00130   0.00131   2.08487
   A29        1.87575  -0.00050   0.00001  -0.00163  -0.00163   1.87412
   A30        2.32906   0.00085   0.00041   0.00392   0.00432   2.33338
   A31        2.07838  -0.00034  -0.00042  -0.00229  -0.00269   2.07569
   A32        1.81279  -0.00123   0.00070  -0.00376  -0.00306   1.80973
   A33        1.82920  -0.00067   0.00035  -0.00174  -0.00143   1.82776
   A34        2.36884   0.00016  -0.00041   0.00014  -0.00039   2.36846
   A35        2.08382   0.00052   0.00021   0.00238   0.00257   2.08639
   A36        1.87552  -0.00041  -0.00002  -0.00132  -0.00134   1.87417
   A37        2.33016   0.00090   0.00050   0.00435   0.00479   2.33495
   A38        2.07706  -0.00049  -0.00046  -0.00266  -0.00315   2.07391
   A39        1.81267  -0.00118   0.00069  -0.00357  -0.00289   1.80978
   A40        1.86537   0.00014   0.00001   0.00115   0.00115   1.86651
   A41        1.86273   0.00016   0.00033   0.00285   0.00321   1.86594
   A42        1.95421  -0.00014  -0.00011  -0.00157  -0.00168   1.95253
   A43        1.86631   0.00016  -0.00004   0.00099   0.00094   1.86724
   A44        1.95530  -0.00015  -0.00008  -0.00152  -0.00161   1.95369
   A45        1.95397  -0.00013  -0.00008  -0.00149  -0.00157   1.95240
   A46        1.54070  -0.00022   0.00024  -0.00139  -0.00114   1.53956
   A47        1.54573  -0.00040   0.00019  -0.00299  -0.00280   1.54293
   A48        1.60089   0.00022  -0.00025   0.00139   0.00113   1.60202
   A49        1.59588   0.00040  -0.00019   0.00299   0.00279   1.59867
   A50        1.53820  -0.00010   0.00038   0.00016   0.00054   1.53874
   A51        1.60089   0.00022  -0.00024   0.00139   0.00114   1.60204
   A52        1.60338   0.00010  -0.00038  -0.00015  -0.00054   1.60285
   A53        1.59587   0.00040  -0.00019   0.00299   0.00280   1.59867
   A54        1.60338   0.00010  -0.00038  -0.00014  -0.00052   1.60285
   A55        1.54070  -0.00022   0.00024  -0.00139  -0.00114   1.53956
   A56        1.54571  -0.00040   0.00019  -0.00299  -0.00279   1.54292
   A57        1.53823  -0.00010   0.00038   0.00014   0.00052   1.53875
   A58        2.14709  -0.00049   0.00038  -0.00105  -0.00066   2.14643
   A59        2.16774  -0.00066   0.00027  -0.00222  -0.00195   2.16579
   A60        1.96834   0.00115  -0.00065   0.00326   0.00261   1.97095
   A61        2.15500  -0.00041   0.00011  -0.00107  -0.00096   2.15404
   A62        2.18872  -0.00062   0.00024  -0.00206  -0.00183   2.18689
   A63        1.93945   0.00102  -0.00035   0.00314   0.00279   1.94224
   A64        2.14805  -0.00057   0.00035  -0.00148  -0.00113   2.14692
   A65        2.16718  -0.00067   0.00030  -0.00211  -0.00181   2.16537
   A66        1.96795   0.00124  -0.00064   0.00359   0.00295   1.97090
   A67        2.15478  -0.00043   0.00012  -0.00115  -0.00103   2.15375
   A68        2.18930  -0.00067   0.00027  -0.00231  -0.00204   2.18725
   A69        1.93911   0.00110  -0.00039   0.00346   0.00307   1.94218
   A70        2.14763  -0.00051   0.00039  -0.00105  -0.00066   2.14697
   A71        2.16743  -0.00071   0.00026  -0.00242  -0.00217   2.16525
   A72        1.96808   0.00122  -0.00065   0.00346   0.00282   1.97090
   A73        2.15500  -0.00040   0.00012  -0.00102  -0.00091   2.15409
   A74        2.18886  -0.00064   0.00025  -0.00218  -0.00193   2.18693
   A75        1.93930   0.00104  -0.00037   0.00320   0.00284   1.94214
   A76        2.37047  -0.00003  -0.00060  -0.00110  -0.00173   2.36874
   A77        2.08335   0.00067   0.00028   0.00284   0.00314   2.08648
   A78        1.82923  -0.00064   0.00034  -0.00167  -0.00133   1.82790
   A79        1.87525  -0.00037  -0.00002  -0.00124  -0.00127   1.87398
   A80        2.33017   0.00096   0.00050   0.00449   0.00496   2.33513
   A81        2.07755  -0.00059  -0.00046  -0.00304  -0.00352   2.07403
   A82        1.81250  -0.00116   0.00068  -0.00347  -0.00279   1.80970
   A83        2.37040   0.00028  -0.00035   0.00039   0.00005   2.37045
   A84        2.08356   0.00032   0.00003   0.00130   0.00131   2.08487
   A85        1.82919  -0.00061   0.00032  -0.00167  -0.00134   1.82785
   A86        1.87575  -0.00050   0.00001  -0.00163  -0.00163   1.87412
   A87        2.32905   0.00085   0.00041   0.00392   0.00432   2.33338
   A88        2.07838  -0.00035  -0.00042  -0.00229  -0.00269   2.07569
   A89        1.81279  -0.00123   0.00070  -0.00376  -0.00306   1.80973
   A90        2.36883   0.00016  -0.00041   0.00014  -0.00038   2.36845
   A91        2.08382   0.00052   0.00021   0.00238   0.00257   2.08639
   A92        1.82920  -0.00067   0.00035  -0.00174  -0.00143   1.82776
   A93        1.87552  -0.00041  -0.00002  -0.00132  -0.00134   1.87418
   A94        2.33015   0.00090   0.00050   0.00435   0.00480   2.33495
   A95        2.07706  -0.00049  -0.00046  -0.00266  -0.00315   2.07391
   A96        1.81267  -0.00118   0.00069  -0.00357  -0.00289   1.80978
   A97        1.86536   0.00014   0.00001   0.00115   0.00115   1.86651
   A98        1.86272   0.00016   0.00033   0.00285   0.00321   1.86593
   A99        1.95421  -0.00014  -0.00011  -0.00157  -0.00168   1.95253
   A100       1.86632   0.00016  -0.00004   0.00099   0.00093   1.86725
   A101       1.95531  -0.00015  -0.00008  -0.00152  -0.00161   1.95369
   A102       1.95397  -0.00013  -0.00008  -0.00149  -0.00157   1.95240
   A103       3.14159   0.00000   0.00000   0.00000   0.00001   3.14160
   A104       3.14159   0.00000   0.00000   0.00000  -0.00001   3.14159
   A105       3.14160   0.00000   0.00000   0.00000   0.00000   3.14160
   A106       3.14159   0.00000   0.00000   0.00000   0.00000   3.14159
   A107       3.14158   0.00000   0.00000   0.00001   0.00002   3.14159
   A108       3.14160   0.00000   0.00000   0.00000   0.00000   3.14160
    D1       -3.13401  -0.00015   0.00036  -0.00491  -0.00455  -3.13857
    D2        0.02643  -0.00019  -0.00079  -0.01012  -0.01089   0.01554
    D3        0.00268  -0.00015   0.00026  -0.00562  -0.00535  -0.00267
    D4       -3.12006  -0.00019  -0.00090  -0.01083  -0.01169  -3.13175
    D5        3.13520   0.00013  -0.00034   0.00372   0.00340   3.13860
    D6       -0.00142   0.00013  -0.00024   0.00444   0.00419   0.00277
    D7        3.13820   0.00003  -0.00027  -0.00091  -0.00119   3.13701
    D8       -0.02629   0.00014   0.00054   0.01050   0.01107  -0.01522
    D9        0.00213  -0.00002   0.00003  -0.00197  -0.00192   0.00021
   D10        3.12082   0.00008   0.00085   0.00943   0.01033   3.13115
   D11       -3.13644  -0.00012   0.00043  -0.00245  -0.00200  -3.13844
   D12       -0.00049  -0.00006   0.00012  -0.00136  -0.00124  -0.00174
   D13        3.14119   0.00001   0.00001  -0.00033  -0.00032   3.14087
   D14       -0.01002   0.00003   0.00020   0.00327   0.00347  -0.00655
   D15       -0.00013   0.00001  -0.00003   0.00053   0.00049   0.00037
   D16        3.13185   0.00003   0.00016   0.00413   0.00428   3.13614
   D17       -3.14145   0.00000  -0.00002   0.00090   0.00088  -3.14057
   D18       -0.00013  -0.00001   0.00001   0.00004   0.00005  -0.00008
   D19       -3.14139   0.00001  -0.00018   0.00036   0.00018  -3.14121
   D20        0.00243  -0.00001  -0.00024  -0.00157  -0.00182   0.00061
   D21       -0.00044   0.00001  -0.00003   0.00097   0.00093   0.00049
   D22       -3.13981  -0.00001  -0.00010  -0.00096  -0.00107  -3.14088
   D23        3.14128   0.00000   0.00016   0.00000   0.00016   3.14144
   D24        0.00035   0.00000   0.00001  -0.00062  -0.00061  -0.00026
   D25        3.12860   0.00025  -0.00060   0.00714   0.00654   3.13514
   D26       -0.07142   0.00039   0.00200   0.02452   0.02650  -0.04492
   D27       -0.00334   0.00025  -0.00053   0.00880   0.00826   0.00492
   D28        3.07984   0.00039   0.00207   0.02618   0.02821   3.10805
   D29       -3.12996  -0.00024   0.00051  -0.00558  -0.00509  -3.13505
   D30        0.00185  -0.00023   0.00043  -0.00726  -0.00681  -0.00497
   D31       -3.13713  -0.00003   0.00038   0.00183   0.00222  -3.13491
   D32        0.03821  -0.00015  -0.00035  -0.01170  -0.01209   0.02611
   D33       -0.00252   0.00002  -0.00015   0.00256   0.00239  -0.00014
   D34       -3.11037  -0.00010  -0.00088  -0.01098  -0.01192  -3.12229
   D35        3.13494   0.00018  -0.00070   0.00338   0.00266   3.13759
   D36        0.00049   0.00013  -0.00016   0.00263   0.00248   0.00297
   D37       -0.00283   0.00010  -0.00017   0.00449   0.00429   0.00145
   D38       -3.12543  -0.00001  -0.00087  -0.00508  -0.00593  -3.13137
   D39        3.12368   0.00013   0.00073   0.00862   0.00932   3.13301
   D40        0.00108   0.00002   0.00003  -0.00096  -0.00090   0.00018
   D41       -2.39142   0.00000   0.00144   0.00598   0.00741  -2.38401
   D42        2.35283   0.00009   0.00107   0.00570   0.00676   2.35959
   D43        0.75018   0.00000   0.00144   0.00597   0.00740   0.75758
   D44       -0.78877   0.00009   0.00107   0.00571   0.00676  -0.78201
   D45        0.77108  -0.00003   0.00017   0.00025   0.00041   0.77150
   D46       -0.76785   0.00005  -0.00020  -0.00003  -0.00024  -0.76809
   D47       -2.37049  -0.00003   0.00016   0.00023   0.00040  -2.37010
   D48        2.37374   0.00005  -0.00020  -0.00003  -0.00024   2.37350
   D49       -3.14151   0.00000  -0.00001  -0.00001  -0.00002  -3.14153
   D50       -0.02091   0.00003   0.00127   0.00573   0.00699  -0.01392
   D51        0.02100  -0.00003  -0.00128  -0.00574  -0.00702   0.01398
   D52        3.14159   0.00000   0.00000   0.00000  -0.00001   3.14159
   D53        2.17098  -0.00024  -0.00113  -0.01397  -0.01513   2.15585
   D54       -2.12009   0.00008  -0.00102  -0.01097  -0.01202  -2.13211
   D55        0.02372  -0.00006  -0.00096  -0.01188  -0.01285   0.01087
   D56       -0.99560  -0.00011  -0.00023  -0.00150  -0.00174  -0.99734
   D57        0.99651   0.00021  -0.00012   0.00151   0.00137   0.99789
   D58        3.14033   0.00006  -0.00006   0.00060   0.00054   3.14087
   D59        0.00034  -0.00001   0.00003  -0.00088  -0.00084  -0.00050
   D60        3.14008   0.00001   0.00009   0.00073   0.00082   3.14090
   D61       -3.13357  -0.00003  -0.00012  -0.00376  -0.00387  -3.13744
   D62        0.00618  -0.00001  -0.00006  -0.00215  -0.00221   0.00397
   D63        2.37662   0.00018  -0.00035  -0.00200  -0.00234   2.37428
   D64       -2.35988  -0.00021  -0.00018  -0.00495  -0.00512  -2.36500
   D65       -0.76496   0.00018  -0.00035  -0.00200  -0.00235  -0.76731
   D66        0.78171  -0.00021  -0.00018  -0.00495  -0.00512   0.77659
   D67       -0.77563   0.00020  -0.00013   0.00198   0.00186  -0.77378
   D68        0.77105  -0.00019   0.00004  -0.00097  -0.00093   0.77012
   D69        2.36596   0.00020  -0.00013   0.00198   0.00185   2.36782
   D70       -2.37055  -0.00019   0.00004  -0.00097  -0.00092  -2.37147
   D71       -3.14137   0.00000  -0.00001  -0.00007  -0.00008  -3.14145
   D72        0.01068  -0.00002  -0.00022  -0.00399  -0.00421   0.00647
   D73       -0.01045   0.00002   0.00020   0.00392   0.00413  -0.00632
   D74       -3.14159   0.00000   0.00000   0.00000   0.00000  -3.14159
   D75       -2.15269   0.00022   0.00021   0.00547   0.00570  -2.14700
   D76        2.14080  -0.00011  -0.00015   0.00120   0.00104   2.14184
   D77       -0.00612   0.00004   0.00003   0.00334   0.00337  -0.00274
   D78        0.99133   0.00020   0.00013   0.00336   0.00351   0.99484
   D79       -0.99836  -0.00013  -0.00023  -0.00090  -0.00114  -0.99951
   D80        3.13791   0.00002  -0.00005   0.00124   0.00119   3.13910
   D81        0.00346  -0.00016   0.00040  -0.00672  -0.00628  -0.00282
   D82        3.11707  -0.00003   0.00103   0.00466   0.00568   3.12275
   D83       -3.09133  -0.00027  -0.00164  -0.02058  -0.02221  -3.11354
   D84        0.02228  -0.00014  -0.00101  -0.00920  -0.01024   0.01204
   D85       -2.32111  -0.00019  -0.00216  -0.01392  -0.01605  -2.33716
   D86        2.42058   0.00002  -0.00239  -0.01262  -0.01499   2.40559
   D87        0.82048  -0.00019  -0.00216  -0.01392  -0.01606   0.80442
   D88       -0.72101   0.00002  -0.00239  -0.01262  -0.01500  -0.73601
   D89        0.75565  -0.00006   0.00072   0.00526   0.00602   0.76167
   D90       -0.78584   0.00015   0.00050   0.00656   0.00708  -0.77876
   D91       -2.38594  -0.00006   0.00072   0.00526   0.00601  -2.37993
   D92        2.35575   0.00015   0.00050   0.00656   0.00707   2.36282
   D93        3.14137   0.00000   0.00000   0.00008   0.00009   3.14146
   D94        0.06479  -0.00013  -0.00288  -0.01916  -0.02205   0.04273
   D95       -0.06505   0.00013   0.00289   0.01926   0.02215  -0.04289
   D96        3.14155   0.00000   0.00000   0.00001   0.00001   3.14157
   D97        2.09452  -0.00002   0.00158   0.01936   0.02097   2.11549
   D98       -2.19719   0.00029   0.00172   0.02247   0.02423  -2.17297
   D99       -0.04945   0.00013   0.00154   0.02032   0.02187  -0.02758
   D100      -1.01027  -0.00016   0.00077   0.00456   0.00533  -1.00494
   D101       0.98120   0.00015   0.00092   0.00767   0.00859   0.98980
   D102       3.12895  -0.00001   0.00074   0.00551   0.00623   3.13518
   D103      -0.75009   0.00000  -0.00145  -0.00599  -0.00743  -0.75752
   D104       2.37051   0.00003  -0.00017  -0.00025  -0.00042   2.37009
   D105       0.78884  -0.00009  -0.00108  -0.00571  -0.00678   0.78207
   D106      -2.37374  -0.00005   0.00020   0.00002   0.00023  -2.37351
   D107       2.39149   0.00000  -0.00145  -0.00598  -0.00742   2.38408
   D108      -0.77110   0.00003  -0.00016  -0.00024  -0.00041  -0.77150
   D109      -2.35274  -0.00009  -0.00108  -0.00572  -0.00678  -2.35952
   D110       0.76786  -0.00005   0.00020   0.00002   0.00023   0.76809
   D111       0.76518  -0.00018   0.00034   0.00194   0.00228   0.76746
   D112      -2.36595  -0.00020   0.00013  -0.00199  -0.00187  -2.36781
   D113      -0.78150   0.00021   0.00017   0.00490   0.00506  -0.77644
   D114       2.37056   0.00019  -0.00004   0.00096   0.00092   2.37147
   D115      -2.37641  -0.00018   0.00034   0.00195   0.00228  -2.37413
   D116       0.77564  -0.00020   0.00013  -0.00199  -0.00186   0.77378
   D117       2.36010   0.00021   0.00017   0.00490   0.00506   2.36516
   D118      -0.77103   0.00019  -0.00004   0.00096   0.00091  -0.77012
   D119      -0.82069   0.00019   0.00216   0.01400   0.01614  -0.80456
   D120       2.38590   0.00006  -0.00072  -0.00525  -0.00600   2.37990
   D121       0.72080  -0.00002   0.00239   0.01270   0.01507   0.73587
   D122      -2.35579  -0.00015  -0.00050  -0.00655  -0.00706  -2.36286
   D123       2.32090   0.00019   0.00217   0.01400   0.01614   2.33705
   D124      -0.75569   0.00006  -0.00072  -0.00524  -0.00599  -0.76169
   D125      -2.42079  -0.00002   0.00239   0.01270   0.01508  -2.40571
   D126       0.78580  -0.00015  -0.00050  -0.00654  -0.00706   0.77874
   D127      -0.02653   0.00019   0.00080   0.01015   0.01093  -0.01561
   D128       3.13399   0.00015  -0.00036   0.00494   0.00458   3.13857
   D129       3.11997   0.00019   0.00090   0.01087   0.01173   3.13170
   D130      -0.00269   0.00015  -0.00026   0.00566   0.00538   0.00269
   D131      -3.13518  -0.00013   0.00034  -0.00373  -0.00341  -3.13859
   D132       0.00143  -0.00014   0.00024  -0.00446  -0.00421  -0.00278
   D133      -3.13820  -0.00003   0.00027   0.00092   0.00120  -3.13700
   D134       0.02636  -0.00014  -0.00054  -0.01053  -0.01110   0.01527
   D135      -0.00214   0.00002  -0.00004   0.00200   0.00195  -0.00019
   D136      -3.12076  -0.00008  -0.00085  -0.00945  -0.01036  -3.13112
   D137       3.13643   0.00012  -0.00043   0.00246   0.00200   3.13843
   D138       0.00050   0.00006  -0.00012   0.00135   0.00124   0.00174
   D139       0.00978  -0.00003  -0.00019  -0.00320  -0.00339   0.00639
   D140      -3.14124  -0.00001  -0.00001   0.00036   0.00035  -3.14089
   D141      -3.13206  -0.00003  -0.00016  -0.00404  -0.00419  -3.13625
   D142       0.00011  -0.00001   0.00003  -0.00048  -0.00045  -0.00034
   D143       3.14148   0.00000   0.00003  -0.00092  -0.00089   3.14059
   D144       0.00014   0.00000  -0.00001  -0.00007  -0.00008   0.00006
   D145       3.14141  -0.00001   0.00018  -0.00035  -0.00017   3.14124
   D146      -0.00221   0.00001   0.00024   0.00149   0.00173  -0.00048
   D147       0.00042  -0.00001   0.00003  -0.00094  -0.00091  -0.00049
   D148       3.13999   0.00001   0.00009   0.00089   0.00099   3.14098
   D149      -3.14131   0.00000  -0.00016   0.00002  -0.00014  -3.14146
   D150      -0.00034   0.00000  -0.00001   0.00062   0.00061   0.00027
   D151       0.07158  -0.00040  -0.00200  -0.02457  -0.02655   0.04504
   D152      -3.12858  -0.00025   0.00060  -0.00713  -0.00653  -3.13511
   D153      -3.07969  -0.00039  -0.00208  -0.02623  -0.02826  -3.10795
   D154       0.00333  -0.00025   0.00053  -0.00879  -0.00825  -0.00491
   D155       3.12994   0.00024  -0.00051   0.00558   0.00509   3.13503
   D156      -0.00184   0.00023  -0.00043   0.00726   0.00681   0.00497
   D157       3.13711   0.00003  -0.00038  -0.00182  -0.00220   3.13490
   D158      -0.03843   0.00015   0.00036   0.01178   0.01217  -0.02625
   D159       0.00253  -0.00002   0.00015  -0.00255  -0.00237   0.00015
   D160       3.11018   0.00010   0.00089   0.01105   0.01200   3.12219
   D161      -3.13491  -0.00018   0.00070  -0.00339  -0.00266  -3.13758
   D162      -0.00050  -0.00013   0.00016  -0.00264  -0.00248  -0.00298
   D163      -3.12361  -0.00013  -0.00073  -0.00866  -0.00936  -3.13297
   D164      -0.00107  -0.00002  -0.00003   0.00096   0.00090  -0.00017
   D165       0.00285  -0.00010   0.00017  -0.00453  -0.00432  -0.00147
   D166       3.12539   0.00001   0.00087   0.00508   0.00594   3.13133
   D167      -2.17107   0.00024   0.00113   0.01402   0.01519  -2.15589
   D168       2.11999  -0.00008   0.00102   0.01102   0.01207   2.13207
   D169      -0.02381   0.00006   0.00097   0.01193   0.01290  -0.01091
   D170       0.99559   0.00011   0.00023   0.00150   0.00174   0.99733
   D171      -0.99653  -0.00021   0.00012  -0.00150  -0.00137  -0.99790
   D172      -3.14034  -0.00006   0.00006  -0.00060  -0.00054  -3.14088
   D173       3.13374   0.00003   0.00011   0.00368   0.00379   3.13753
   D174      -0.00617   0.00001   0.00006   0.00215   0.00221  -0.00396
   D175      -0.00031   0.00001  -0.00003   0.00084   0.00080   0.00049
   D176      -3.14022  -0.00001  -0.00009  -0.00069  -0.00078  -3.14100
   D177       2.15246  -0.00022  -0.00020  -0.00536  -0.00558   2.14688
   D178      -2.14104   0.00011   0.00016  -0.00109  -0.00092  -2.14196
   D179       0.00588  -0.00004  -0.00002  -0.00323  -0.00325   0.00263
   D180      -0.99135  -0.00020  -0.00013  -0.00335  -0.00350  -0.99485
   D181       0.99834   0.00013   0.00023   0.00091   0.00115   0.99949
   D182      -3.13792  -0.00002   0.00005  -0.00123  -0.00118  -3.13910
   D183       3.09121   0.00027   0.00165   0.02062   0.02224   3.11346
   D184      -0.02223   0.00014   0.00101   0.00918   0.01022  -0.01202
   D185      -0.00346   0.00016  -0.00040   0.00671   0.00627   0.00281
   D186      -3.11691   0.00003  -0.00103  -0.00473  -0.00575  -3.12266
   D187      -2.09431   0.00002  -0.00159  -0.01943  -0.02104  -2.11535
   D188       2.19741  -0.00029  -0.00173  -0.02254  -0.02430   2.17310
   D189       0.04965  -0.00013  -0.00155  -0.02038  -0.02194   0.02771
   D190       1.01027   0.00016  -0.00077  -0.00456  -0.00533   1.00493
   D191      -0.98121  -0.00015  -0.00092  -0.00767  -0.00859  -0.98980
   D192      -3.12896   0.00001  -0.00074  -0.00551  -0.00623  -3.13519
         Item               Value     Threshold  Converged?
 Maximum Force            0.001722     0.000450     NO 
 RMS     Force            0.000527     0.000300     NO 
 Maximum Displacement     0.042361     0.001800     NO 
 RMS     Displacement     0.008585     0.001200     NO 
 Predicted change in Energy=-2.116646D-04
 GradGradGradGradGradGradGradGradGradGradGradGradGradGradGradGradGradGrad

                          Input orientation:                          
 ---------------------------------------------------------------------
 Center     Atomic      Atomic             Coordinates (Angstroms)
 Number     Number       Type             X           Y           Z
 ---------------------------------------------------------------------
      1          6           0       -1.445442    2.539710   -1.062722
      2          1           0       -1.699868    2.944725   -0.097100
      3          6           0       -1.255651    2.295656   -3.184655
      4          1           0       -1.310496    2.436588   -4.252394
      5          6           0        2.970348   -0.017922   -0.928271
      6          1           0        3.404838   -0.010133    0.057819
      7          6           0        2.759966   -0.036870   -3.062104
      8          1           0        2.956937   -0.047834   -4.122290
      9          6           0       -1.472211   -2.540417   -1.025703
     10          1           0       -1.725852   -2.932199   -0.054448
     11          6           0       -1.290233   -2.323347   -3.151274
     12          1           0       -1.353039   -2.475496   -4.217025
     13          7           0       -0.765284    1.384420   -1.218865
     14          7           0       -0.644530    1.227841   -2.599087
     15          7           0       -1.766740    3.137675   -2.257983
     16          7           0        1.638083   -0.012426   -1.144855
     17          7           0        1.504540   -0.025192   -2.532483
     18          7           0        3.701916   -0.032982   -2.091935
     19          7           0       -0.770095   -1.400546   -1.198479
     20          7           0       -0.655558   -1.261029   -2.580970
     21          7           0       -1.810893   -3.145727   -2.212422
     22          5           0        0.084380   -0.024019   -3.148004
     23          1           0        0.115510   -0.032973   -4.341939
     24         26           0        0.000002   -0.000021   -0.000006
     25          6           0        1.445490   -2.539729    1.062752
     26          1           0        1.699934   -2.944756    0.097139
     27          6           0        1.255672   -2.295652    3.184678
     28          1           0        1.310508   -2.436572    4.252420
     29          6           0       -2.970342    0.017750    0.928239
     30          1           0       -3.404822    0.009943   -0.057856
     31          6           0       -2.759978    0.036728    3.062073
     32          1           0       -2.956958    0.047695    4.122257
     33          6           0        1.472340    2.540302    1.025685
     34          1           0        1.726000    2.932068    0.054429
     35          6           0        1.290344    2.323253    3.151257
     36          1           0        1.353151    2.475407    4.217007
     37          7           0        0.765280   -1.384466    1.218870
     38          7           0        0.644522   -1.227865    2.599093
     39          7           0        1.766796   -3.137668    2.258023
     40          7           0       -1.638079    0.012393    1.144833
     41          7           0       -1.504547    0.025165    2.532461
     42          7           0       -3.701920    0.032755    2.091897
     43          7           0        0.770115    1.400499    1.198464
     44          7           0        0.655556    1.261001    2.580954
     45          7           0        1.811078    3.145583    2.212403
     46          5           0       -0.084396    0.024003    3.147992
     47          1           0       -0.115534    0.032965    4.341927
 ---------------------------------------------------------------------
                    Distance matrix (angstroms):
                    1          2          3          4          5
     1  C    0.000000
     2  H    1.077588   0.000000
     3  C    2.144337   3.186160   0.000000
     4  H    3.194191   4.204317   1.078396   0.000000
     5  C    5.104778   5.592766   5.320054   5.949793   0.000000
     6  H    5.593079   5.900272   6.127843   6.840962   1.077598
     7  C    5.321818   6.129541   4.645522   4.909526   2.144262
     8  H    5.952922   6.844223   4.910906   4.939662   3.194186
     9  C    5.080332   5.567846   5.300525   5.933655   5.109677
    10  H    5.571089   5.877136   6.111444   6.827821   5.595612
    11  C    5.294852   6.103144   4.619252   4.885678   5.330035
    12  H    5.925408   6.817101   4.882536   4.912395   5.962151
    13  N    1.349700   2.136903   2.221517   3.256780   4.000744
    14  N    2.173218   3.212688   1.362566   2.153603   4.172636
    15  N    1.374570   2.170510   1.352379   2.162720   5.845163
    16  N    4.003532   4.580879   4.226313   4.934428   1.349766
    17  N    4.176279   5.001972   3.664739   4.116173   2.173049
    18  N    5.845794   6.482698   5.585163   5.990878   1.374603
    19  N    4.000018   4.578089   4.224046   4.933764   3.996946
    20  N    4.168286   4.994853   3.657123   4.110349   4.174197
    21  N    5.812019   6.448296   5.555374   5.964405   5.855978
    22  B    3.641629   4.615733   2.679163   3.036436   3.640887
    23  H    4.450678   5.493718   2.939711   2.853110   4.450107
    24  Fe   3.109487   3.401546   4.121745   5.073192   3.112065
    25  C    6.218989   6.427890   6.979797   7.785240   3.556526
    26  H    6.427910   6.803114   6.853288   7.545858   3.351384
    27  C    6.979768   6.853236   8.243498   9.180924   5.004451
    28  H    7.785202   7.545796   9.180916  10.146389   5.953528
    29  C    3.556618   3.351508   5.004489   5.953556   6.224122
    30  H    3.353900   3.394312   4.429479   5.279106   6.434376
    31  C    5.000686   4.422743   6.810826   7.833374   6.983013
    32  H    5.948010   5.270297   7.831904   8.862981   7.787496
    33  C    3.588160   3.389263   5.022822   5.967667   3.550561
    34  H    3.385265   3.429241   4.448250   5.292876   3.349110
    35  C    5.028816   4.458634   6.828369   7.848010   4.994603
    36  H    5.975935   5.305912   7.850016   8.878473   5.941877
    37  N    5.048971   5.152730   6.084282   6.988850   3.367489
    38  N    5.654331   5.493280   7.034031   8.012065   4.394966
    39  N    7.319730   7.386466   8.263107   9.106458   4.618855
    40  N    3.361211   3.185089   4.909583   5.925715   5.053343
    41  N    4.387684   3.934028   6.156500   7.203255   5.657138
    42  N    4.618240   4.156861   6.240749   7.193564   7.324148
    43  N    3.364440   3.188093   4.910882   5.925730   3.372824
    44  N    4.396097   3.943973   6.161612   7.207081   4.394152
    45  N    4.658159   4.207242   6.265415   7.213910   4.606029
    46  B    5.090318   4.655211   6.828957   7.879696   5.094030
    47  H    6.104315   5.540165   7.941604   9.003761   6.107393
                    6          7          8          9         10
     6  H    0.000000
     7  C    3.185984   0.000000
     8  H    4.204206   1.078384   0.000000
     9  C    5.600175   5.322217   5.951401   0.000000
    10  H    5.905511   6.127927   6.840717   1.077573   0.000000
    11  C    6.139457   4.651886   4.915210   2.144362   3.186031
    12  H    6.854904   4.919101   4.947566   3.194206   4.204118
    13  N    4.578714   4.224333   4.933169   3.992668   4.572937
    14  N    4.998911   3.661212   4.113157   4.166576   4.995035
    15  N    6.482041   5.587075   5.994684   5.817731   6.457601
    16  N    2.137254   2.221500   3.256646   4.009846   4.585861
    17  N    3.212636   1.362619   2.153475   4.178252   5.002677
    18  N    2.170304   1.352224   2.162765   5.847706   6.482089
    19  N    4.576200   4.218299   4.926385   1.349860   2.137344
    20  N    5.001476   3.660035   4.110672   2.173157   3.212733
    21  N    6.495368   5.592826   5.998061   1.374558   2.170179
    22  B    4.615510   2.676996   3.033378   3.641345   4.615684
    23  H    5.493457   2.937881   2.849943   4.450343   5.493515
    24  Fe   3.405342   4.122524   5.073359   3.110157   3.402823
    25  C    3.353773   5.000659   5.947997   3.588122   3.385200
    26  H    3.394151   4.422701   5.270274   3.389213   3.429161
    27  C    4.429420   6.810821   7.831907   5.022804   4.448215
    28  H    5.279063   7.833375   8.862988   5.967654   5.292849
    29  C    6.434387   6.982997   7.787475   3.550563   3.349123
    30  H    6.810672   6.858010   7.549499   3.343060   3.387499
    31  C    6.858039   8.245043   9.181793   5.000992   4.426810
    32  H    7.549533   9.181797  10.146715   5.950150   5.276387
    33  C    3.343057   5.000981   5.950136   6.220311   6.429882
    34  H    3.387485   4.426788   5.276362   6.429878   6.805642
    35  C    4.414197   6.807042   7.829691   6.980973   6.855199
    36  H    5.261765   7.827906   8.859048   7.786344   7.547701
    37  N    3.194385   4.911366   5.926038   3.373528   3.197273
    38  N    3.944653   6.159766   7.205325   4.398010   3.945213
    39  N    4.159995   6.237394   7.188317   4.650885   4.193845
    40  N    5.158791   6.086341   6.990020   3.354933   3.180660
    41  N    5.497923   7.034847   8.012232   4.386774   3.935362
    42  N    7.392248   8.265866   9.108402   4.616519   4.159639
    43  N    3.198862   4.917110   5.932139   5.050322   5.154795
    44  N    3.942150   6.160934   7.207141   5.655629   5.495396
    45  N    4.140151   6.232882   7.186044   7.320923   7.388365
    46  B    4.661018   6.830768   7.881108   5.091366   4.657160
    47  H    5.545129   7.943113   9.004975   6.105270   5.541971
                   11         12         13         14         15
    11  C    0.000000
    12  H    1.078387   0.000000
    13  N    4.213943   4.922740   0.000000
    14  N    3.651407   4.102976   1.394314   0.000000
    15  N    5.554079   5.959588   2.270811   2.241244   0.000000
    16  N    4.235695   4.944871   2.780797   2.977142   4.770221
    17  N    3.670855   4.124006   2.977365   2.488580   4.558547
    18  N    5.593704   6.002870   4.767301   4.553951   6.323514
    19  N    2.221601   3.256833   2.785045   2.980921   4.765638
    20  N    1.362564   2.153622   2.977544   2.488960   4.548367
    21  N    1.352346   2.162700   4.754228   4.542908   6.283723
    22  B    2.678895   3.036234   2.535194   1.549120   3.770291
    23  H    2.939321   2.852746   3.540960   2.281413   4.235416
    24  Fe   4.122262   5.073652   1.996987   2.945893   4.250291
    25  C    5.028819   5.975946   5.048984   5.654364   7.319742
    26  H    4.458636   5.305926   5.152759   5.493333   7.386501
    27  C    6.828374   7.850027   6.084274   7.034040   8.263086
    28  H    7.848017   8.878485   6.988837   8.012069   9.106428
    29  C    4.994589   5.941859   3.367509   4.394968   4.618939
    30  H    4.414177   5.261740   3.194415   3.944660   4.160118
    31  C    6.807039   7.827899   4.911364   6.159756   6.237418
    32  H    7.829691   8.859045   5.926031   7.205312   7.188327
    33  C    6.980965   7.786334   3.373578   4.398029   4.650910
    34  H    6.855186   7.547685   3.197341   3.945244   4.193895
    35  C    8.244523   9.181887   4.919855   6.165235   6.266492
    36  H    9.181889  10.147305   5.935210   7.211538   7.217881
    37  N    4.919836   5.935198   3.993984   4.836166   6.240945
    38  N    6.165231   7.211539   4.836154   5.891792   6.961559
    39  N    6.266502   7.217900   6.240950   6.961586   8.500595
    40  N    4.902368   5.917800   2.869023   4.059728   4.622024
    41  N    6.153559   7.199432   4.057897   5.340303   5.718813
    42  N    6.233642   7.184084   4.627307   5.725486   5.683917
    43  N    6.085415   6.989895   2.863772   4.056159   4.626061
    44  N    7.035061   8.013013   4.058650   5.340800   5.727542
    45  N    8.264161   9.107454   4.638204   5.732206   5.725835
    46  B    6.829704   7.880383   4.624260   5.898465   6.461408
    47  H    7.942304   9.004413   5.759428   7.062949   7.478270
                   16         17         18         19         20
    16  N    0.000000
    17  N    1.394098   0.000000
    18  N    2.270856   2.241117   0.000000
    19  N    2.780122   2.974077   4.761027   0.000000
    20  N    2.980306   2.489109   4.553551   1.394226   0.000000
    21  N    4.780451   4.564239   6.332042   2.270902   2.241142
    22  B    2.535100   1.547812   3.768544   2.534877   1.548944
    23  H    3.541186   2.281139   4.233772   3.540607   2.281158
    24  Fe   1.998535   2.945795   4.252225   1.997714   2.946400
    25  C    3.361232   4.387722   4.618148   3.364479   4.396155
    26  H    3.185111   3.934075   4.156730   3.188142   3.944051
    27  C    4.909605   6.156530   6.240708   4.910908   6.161651
    28  H    5.925738   7.203285   7.193533   5.925754   7.207117
    29  C    5.053337   5.657120   7.324141   3.372770   4.394092
    30  H    5.158775   5.497895   7.392228   3.198794   3.942071
    31  C    6.086345   7.034842   8.265877   4.917082   6.160900
    32  H    6.990027   8.012230   9.108418   5.932116   7.207111
    33  C    3.354867   4.386725   4.616530   5.050317   5.655618
    34  H    3.180575   3.935295   4.159644   5.154786   5.495380
    35  C    4.902336   6.153533   6.233665   6.085416   7.035057
    36  H    5.917775   7.199411   7.184112   6.989898   8.013011
    37  N    2.869054   4.057928   4.627285   2.863776   4.058669
    38  N    4.059754   5.340330   5.725482   4.056170   5.340820
    39  N    4.622043   5.718849   5.683828   4.626102   5.727602
    40  N    3.997065   4.837367   6.244539   2.870697   4.058147
    41  N    4.837374   5.891587   6.963883   4.061032   5.340623
    42  N    6.244537   6.963869   8.504443   4.634277   5.726245
    43  N    2.870691   4.061027   4.634333   3.995427   4.837395
    44  N    4.058156   5.340628   5.726307   4.837399   5.892802
    45  N    4.612389   5.715044   5.675021   6.242104   6.962682
    46  B    4.625668   5.898723   6.465002   4.625077   5.899029
    47  H    5.760383   7.062970   7.481434   5.760166   7.063466
                   21         22         23         24         25
    21  N    0.000000
    22  B    3.769938   0.000000
    23  H    4.234987   1.194375   0.000000
    24  Fe   4.250835   3.149220   4.343594   0.000000
    25  C    4.658114   5.090371   6.104372   3.109503   0.000000
    26  H    4.207180   4.655284   5.540243   3.401568   1.077588
    27  C    6.265392   6.828990   7.941641   4.121753   2.144336
    28  H    7.213892   7.879725   9.003795   5.073198   3.194190
    29  C    4.606046   5.093999   6.107359   3.112057   5.104739
    30  H    4.140171   4.660976   5.545083   3.405330   5.593042
    31  C    6.232903   6.830747   7.943090   4.122519   5.321783
    32  H    7.186068   7.881089   9.004953   5.073355   5.952888
    33  C    7.320921   5.091350   6.105253   3.110154   5.080237
    34  H    7.388357   4.657139   5.541949   3.402819   5.570993
    35  C    8.264168   6.829694   7.942293   4.122261   5.294764
    36  H    9.107463   7.880374   9.004403   5.073652   5.925322
    37  N    4.638154   4.624286   5.759456   1.996997   1.349701
    38  N    5.732184   5.898484   7.062970   2.945899   2.173219
    39  N    5.725801   6.461459   7.478327   4.250304   1.374570
    40  N    4.612456   4.625650   5.760365   1.998529   4.003556
    41  N    5.715096   5.898710   7.062955   2.945792   4.176295
    42  N    5.675024   6.464971   7.481400   4.252218   5.845737
    43  N    6.242108   4.625069   5.760157   1.997713   3.999993
    44  N    6.962692   5.899023   7.063460   2.946401   4.168271
    45  N    8.501667   6.462339   7.479142   4.250832   5.811896
    46  B    6.462354   6.298441   7.492815   3.149221   3.641635
    47  H    7.479159   7.492815   8.687190   4.343595   4.450679
                   26         27         28         29         30
    26  H    0.000000
    27  C    3.186158   0.000000
    28  H    4.204315   1.078396   0.000000
    29  C    5.592731   5.320013   5.949752   0.000000
    30  H    5.900237   6.127806   6.840925   1.077598   0.000000
    31  C    6.129510   4.645479   4.909480   2.144262   3.185984
    32  H    6.844193   4.910863   4.939614   3.194187   4.204206
    33  C    5.567751   5.300439   5.933572   5.109813   5.600311
    34  H    5.877037   6.111361   6.827742   5.595751   5.905655
    35  C    6.103058   4.619156   4.885580   5.330159   6.139576
    36  H    6.817018   4.882439   4.912291   5.962270   6.855018
    37  N    2.136905   2.221520   3.256782   4.000693   4.578663
    38  N    3.212690   1.362565   2.153602   4.172595   4.998873
    39  N    2.170508   1.352380   2.162720   5.845124   6.482005
    40  N    4.580908   4.226326   4.934439   1.349765   2.137253
    41  N    5.001991   3.664749   4.116180   2.173049   3.212635
    42  N    6.482642   5.585102   5.990815   1.374603   2.170306
    43  N    4.578069   4.224020   4.933739   3.997004   4.576253
    44  N    4.994843   3.657103   4.110329   4.174240   5.001513
    45  N    6.448172   5.555254   5.964285   5.856142   6.495532
    46  B    4.615742   2.679166   3.036437   3.640883   4.615505
    47  H    5.493721   2.939708   2.853106   4.450105   5.493455
                   31         32         33         34         35
    31  C    0.000000
    32  H    1.078384   0.000000
    33  C    5.322337   5.951514   0.000000
    34  H    6.128044   6.840828   1.077572   0.000000
    35  C    4.652016   4.915340   2.144362   3.186031   0.000000
    36  H    4.919233   4.947706   3.194206   4.204118   1.078387
    37  N    4.224291   4.933132   3.992625   4.572895   4.213905
    38  N    3.661170   4.113118   4.166531   4.994993   3.651358
    39  N    5.587036   5.994645   5.817620   6.457491   5.553966
    40  N    2.221499   3.256645   4.009891   4.585904   4.235737
    41  N    1.362619   2.153475   4.178294   5.002716   3.670903
    42  N    1.352224   2.162765   5.847868   6.482253   5.593864
    43  N    4.218349   4.926430   1.349860   2.137343   2.221602
    44  N    3.660081   4.110715   2.173157   3.212732   1.362564
    45  N    5.592985   5.998218   1.374558   2.170179   1.352346
    46  B    2.676991   3.033374   3.641342   4.615681   2.678893
    47  H    2.937878   2.849941   4.450342   5.493514   2.939321
                   36         37         38         39         40
    36  H    0.000000
    37  N    4.922706   0.000000
    38  N    4.102929   1.394318   0.000000
    39  N    5.959474   2.270813   2.241244   0.000000
    40  N    4.944911   2.780797   2.977143   4.770246   0.000000
    41  N    4.124053   2.977364   2.488578   4.558565   1.394097
    42  N    6.003031   4.767239   4.553896   6.323452   2.270855
    43  N    3.256833   2.785043   2.980911   4.765606   2.780128
    44  N    2.153622   2.977551   2.488957   4.548344   2.980306
    45  N    2.162700   4.754172   4.542845   6.283574   4.780510
    46  B    3.036233   2.535202   1.549125   3.770296   2.535096
    47  H    2.852747   3.540965   2.281414   4.235415   3.541183
                   41         42         43         44         45
    41  N    0.000000
    42  N    2.241116   0.000000
    43  N    2.974085   4.761097   0.000000
    44  N    2.489113   4.553609   1.394225   0.000000
    45  N    4.564298   6.332248   2.270902   2.241141   0.000000
    46  B    1.547807   3.768539   2.534875   1.548943   3.769935
    47  H    2.281137   4.233769   3.540605   2.281157   4.234986
                   46         47
    46  B    0.000000
    47  H    1.194375   0.000000
 Stoichiometry    C12H14B2FeN18
 Framework group  C1[X(C12H14B2FeN18)]
 Deg. of freedom   135
 Full point group                 C1      NOp   1
 Largest Abelian subgroup         C1      NOp   1
 Largest concise Abelian subgroup C1      NOp   1
                         Standard orientation:                         
 ---------------------------------------------------------------------
 Center     Atomic      Atomic             Coordinates (Angstroms)
 Number     Number       Type             X           Y           Z
 ---------------------------------------------------------------------
      1          6           0        1.017892    1.251914    2.658124
      2          1           0        0.044895    1.453910    3.074860
      3          6           0        3.144656    1.122989    2.416386
      4          1           0        4.210190    1.186273    2.569911
      5          6           0        0.986163   -2.940737   -0.253822
      6          1           0        0.008711   -3.392982   -0.289592
      7          6           0        3.115560   -2.689168   -0.238324
      8          1           0        4.179437   -2.864476   -0.256879
      9          6           0        1.013138    1.694968   -2.402850
     10          1           0        0.039666    1.961493   -2.780314
     11          6           0        3.140411    1.536038   -2.184360
     12          1           0        4.205693    1.631280   -2.322285
     13          7           0        1.194732    0.671979    1.452266
     14          7           0        2.578030    0.590628    1.297407
     15          7           0        2.202771    1.545595    3.289992
     16          7           0        1.176661   -1.609562   -0.137412
     17          7           0        2.561472   -1.449187   -0.128044
     18          7           0        2.163957   -3.646447   -0.319445
     19          7           0        1.192227    0.905034   -1.323010
     20          7           0        2.575761    0.805611   -1.182250
     21          7           0        2.196901    2.104598   -2.968814
     22          5           0        3.149135   -0.022525   -0.005534
     23          1           0        4.343484   -0.030216   -0.007418
     24         26           0        0.000001    0.000012    0.000014
     25          6           0       -1.017931   -1.251936   -2.658077
     26          1           0       -0.044942   -1.453950   -3.074826
     27          6           0       -3.144689   -1.122986   -2.416315
     28          1           0       -4.210226   -1.186263   -2.569826
     29          6           0       -0.986139    2.940770    0.253721
     30          1           0       -0.008682    3.393007    0.289471
     31          6           0       -3.115538    2.689217    0.238254
     32          1           0       -4.179414    2.864533    0.256813
     33          6           0       -1.013126   -1.695062    2.402795
     34          1           0       -0.039653   -1.961605    2.780241
     35          6           0       -3.140401   -1.536116    2.184328
     36          1           0       -4.205682   -1.631359    2.322257
     37          7           0       -1.194747   -0.671947   -1.452241
     38          7           0       -2.578045   -0.590593   -1.297361
     39          7           0       -2.202819   -1.545628   -3.289920
     40          7           0       -1.176649    1.609585    0.137449
     41          7           0       -2.561460    1.449221    0.128088
     42          7           0       -2.163927    3.646495    0.319290
     43          7           0       -1.192221   -0.905025    1.323031
     44          7           0       -2.575755   -0.805581    1.182292
     45          7           0       -2.196887   -2.104746    2.968726
     46          5           0       -3.149134    0.022567    0.005589
     47          1           0       -4.343483    0.030265    0.007482
 ---------------------------------------------------------------------
 Rotational constants (GHZ):      0.1827238      0.1406852      0.1399135
 Standard basis: LANL2DZ (5D, 7F)
 There are   338 symmetry adapted basis functions of A   symmetry.
 Integral buffers will be    262144 words long.
 Raffenetti 2 integral format.
 Two-electron integral symmetry is turned on.
   338 basis functions,   908 primitive gaussians,   340 cartesian basis functions
   119 alpha electrons      119 beta electrons
       nuclear repulsion energy      3954.4624998862 Hartrees.
 NAtoms=   47 NActive=   47 NUniq=   47 SFac= 1.00D+00 NAtFMM=   60 NAOKFM=F Big=F
 One-electron integrals computed using PRISM.
   1 Symmetry operations used in ECPInt.
 ECPInt:  NShTT=   19306 NPrTT=  154134 LenC2=   18278 LenP2D=   80321.
 LDataN:  DoStor=T MaxTD1= 4 Len=   56
 NBasis=   338 RedAO= T  NBF=   338
 NBsUse=   338 1.00D-06 NBFU=   338
 Initial guess read from the read-write file.
 B after Tr=     0.000000    0.000000    0.000000
         Rot=    1.000000    0.000000    0.000000    0.000000 Ang=   0.00 deg.
 Initial guess orbital symmetries:
       Occupied  (A) (A) (A) (A) (A) (A) (A) (A) (A) (A) (A) (A)
                 (A) (A) (A) (A) (A) (A) (A) (A) (A) (A) (A) (A)
                 (A) (A) (A) (A) (A) (A) (A) (A) (A) (A) (A) (A)
                 (A) (A) (A) (A) (A) (A) (A) (A) (A) (A) (A) (A)
                 (A) (A) (A) (A) (A) (A) (A) (A) (A) (A) (A) (A)
                 (A) (A) (A) (A) (A) (A) (A) (A) (A) (A) (A) (A)
                 (A) (A) (A) (A) (A) (A) (A) (A) (A) (A) (A) (A)
                 (A) (A) (A) (A) (A) (A) (A) (A) (A) (A) (A) (A)
                 (A) (A) (A) (A) (A) (A) (A) (A) (A) (A) (A) (A)
                 (A) (A) (A) (A) (A) (A) (A) (A) (A) (A) (A)
       Virtual   (A) (A) (A) (A) (A) (A) (A) (A) (A) (A) (A) (A)
                 (A) (A) (A) (A) (A) (A) (A) (A) (A) (A) (A) (A)
                 (A) (A) (A) (A) (A) (A) (A) (A) (A) (A) (A) (A)
                 (A) (A) (A) (A) (A) (A) (A) (A) (A) (A) (A) (A)
                 (A) (A) (A) (A) (A) (A) (A) (A) (A) (A) (A) (A)
                 (A) (A) (A) (A) (A) (A) (A) (A) (A) (A) (A) (A)
                 (A) (A) (A) (A) (A) (A) (A) (A) (A) (A) (A) (A)
                 (A) (A) (A) (A) (A) (A) (A) (A) (A) (A) (A) (A)
                 (A) (A) (A) (A) (A) (A) (A) (A) (A) (A) (A) (A)
                 (A) (A) (A) (A) (A) (A) (A) (A) (A) (A) (A) (A)
                 (A) (A) (A) (A) (A) (A) (A) (A) (A) (A) (A) (A)
                 (A) (A) (A) (A) (A) (A) (A) (A) (A) (A) (A) (A)
                 (A) (A) (A) (A) (A) (A) (A) (A) (A) (A) (A) (A)
                 (A) (A) (A) (A) (A) (A) (A) (A) (A) (A) (A) (A)
                 (A) (A) (A) (A) (A) (A) (A) (A) (A) (A) (A) (A)
                 (A) (A) (A) (A) (A) (A) (A) (A) (A) (A) (A) (A)
                 (A) (A) (A) (A) (A) (A) (A) (A) (A) (A) (A) (A)
                 (A) (A) (A) (A) (A) (A) (A) (A) (A) (A) (A) (A)
                 (A) (A) (A)
 Harris functional with IExCor=  402 diagonalized for initial guess.
 ExpMin= 2.20D-02 ExpMax= 5.91D+03 ExpMxC= 2.05D+02 IAcc=3 IRadAn=         5 AccDes= 0.00D+00
 HarFok:  IExCor=  402 AccDes= 0.00D+00 IRadAn=         5 IDoV= 1
 ScaDFX=  1.000000  1.000000  1.000000  1.000000
 FoFCou: FMM=F IPFlag=           0 FMFlag=      100000 FMFlg1=           0
         NFxFlg=           0 DoJE=T BraDBF=F KetDBF=T FulRan=T
         Omega=  0.000000  0.000000  1.000000  0.000000  0.000000 ICntrl=     500 IOpCl=  0
         NMat0=    1 NMatS0=    1 NMatT0=    0 NMatD0=    1 NMtDS0=    0 NMtDT0=    0
         I1Cent=           4 NGrid=           0.
 Petite list used in FoFCou.
 Requested convergence on RMS density matrix=1.00D-08 within 128 cycles.
 Requested convergence on MAX density matrix=1.00D-06.
 Requested convergence on             energy=1.00D-06.
 No special actions if energy rises.
 SCF Done:  E(RB3LYP) =  -1624.32819554     A.U. after   16 cycles
             Convg  =    0.9838D-08             -V/T =  2.0390
   1 Symmetry operations used in ECPInt.
 ECPInt:  NShTT=   19306 NPrTT=  154134 LenC2=   18278 LenP2D=   80321.
 LDataN:  DoStor=T MaxTD1= 5 Len=  102
 Calling FoFJK, ICntrl=      2127 FMM=F ISym2X=0 I1Cent= 0 IOpClX= 0 NMat=1 NMatS=1 NMatT=0.
 ***** Axes restored to original set *****
 -------------------------------------------------------------------
 Center     Atomic                   Forces (Hartrees/Bohr)
 Number     Number              X              Y              Z
 -------------------------------------------------------------------
      1        6           0.000575094    0.000355192    0.000374667
      2        1          -0.000024005   -0.000182896   -0.000201199
      3        6           0.000194208    0.000356058   -0.000346547
      4        1          -0.000115625   -0.000081546    0.000231064
      5        6          -0.000005151    0.000122058    0.000281955
      6        1          -0.000113978   -0.000064125   -0.000200311
      7        6           0.000140015   -0.000027250   -0.000372029
      8        1           0.000001191    0.000009434    0.000233283
      9        6           0.001088594   -0.000663529    0.000352965
     10        1          -0.000213144    0.000226146   -0.000214373
     11        6           0.000317178   -0.000401567   -0.000362796
     12        1          -0.000169577    0.000134068    0.000225752
     13        7          -0.000412599   -0.000860722    0.000038726
     14        7           0.000316635   -0.000749836   -0.000347720
     15        7          -0.000337800    0.000262832   -0.000179991
     16        7          -0.000528315   -0.000208335    0.000415857
     17        7          -0.000451655    0.000052089   -0.000420367
     18        7           0.000445627    0.000059269   -0.000097344
     19        7          -0.001136234    0.001238699    0.000215973
     20        7           0.000343529    0.000704098   -0.000394914
     21        7          -0.000420976   -0.000195808   -0.000174601
     22        5          -0.000051938    0.000051085    0.000516582
     23        1           0.000023036   -0.000020477    0.000000956
     24       26          -0.000000574    0.000001053    0.000000199
     25        6          -0.000577417   -0.000356750   -0.000375411
     26        1           0.000024023    0.000183218    0.000201255
     27        6          -0.000193740   -0.000356157    0.000346769
     28        1           0.000115943    0.000081759   -0.000231037
     29        6           0.000005154   -0.000116692   -0.000282049
     30        1           0.000113876    0.000063051    0.000200376
     31        6          -0.000139917    0.000028705    0.000371890
     32        1          -0.000001212   -0.000010373   -0.000233224
     33        6          -0.001090293    0.000664339   -0.000352933
     34        1           0.000214054   -0.000226632    0.000214312
     35        6          -0.000319813    0.000402910    0.000362600
     36        1           0.000170261   -0.000134518   -0.000225673
     37        7           0.000416174    0.000863201   -0.000037503
     38        7          -0.000318307    0.000749640    0.000346455
     39        7           0.000337959   -0.000262494    0.000180162
     40        7           0.000528240    0.000202141   -0.000415741
     41        7           0.000450867   -0.000052306    0.000420571
     42        7          -0.000445732   -0.000060144    0.000097268
     43        7           0.001136665   -0.001238740   -0.000216007
     44        7          -0.000340279   -0.000705841    0.000395215
     45        7           0.000421077    0.000195946    0.000174494
     46        5           0.000051920   -0.000050734   -0.000516663
     47        1          -0.000023042    0.000020478   -0.000000912
 -------------------------------------------------------------------
 Cartesian Forces:  Max     0.001238740 RMS     0.000394102

 GradGradGradGradGradGradGradGradGradGradGradGradGradGradGradGradGradGrad
 Berny optimization.
 Using GEDIIS/GDIIS optimizer.
 Internal  Forces:  Max     0.000545194 RMS     0.000134268
 Search for a local minimum.
 Step number   5 out of a maximum of  282
 All quantities printed in internal units (Hartrees-Bohrs-Radians)
 Mixed Optimization -- En-DIIS/RFO-DIIS
 Swaping is turned off.
 Update second derivatives using D2CorX and points    3    4    5
 DE= -2.76D-04 DEPred=-2.12D-04 R= 1.31D+00
 SS=  1.41D+00  RLast= 1.28D-01 DXNew= 1.4270D+00 3.8258D-01
 Trust test= 1.31D+00 RLast= 1.28D-01 DXMaxT set to 8.49D-01
 ITU=  1  1  1  1  0
     Eigenvalues ---    0.00528   0.00657   0.00660   0.00689   0.00819
     Eigenvalues ---    0.00834   0.01083   0.01113   0.01118   0.01137
     Eigenvalues ---    0.01290   0.01295   0.01296   0.01315   0.01364
     Eigenvalues ---    0.01409   0.01433   0.01444   0.02355   0.02461
     Eigenvalues ---    0.02461   0.02464   0.02465   0.02465   0.02482
     Eigenvalues ---    0.02483   0.02485   0.02486   0.02488   0.02492
     Eigenvalues ---    0.02513   0.02514   0.02519   0.02522   0.02522
     Eigenvalues ---    0.02657   0.03919   0.04360   0.04366   0.05146
     Eigenvalues ---    0.05163   0.05213   0.05223   0.05848   0.05868
     Eigenvalues ---    0.07055   0.07095   0.07299   0.08657   0.10170
     Eigenvalues ---    0.10357   0.10469   0.10515   0.10616   0.11039
     Eigenvalues ---    0.15974   0.15999   0.15999   0.16000   0.16000
     Eigenvalues ---    0.16000   0.16000   0.16000   0.16000   0.16000
     Eigenvalues ---    0.16005   0.16011   0.16528   0.18010   0.19342
     Eigenvalues ---    0.19484   0.19743   0.19869   0.23230   0.23231
     Eigenvalues ---    0.23231   0.23232   0.23233   0.23635   0.24068
     Eigenvalues ---    0.24081   0.24231   0.24248   0.24258   0.24260
     Eigenvalues ---    0.24267   0.26285   0.26363   0.26488   0.26509
     Eigenvalues ---    0.27193   0.27483   0.31639   0.34877   0.34892
     Eigenvalues ---    0.34945   0.34946   0.34946   0.34953   0.34958
     Eigenvalues ---    0.34962   0.34965   0.34972   0.34974   0.37148
     Eigenvalues ---    0.41093   0.41117   0.41374   0.41409   0.46951
     Eigenvalues ---    0.47075   0.48192   0.48194   0.48206   0.48207
     Eigenvalues ---    0.48948   0.49312   0.53489   0.53528   0.53550
     Eigenvalues ---    0.53593   0.54352   0.56393   0.56394   0.56452
     Eigenvalues ---    0.56468   0.56596   0.56786   0.58812   0.58817
     Eigenvalues ---    0.58835   0.58847   0.58893   0.59602   0.67731
 En-DIIS/RFO-DIIS IScMMF=        0 using points:     5    4
 RFO step:  Lambda=-1.83289543D-05.
 DidBck=F Rises=F RFO-DIIS coefs:    1.12553   -0.12553
 Iteration  1 RMS(Cart)=  0.00655263 RMS(Int)=  0.00003474
 Iteration  2 RMS(Cart)=  0.00003650 RMS(Int)=  0.00002045
 Iteration  3 RMS(Cart)=  0.00000000 RMS(Int)=  0.00002045
 Variable       Old X    -DE/DX   Delta X   Delta X   Delta X     New X
                                  (DIIS)     (GDIIS)  (Total)
    R1        2.03635  -0.00025   0.00008  -0.00029  -0.00021   2.03613
    R2        2.55056   0.00010  -0.00034  -0.00068  -0.00102   2.54955
    R3        2.59756   0.00030  -0.00036  -0.00009  -0.00046   2.59711
    R4        2.03787  -0.00023   0.00010  -0.00023  -0.00013   2.03774
    R5        2.57488   0.00036  -0.00039  -0.00039  -0.00078   2.57410
    R6        2.55563   0.00013  -0.00040  -0.00043  -0.00083   2.55479
    R7        2.03636  -0.00023   0.00008  -0.00025  -0.00018   2.03619
    R8        2.55069   0.00012  -0.00036  -0.00067  -0.00103   2.54966
    R9        2.59762   0.00028  -0.00038  -0.00015  -0.00053   2.59709
   R10        2.03785  -0.00023   0.00010  -0.00021  -0.00011   2.03774
   R11        2.57498   0.00032  -0.00037  -0.00039  -0.00075   2.57422
   R12        2.55533   0.00018  -0.00037  -0.00031  -0.00068   2.55466
   R13        2.03632  -0.00022   0.00007  -0.00023  -0.00016   2.03616
   R14        2.55087   0.00015  -0.00036  -0.00062  -0.00097   2.54990
   R15        2.59754   0.00029  -0.00036  -0.00009  -0.00047   2.59707
   R16        2.03786  -0.00024   0.00010  -0.00024  -0.00014   2.03772
   R17        2.57487   0.00032  -0.00037  -0.00041  -0.00079   2.57409
   R18        2.55556   0.00013  -0.00040  -0.00044  -0.00087   2.55469
   R19        2.63487   0.00023  -0.00014   0.00053   0.00039   2.63526
   R20        3.77376  -0.00016   0.00024  -0.00315  -0.00291   3.77085
   R21        2.92741  -0.00054   0.00035  -0.00133  -0.00099   2.92642
   R22        2.63446   0.00033  -0.00008   0.00092   0.00084   2.63530
   R23        3.77668  -0.00024   0.00066  -0.00251  -0.00187   3.77482
   R24        2.92494  -0.00026   0.00060   0.00023   0.00083   2.92577
   R25        2.63470   0.00034  -0.00011   0.00078   0.00071   2.63541
   R26        3.77513  -0.00016   0.00037  -0.00287  -0.00247   3.77266
   R27        2.92708  -0.00049   0.00037  -0.00102  -0.00066   2.92642
   R28        2.25704   0.00000   0.00012   0.00020   0.00032   2.25736
   R29        3.77378  -0.00016   0.00023  -0.00317  -0.00293   3.77085
   R30        3.77667  -0.00024   0.00066  -0.00250  -0.00185   3.77482
   R31        3.77513  -0.00016   0.00038  -0.00286  -0.00246   3.77268
   R32        2.03635  -0.00025   0.00008  -0.00029  -0.00021   2.03613
   R33        2.55056   0.00010  -0.00034  -0.00068  -0.00102   2.54955
   R34        2.59756   0.00030  -0.00036  -0.00009  -0.00046   2.59710
   R35        2.03787  -0.00023   0.00010  -0.00023  -0.00013   2.03774
   R36        2.57487   0.00036  -0.00039  -0.00038  -0.00078   2.57410
   R37        2.55563   0.00013  -0.00040  -0.00043  -0.00083   2.55479
   R38        2.03636  -0.00023   0.00008  -0.00025  -0.00018   2.03619
   R39        2.55069   0.00012  -0.00036  -0.00067  -0.00103   2.54966
   R40        2.59762   0.00028  -0.00038  -0.00015  -0.00053   2.59709
   R41        2.03785  -0.00023   0.00010  -0.00021  -0.00011   2.03774
   R42        2.57498   0.00032  -0.00037  -0.00039  -0.00075   2.57422
   R43        2.55533   0.00018  -0.00037  -0.00031  -0.00068   2.55465
   R44        2.03632  -0.00022   0.00007  -0.00023  -0.00016   2.03616
   R45        2.55087   0.00015  -0.00036  -0.00063  -0.00097   2.54990
   R46        2.59754   0.00029  -0.00036  -0.00009  -0.00047   2.59707
   R47        2.03786  -0.00024   0.00010  -0.00024  -0.00014   2.03772
   R48        2.57487   0.00032  -0.00037  -0.00041  -0.00079   2.57409
   R49        2.55556   0.00013  -0.00040  -0.00044  -0.00087   2.55469
   R50        2.63488   0.00023  -0.00014   0.00053   0.00038   2.63526
   R51        2.92742  -0.00055   0.00035  -0.00134  -0.00100   2.92642
   R52        2.63446   0.00033  -0.00008   0.00093   0.00084   2.63530
   R53        2.92493  -0.00026   0.00060   0.00023   0.00084   2.92577
   R54        2.63470   0.00034  -0.00011   0.00078   0.00071   2.63541
   R55        2.92708  -0.00049   0.00037  -0.00102  -0.00066   2.92641
   R56        2.25704   0.00000   0.00012   0.00020   0.00032   2.25736
    A1        2.14643  -0.00011  -0.00008  -0.00035  -0.00044   2.14598
    A2        2.16580  -0.00003  -0.00024  -0.00010  -0.00036   2.16544
    A3        1.97095   0.00014   0.00033   0.00049   0.00082   1.97176
    A4        2.15404  -0.00001  -0.00012  -0.00005  -0.00017   2.15387
    A5        2.18690  -0.00005  -0.00023  -0.00038  -0.00061   2.18629
    A6        1.94224   0.00006   0.00035   0.00044   0.00079   1.94303
    A7        2.14692  -0.00010  -0.00014  -0.00039  -0.00053   2.14639
    A8        2.16537  -0.00006  -0.00023  -0.00031  -0.00053   2.16483
    A9        1.97090   0.00017   0.00037   0.00070   0.00107   1.97196
   A10        2.15375   0.00001  -0.00013   0.00011  -0.00002   2.15373
   A11        2.18725  -0.00006  -0.00026  -0.00052  -0.00078   2.18647
   A12        1.94218   0.00005   0.00039   0.00042   0.00080   1.94299
   A13        2.14697  -0.00005  -0.00008   0.00016   0.00003   2.14700
   A14        2.16525  -0.00008  -0.00027  -0.00048  -0.00080   2.16445
   A15        1.97090   0.00013   0.00035   0.00047   0.00083   1.97173
   A16        2.15409  -0.00001  -0.00011  -0.00004  -0.00016   2.15393
   A17        2.18693  -0.00005  -0.00024  -0.00039  -0.00063   2.18630
   A18        1.94214   0.00006   0.00036   0.00046   0.00081   1.94295
   A19        1.82790  -0.00005  -0.00017  -0.00026  -0.00044   1.82746
   A20        2.36873  -0.00013  -0.00022  -0.00172  -0.00198   2.36676
   A21        2.08649   0.00017   0.00039   0.00209   0.00248   2.08897
   A22        1.87398  -0.00004  -0.00016  -0.00026  -0.00042   1.87356
   A23        2.33513   0.00005   0.00062   0.00169   0.00230   2.33743
   A24        2.07403  -0.00002  -0.00044  -0.00139  -0.00184   2.07219
   A25        1.80970  -0.00011  -0.00035  -0.00040  -0.00075   1.80895
   A26        1.82785  -0.00009  -0.00017  -0.00048  -0.00065   1.82720
   A27        2.37046  -0.00007   0.00001  -0.00100  -0.00099   2.36946
   A28        2.08487   0.00016   0.00016   0.00150   0.00165   2.08652
   A29        1.87412  -0.00002  -0.00020  -0.00020  -0.00041   1.87372
   A30        2.33338   0.00008   0.00054   0.00143   0.00197   2.33535
   A31        2.07569  -0.00006  -0.00034  -0.00123  -0.00156   2.07412
   A32        1.80973  -0.00011  -0.00038  -0.00043  -0.00081   1.80892
   A33        1.82776  -0.00009  -0.00018  -0.00026  -0.00052   1.82725
   A34        2.36846   0.00000  -0.00005  -0.00056  -0.00080   2.36766
   A35        2.08639   0.00009   0.00032   0.00158   0.00184   2.08823
   A36        1.87417  -0.00003  -0.00017  -0.00030  -0.00045   1.87372
   A37        2.33495   0.00000   0.00060   0.00134   0.00189   2.33684
   A38        2.07391   0.00003  -0.00040  -0.00097  -0.00136   2.07255
   A39        1.80978  -0.00008  -0.00036  -0.00030  -0.00068   1.80910
   A40        1.86651   0.00001   0.00014  -0.00051  -0.00037   1.86615
   A41        1.86594  -0.00006   0.00040   0.00092   0.00134   1.86728
   A42        1.95253   0.00002  -0.00021   0.00031   0.00009   1.95262
   A43        1.86724   0.00004   0.00012  -0.00023  -0.00013   1.86712
   A44        1.95369  -0.00002  -0.00020  -0.00036  -0.00057   1.95312
   A45        1.95240   0.00001  -0.00020  -0.00010  -0.00030   1.95210
   A46        1.53956  -0.00017  -0.00014  -0.00057  -0.00071   1.53885
   A47        1.54293  -0.00025  -0.00035  -0.00215  -0.00248   1.54044
   A48        1.60202   0.00017   0.00014   0.00057   0.00071   1.60273
   A49        1.59867   0.00025   0.00035   0.00214   0.00248   1.60115
   A50        1.53874  -0.00010   0.00007   0.00033   0.00042   1.53916
   A51        1.60204   0.00017   0.00014   0.00057   0.00071   1.60275
   A52        1.60285   0.00010  -0.00007  -0.00033  -0.00041   1.60243
   A53        1.59867   0.00025   0.00035   0.00215   0.00248   1.60115
   A54        1.60285   0.00010  -0.00007  -0.00033  -0.00041   1.60244
   A55        1.53956  -0.00017  -0.00014  -0.00057  -0.00071   1.53885
   A56        1.54292  -0.00025  -0.00035  -0.00214  -0.00248   1.54044
   A57        1.53875  -0.00010   0.00007   0.00033   0.00041   1.53916
   A58        2.14643  -0.00011  -0.00008  -0.00035  -0.00044   2.14598
   A59        2.16579  -0.00003  -0.00024  -0.00010  -0.00036   2.16544
   A60        1.97095   0.00014   0.00033   0.00049   0.00082   1.97176
   A61        2.15404  -0.00001  -0.00012  -0.00005  -0.00017   2.15387
   A62        2.18689  -0.00005  -0.00023  -0.00038  -0.00061   2.18628
   A63        1.94224   0.00006   0.00035   0.00044   0.00079   1.94303
   A64        2.14692  -0.00010  -0.00014  -0.00039  -0.00053   2.14639
   A65        2.16537  -0.00006  -0.00023  -0.00031  -0.00053   2.16483
   A66        1.97090   0.00017   0.00037   0.00070   0.00107   1.97196
   A67        2.15375   0.00001  -0.00013   0.00011  -0.00002   2.15373
   A68        2.18725  -0.00006  -0.00026  -0.00052  -0.00078   2.18647
   A69        1.94218   0.00005   0.00039   0.00042   0.00080   1.94298
   A70        2.14697  -0.00005  -0.00008   0.00016   0.00003   2.14700
   A71        2.16525  -0.00008  -0.00027  -0.00048  -0.00080   2.16445
   A72        1.97090   0.00013   0.00035   0.00047   0.00083   1.97173
   A73        2.15409  -0.00001  -0.00011  -0.00004  -0.00016   2.15393
   A74        2.18693  -0.00005  -0.00024  -0.00039  -0.00063   2.18630
   A75        1.94214   0.00006   0.00036   0.00046   0.00081   1.94295
   A76        2.36874  -0.00013  -0.00022  -0.00172  -0.00198   2.36676
   A77        2.08648   0.00017   0.00039   0.00209   0.00248   2.08896
   A78        1.82790  -0.00004  -0.00017  -0.00026  -0.00044   1.82746
   A79        1.87398  -0.00004  -0.00016  -0.00026  -0.00042   1.87356
   A80        2.33513   0.00005   0.00062   0.00169   0.00230   2.33742
   A81        2.07403  -0.00002  -0.00044  -0.00139  -0.00184   2.07219
   A82        1.80970  -0.00011  -0.00035  -0.00040  -0.00075   1.80895
   A83        2.37045  -0.00007   0.00001  -0.00100  -0.00099   2.36946
   A84        2.08487   0.00016   0.00016   0.00150   0.00165   2.08653
   A85        1.82785  -0.00009  -0.00017  -0.00048  -0.00065   1.82720
   A86        1.87412  -0.00002  -0.00020  -0.00020  -0.00041   1.87372
   A87        2.33338   0.00008   0.00054   0.00144   0.00197   2.33535
   A88        2.07569  -0.00006  -0.00034  -0.00123  -0.00157   2.07412
   A89        1.80973  -0.00011  -0.00038  -0.00043  -0.00081   1.80892
   A90        2.36845   0.00000  -0.00005  -0.00056  -0.00079   2.36766
   A91        2.08639   0.00009   0.00032   0.00158   0.00184   2.08823
   A92        1.82776  -0.00009  -0.00018  -0.00026  -0.00052   1.82725
   A93        1.87418  -0.00003  -0.00017  -0.00030  -0.00045   1.87372
   A94        2.33495   0.00000   0.00060   0.00134   0.00190   2.33685
   A95        2.07391   0.00003  -0.00040  -0.00097  -0.00136   2.07255
   A96        1.80978  -0.00008  -0.00036  -0.00030  -0.00068   1.80910
   A97        1.86651   0.00001   0.00014  -0.00051  -0.00037   1.86615
   A98        1.86593  -0.00006   0.00040   0.00092   0.00134   1.86727
   A99        1.95253   0.00002  -0.00021   0.00031   0.00009   1.95262
   A100       1.86725   0.00004   0.00012  -0.00024  -0.00013   1.86712
   A101       1.95369  -0.00002  -0.00020  -0.00036  -0.00057   1.95312
   A102       1.95240   0.00001  -0.00020  -0.00010  -0.00030   1.95210
   A103       3.14160   0.00000   0.00000   0.00000   0.00000   3.14160
   A104       3.14159   0.00000   0.00000   0.00000   0.00000   3.14159
   A105       3.14160   0.00000   0.00000   0.00000   0.00000   3.14159
   A106       3.14159   0.00000   0.00000   0.00000   0.00000   3.14159
   A107       3.14159   0.00000   0.00000   0.00000   0.00000   3.14160
   A108       3.14160   0.00000   0.00000   0.00000   0.00000   3.14160
    D1       -3.13857  -0.00004  -0.00057   0.00016  -0.00042  -3.13899
    D2        0.01554  -0.00013  -0.00137  -0.01147  -0.01282   0.00272
    D3       -0.00267   0.00011  -0.00067   0.00778   0.00713   0.00446
    D4       -3.13175   0.00002  -0.00147  -0.00384  -0.00527  -3.13702
    D5        3.13860   0.00003   0.00043   0.00060   0.00104   3.13964
    D6        0.00277  -0.00012   0.00053  -0.00713  -0.00661  -0.00383
    D7        3.13701   0.00010  -0.00015   0.00417   0.00402   3.14103
    D8       -0.01522   0.00012   0.00139   0.00933   0.01073  -0.00449
    D9        0.00021  -0.00002  -0.00024   0.00104   0.00082   0.00102
   D10        3.13115   0.00000   0.00130   0.00620   0.00753   3.13869
   D11       -3.13844  -0.00004  -0.00025   0.00029   0.00005  -3.13839
   D12       -0.00174   0.00008  -0.00016   0.00349   0.00333   0.00159
   D13        3.14087   0.00002  -0.00004  -0.00013  -0.00017   3.14070
   D14       -0.00655   0.00005   0.00044   0.00449   0.00492  -0.00163
   D15        0.00037   0.00001   0.00006  -0.00015  -0.00009   0.00027
   D16        3.13614   0.00003   0.00054   0.00447   0.00500   3.14113
   D17       -3.14057  -0.00003   0.00011  -0.00031  -0.00020  -3.14077
   D18       -0.00008  -0.00002   0.00001  -0.00029  -0.00028  -0.00036
   D19       -3.14121   0.00000   0.00002   0.00001   0.00003  -3.14117
   D20        0.00061   0.00001  -0.00023  -0.00040  -0.00063  -0.00002
   D21        0.00049  -0.00002   0.00012  -0.00075  -0.00064  -0.00015
   D22       -3.14088  -0.00002  -0.00013  -0.00116  -0.00130   3.14101
   D23        3.14144   0.00000   0.00002  -0.00015  -0.00013   3.14131
   D24       -0.00026   0.00002  -0.00008   0.00063   0.00056   0.00030
   D25        3.13514   0.00011   0.00082   0.00039   0.00122   3.13636
   D26       -0.04492   0.00029   0.00333   0.02582   0.02913  -0.01579
   D27        0.00492  -0.00017   0.00104  -0.01323  -0.01221  -0.00729
   D28        3.10805   0.00001   0.00354   0.01219   0.01569   3.12374
   D29       -3.13505  -0.00010  -0.00064  -0.00202  -0.00267  -3.13772
   D30       -0.00497   0.00018  -0.00086   0.01178   0.01092   0.00596
   D31       -3.13491  -0.00014   0.00028  -0.00677  -0.00648  -3.14140
   D32        0.02611  -0.00016  -0.00152  -0.01148  -0.01301   0.01310
   D33       -0.00014   0.00003   0.00030  -0.00236  -0.00207  -0.00221
   D34       -3.12229   0.00002  -0.00150  -0.00707  -0.00859  -3.13089
   D35        3.13759   0.00005   0.00033  -0.00086  -0.00054   3.13705
   D36        0.00297  -0.00013   0.00031  -0.00538  -0.00506  -0.00209
   D37        0.00145  -0.00005   0.00054  -0.00521  -0.00469  -0.00323
   D38       -3.13137  -0.00007  -0.00074  -0.00948  -0.01023   3.14159
   D39        3.13301   0.00002   0.00117   0.00410   0.00527   3.13827
   D40        0.00018   0.00000  -0.00011  -0.00018  -0.00028  -0.00010
   D41       -2.38401   0.00003   0.00093   0.01256   0.01349  -2.37052
   D42        2.35959   0.00012   0.00085   0.01215   0.01298   2.37257
   D43        0.75758   0.00003   0.00093   0.01256   0.01348   0.77107
   D44       -0.78201   0.00012   0.00085   0.01215   0.01298  -0.76903
   D45        0.77150  -0.00007   0.00005  -0.00035  -0.00030   0.77120
   D46       -0.76809   0.00002  -0.00003  -0.00076  -0.00081  -0.76890
   D47       -2.37010  -0.00007   0.00005  -0.00035  -0.00030  -2.37040
   D48        2.37350   0.00002  -0.00003  -0.00076  -0.00081   2.37269
   D49       -3.14153   0.00000   0.00000  -0.00006  -0.00006   3.14159
   D50       -0.01392   0.00010   0.00088   0.01291   0.01379  -0.00013
   D51        0.01398  -0.00010  -0.00088  -0.01297  -0.01385   0.00012
   D52        3.14159   0.00000   0.00000   0.00000   0.00000   3.14159
   D53        2.15585  -0.00001  -0.00190  -0.00600  -0.00792   2.14792
   D54       -2.13211   0.00001  -0.00151  -0.00608  -0.00761  -2.13972
   D55        0.01087  -0.00001  -0.00161  -0.00540  -0.00702   0.00385
   D56       -0.99734   0.00001  -0.00022  -0.00037  -0.00060  -0.99794
   D57        0.99789   0.00004   0.00017  -0.00045  -0.00029   0.99760
   D58        3.14087   0.00002   0.00007   0.00023   0.00030   3.14117
   D59       -0.00050   0.00001  -0.00011   0.00053   0.00043  -0.00007
   D60        3.14090   0.00000   0.00010   0.00087   0.00098  -3.14131
   D61       -3.13744  -0.00001  -0.00049  -0.00316  -0.00364  -3.14108
   D62        0.00397  -0.00002  -0.00028  -0.00282  -0.00309   0.00088
   D63        2.37428   0.00010  -0.00029  -0.00281  -0.00310   2.37118
   D64       -2.36500  -0.00014  -0.00064  -0.00495  -0.00558  -2.37058
   D65       -0.76731   0.00010  -0.00029  -0.00281  -0.00311  -0.77041
   D66        0.77659  -0.00014  -0.00064  -0.00495  -0.00558   0.77101
   D67       -0.77378   0.00013   0.00023   0.00231   0.00255  -0.77123
   D68        0.77012  -0.00011  -0.00012   0.00017   0.00007   0.77019
   D69        2.36782   0.00013   0.00023   0.00231   0.00255   2.37036
   D70       -2.37147  -0.00011  -0.00012   0.00018   0.00007  -2.37140
   D71       -3.14145   0.00000  -0.00001  -0.00010  -0.00011  -3.14156
   D72        0.00647  -0.00003  -0.00053  -0.00512  -0.00565   0.00082
   D73       -0.00632   0.00003   0.00052   0.00502   0.00554  -0.00077
   D74       -3.14159   0.00000   0.00000   0.00000   0.00000  -3.14159
   D75       -2.14700   0.00000   0.00071   0.00265   0.00338  -2.14362
   D76        2.14184   0.00005   0.00013   0.00195   0.00208   2.14392
   D77       -0.00274   0.00002   0.00042   0.00247   0.00289   0.00015
   D78        0.99484   0.00000   0.00044   0.00221   0.00265   0.99749
   D79       -0.99951   0.00005  -0.00014   0.00150   0.00135  -0.99815
   D80        3.13910   0.00003   0.00015   0.00202   0.00216   3.14126
   D81       -0.00282   0.00008  -0.00079   0.00920   0.00842   0.00559
   D82        3.12275   0.00009   0.00071   0.01310   0.01382   3.13657
   D83       -3.11354  -0.00006  -0.00279  -0.01117  -0.01396  -3.12750
   D84        0.01204  -0.00005  -0.00129  -0.00726  -0.00856   0.00348
   D85       -2.33716  -0.00022  -0.00202  -0.02369  -0.02569  -2.36286
   D86        2.40559  -0.00006  -0.00188  -0.02317  -0.02505   2.38054
   D87        0.80442  -0.00022  -0.00202  -0.02369  -0.02569   0.77873
   D88       -0.73601  -0.00006  -0.00188  -0.02317  -0.02505  -0.76105
   D89        0.76167  -0.00003   0.00076   0.00454   0.00531   0.76698
   D90       -0.77876   0.00013   0.00089   0.00506   0.00596  -0.77280
   D91       -2.37993  -0.00003   0.00075   0.00454   0.00531  -2.37462
   D92        2.36282   0.00013   0.00089   0.00506   0.00596   2.36878
   D93        3.14146   0.00000   0.00001   0.00005   0.00006   3.14152
   D94        0.04273  -0.00019  -0.00277  -0.02821  -0.03099   0.01174
   D95       -0.04289   0.00019   0.00278   0.02827   0.03106  -0.01183
   D96        3.14157   0.00000   0.00000   0.00001   0.00001   3.14158
   D97        2.11549   0.00000   0.00263   0.00994   0.01259   2.12807
   D98       -2.17297   0.00001   0.00304   0.00968   0.01274  -2.16023
   D99       -0.02758   0.00001   0.00275   0.00900   0.01175  -0.01583
   D100      -1.00494  -0.00001   0.00067   0.00480   0.00547  -0.99947
   D101       0.98980  -0.00001   0.00108   0.00454   0.00562   0.99542
   D102       3.13518  -0.00001   0.00078   0.00387   0.00464   3.13982
   D103      -0.75752  -0.00003  -0.00093  -0.01262  -0.01355  -0.77107
   D104       2.37009   0.00007  -0.00005   0.00035   0.00030   2.37039
   D105       0.78207  -0.00012  -0.00085  -0.01221  -0.01304   0.76903
   D106      -2.37351  -0.00002   0.00003   0.00077   0.00081  -2.37270
   D107       2.38408  -0.00003  -0.00093  -0.01262  -0.01355   2.37053
   D108      -0.77150   0.00007  -0.00005   0.00036   0.00031  -0.77120
   D109      -2.35952  -0.00012  -0.00085  -0.01221  -0.01304  -2.37256
   D110       0.76809  -0.00002   0.00003   0.00076   0.00081   0.76890
   D111       0.76746  -0.00011   0.00029   0.00271   0.00300   0.77046
   D112      -2.36781  -0.00013  -0.00023  -0.00231  -0.00255  -2.37036
   D113      -0.77644   0.00014   0.00064   0.00485   0.00547  -0.77097
   D114       2.37147   0.00011   0.00011  -0.00017  -0.00007   2.37140
   D115      -2.37413  -0.00011   0.00029   0.00271   0.00300  -2.37113
   D116       0.77378  -0.00013  -0.00023  -0.00231  -0.00255   0.77123
   D117       2.36516   0.00014   0.00063   0.00484   0.00547   2.37063
   D118      -0.77012   0.00011   0.00011  -0.00018  -0.00008  -0.77019
   D119      -0.80456   0.00022   0.00203   0.02373   0.02575  -0.77881
   D120       2.37990   0.00003  -0.00075  -0.00453  -0.00530   2.37460
   D121       0.73587   0.00006   0.00189   0.02321   0.02510   0.76097
   D122      -2.36286  -0.00013  -0.00089  -0.00504  -0.00594  -2.36880
   D123       2.33705   0.00022   0.00203   0.02373   0.02574   2.36279
   D124      -0.76169   0.00003  -0.00075  -0.00453  -0.00530  -0.76698
   D125      -2.40571   0.00006   0.00189   0.02321   0.02510  -2.38061
   D126       0.77874  -0.00013  -0.00089  -0.00505  -0.00594   0.77280
   D127      -0.01561   0.00013   0.00137   0.01151   0.01287  -0.00274
   D128       3.13857   0.00004   0.00058  -0.00018   0.00040   3.13897
   D129       3.13170  -0.00002   0.00147   0.00386   0.00529   3.13699
   D130       0.00269  -0.00011   0.00068  -0.00783  -0.00717  -0.00448
   D131      -3.13859  -0.00003  -0.00043  -0.00060  -0.00104  -3.13963
   D132      -0.00278   0.00012  -0.00053   0.00715   0.00663   0.00385
   D133      -3.13700  -0.00010   0.00015  -0.00419  -0.00404  -3.14104
   D134       0.01527  -0.00012  -0.00139  -0.00934  -0.01075   0.00452
   D135      -0.00019   0.00002   0.00024  -0.00108  -0.00085  -0.00104
   D136      -3.13112   0.00000  -0.00130  -0.00623  -0.00756  -3.13867
   D137       3.13843   0.00004   0.00025  -0.00030  -0.00006   3.13837
   D138       0.00174  -0.00008   0.00016  -0.00349  -0.00332  -0.00159
   D139       0.00639  -0.00005  -0.00043  -0.00440  -0.00483   0.00156
   D140      -3.14089  -0.00002   0.00004   0.00012   0.00017  -3.14073
   D141      -3.13625  -0.00003  -0.00053  -0.00443  -0.00495  -3.14120
   D142      -0.00034  -0.00001  -0.00006   0.00009   0.00004  -0.00030
   D143       3.14059   0.00003  -0.00011   0.00030   0.00019   3.14079
   D144       0.00006   0.00002  -0.00001   0.00033   0.00032   0.00038
   D145       3.14124   0.00000  -0.00002  -0.00004  -0.00006   3.14117
   D146      -0.00048  -0.00001   0.00022   0.00034   0.00056   0.00008
   D147      -0.00049   0.00002  -0.00011   0.00073   0.00062   0.00014
   D148       3.14098   0.00002   0.00012   0.00112   0.00125  -3.14096
   D149      -3.14146   0.00000  -0.00002   0.00014   0.00013  -3.14133
   D150       0.00027  -0.00002   0.00008  -0.00065  -0.00057  -0.00030
   D151       0.04504  -0.00029  -0.00333  -0.02587  -0.02918   0.01585
   D152      -3.13511  -0.00011  -0.00082  -0.00042  -0.00125  -3.13636
   D153      -3.10795  -0.00001  -0.00355  -0.01223  -0.01574  -3.12369
   D154      -0.00491   0.00017  -0.00104   0.01322   0.01220   0.00728
   D155       3.13503   0.00010   0.00064   0.00203   0.00268   3.13770
   D156       0.00497  -0.00018   0.00086  -0.01178  -0.01093  -0.00596
   D157       3.13490   0.00014  -0.00028   0.00677   0.00649   3.14139
   D158      -0.02625   0.00016   0.00153   0.01155   0.01309  -0.01316
   D159       0.00015  -0.00003  -0.00030   0.00232   0.00204   0.00219
   D160       3.12219  -0.00002   0.00151   0.00711   0.00865   3.13083
   D161      -3.13758  -0.00005  -0.00033   0.00085   0.00053  -3.13705
   D162      -0.00298   0.00013  -0.00031   0.00540   0.00508   0.00209
   D163      -3.13297  -0.00002  -0.00118  -0.00410  -0.00527  -3.13824
   D164      -0.00017   0.00000   0.00011   0.00017   0.00027   0.00010
   D165      -0.00147   0.00005  -0.00054   0.00525   0.00473   0.00326
   D166       3.13133   0.00007   0.00075   0.00952   0.01027  -3.14159
   D167      -2.15589   0.00001   0.00191   0.00600   0.00792  -2.14796
   D168       2.13207  -0.00001   0.00152   0.00608   0.00761   2.13968
   D169      -0.01091   0.00001   0.00162   0.00539   0.00702  -0.00389
   D170       0.99733  -0.00001   0.00022   0.00038   0.00061   0.99794
   D171      -0.99790  -0.00004  -0.00017   0.00046   0.00030  -0.99760
   D172      -3.14088  -0.00002  -0.00007  -0.00022  -0.00029  -3.14117
   D173       3.13753   0.00001   0.00048   0.00313   0.00361   3.14113
   D174      -0.00396   0.00002   0.00028   0.00281   0.00309  -0.00087
   D175       0.00049  -0.00001   0.00010  -0.00048  -0.00039   0.00010
   D176      -3.14100   0.00000  -0.00010  -0.00080  -0.00091   3.14128
   D177       2.14688   0.00000  -0.00070  -0.00262  -0.00333   2.14355
   D178      -2.14196  -0.00005  -0.00012  -0.00191  -0.00202  -2.14399
   D179       0.00263  -0.00002  -0.00041  -0.00243  -0.00284  -0.00021
   D180      -0.99485   0.00000  -0.00044  -0.00220  -0.00265  -0.99749
   D181       0.99949  -0.00005   0.00014  -0.00149  -0.00134   0.99815
   D182      -3.13910  -0.00003  -0.00015  -0.00201  -0.00216  -3.14126
   D183       3.11346   0.00006   0.00279   0.01121   0.01401   3.12747
   D184      -0.01202   0.00005   0.00128   0.00724   0.00854  -0.00348
   D185       0.00281  -0.00008   0.00079  -0.00917  -0.00839  -0.00558
   D186      -3.12266  -0.00009  -0.00072  -0.01314  -0.01386  -3.13653
   D187      -2.11535   0.00000  -0.00264  -0.01002  -0.01267  -2.12802
   D188       2.17310  -0.00001  -0.00305  -0.00976  -0.01283   2.16028
   D189       0.02771  -0.00001  -0.00275  -0.00908  -0.01184   0.01587
   D190       1.00493   0.00001  -0.00067  -0.00480  -0.00547   0.99947
   D191      -0.98980   0.00001  -0.00108  -0.00454  -0.00562  -0.99542
   D192      -3.13519   0.00001  -0.00078  -0.00386  -0.00463  -3.13983
         Item               Value     Threshold  Converged?
 Maximum Force            0.000545     0.000450     NO 
 RMS     Force            0.000134     0.000300     YES
 Maximum Displacement     0.037487     0.001800     NO 
 RMS     Displacement     0.006558     0.001200     NO 
 Predicted change in Energy=-6.078733D-05
 GradGradGradGradGradGradGradGradGradGradGradGradGradGradGradGradGradGrad

                          Input orientation:                          
 ---------------------------------------------------------------------
 Center     Atomic      Atomic             Coordinates (Angstroms)
 Number     Number       Type             X           Y           Z
 ---------------------------------------------------------------------
      1          6           0       -1.430665    2.545255   -1.060204
      2          1           0       -1.680092    2.950825   -0.093637
      3          6           0       -1.250780    2.300765   -3.181768
      4          1           0       -1.309408    2.442261   -4.249163
      5          6           0        2.967464   -0.018901   -0.930702
      6          1           0        3.401809   -0.011997    0.055356
      7          6           0        2.757763   -0.035046   -3.063429
      8          1           0        2.955370   -0.043982   -4.123455
      9          6           0       -1.459866   -2.545883   -1.023187
     10          1           0       -1.712149   -2.937009   -0.051409
     11          6           0       -1.282859   -2.330406   -3.148201
     12          1           0       -1.346554   -2.484475   -4.213550
     13          7           0       -0.763749    1.383209   -1.218659
     14          7           0       -0.645846    1.228154   -2.599507
     15          7           0       -1.754277    3.145050   -2.253645
     16          7           0        1.635636   -0.015060   -1.146611
     17          7           0        1.502363   -0.025645   -2.534728
     18          7           0        3.699636   -0.030954   -2.093687
     19          7           0       -0.775455   -1.396195   -1.197934
     20          7           0       -0.657873   -1.261237   -2.581000
     21          7           0       -1.797859   -3.154306   -2.208225
     22          5           0        0.080971   -0.024234   -3.148513
     23          1           0        0.111179   -0.033620   -4.342639
     24         26           0        0.000012   -0.000034   -0.000006
     25          6           0        1.430678   -2.545323    1.060215
     26          1           0        1.680096   -2.950912    0.093653
     27          6           0        1.250817   -2.300795    3.181776
     28          1           0        1.309453   -2.442275    4.249172
     29          6           0       -2.967440    0.018814    0.930681
     30          1           0       -3.401779    0.011919   -0.055379
     31          6           0       -2.757751    0.034938    3.063410
     32          1           0       -2.955363    0.043862    4.123435
     33          6           0        1.459960    2.545782    1.023173
     34          1           0        1.712260    2.936895    0.051394
     35          6           0        1.282927    2.330327    3.148187
     36          1           0        1.346619    2.484401    4.213535
     37          7           0        0.763762   -1.383275    1.218655
     38          7           0        0.645856   -1.228206    2.599504
     39          7           0        1.754314   -3.145091    2.253663
     40          7           0       -1.635614    0.015007    1.146598
     41          7           0       -1.502348    0.025599    2.534714
     42          7           0       -3.699618    0.030815    2.093663
     43          7           0        0.775488    1.396130    1.197922
     44          7           0        0.657897    1.261182    2.580988
     45          7           0        1.797978    3.154192    2.208209
     46          5           0       -0.080959    0.024188    3.148502
     47          1           0       -0.111168    0.033576    4.342628
 ---------------------------------------------------------------------
                    Distance matrix (angstroms):
                    1          2          3          4          5
     1  C    0.000000
     2  H    1.077476   0.000000
     3  C    2.143167   3.184877   0.000000
     4  H    3.192924   4.202908   1.078327   0.000000
     5  C    5.092661   5.578505   5.314295   5.946523   0.000000
     6  H    5.580037   5.884406   6.121636   6.837238   1.077503
     7  C    5.311665   6.117978   4.640952   4.907637   2.143072
     8  H    5.943480   6.833433   4.906762   4.938172   3.192874
     9  C    5.091357   5.579101   5.309726   5.942318   5.098572
    10  H    5.581409   5.888073   6.119337   6.835194   5.584558
    11  C    5.306001   6.113883   4.631404   4.898079   5.322180
    12  H    5.937074   6.828428   4.896149   4.927005   5.955409
    13  N    1.349161   2.136067   2.221014   3.256269   3.996345
    14  N    2.172591   3.211954   1.362155   2.153075   4.170859
    15  N    1.374329   2.169992   1.351938   2.161923   5.835717
    16  N    3.995608   4.571573   4.223306   4.933309   1.349220
    17  N    4.169700   4.994629   3.662054   4.115325   2.172433
    18  N    5.833089   6.467819   5.579198   5.987770   1.374320
    19  N    3.997911   4.575415   4.222445   4.932428   3.997223
    20  N    4.171259   4.997336   3.660644   4.113776   4.172523
    21  N    5.825614   6.462041   5.568202   5.977087   5.845607
    22  B    3.639828   4.613522   2.679605   3.037792   3.640131
    23  H    4.449973   5.492685   2.941413   2.856010   4.449707
    24  Fe   3.106341   3.396923   4.120893   5.072940   3.110035
    25  C    6.212685   6.419962   6.976332   7.782902   3.564866
    26  H    6.419974   6.793853   6.848250   7.542115   3.362039
    27  C    6.976313   6.848217   8.241786   9.179879   5.006635
    28  H    7.782877   7.542075   9.179874  10.145877   5.954229
    29  C    3.564857   3.362020   5.006641   5.954238   6.220068
    30  H    3.363444   3.406294   4.431695   5.279432   6.429183
    31  C    5.006700   4.430653   6.812281   7.833685   6.980967
    32  H    5.954140   5.278299   7.833594   8.863514   7.786405
    33  C    3.563169   3.357269   5.008959   5.956311   3.559184
    34  H    3.356637   3.395480   4.431434   5.279198   3.358091
    35  C    5.012019   4.435529   6.818275   7.839229   4.999386
    36  H    5.960649   5.284909   7.840326   8.869809   5.946162
    37  N    5.044012   5.145771   6.082290   6.987832   3.367128
    38  N    5.651938   5.488838   7.033773   8.012466   4.394842
    39  N    7.314769   7.380051   8.260257   9.104485   4.624389
    40  N    3.363649   3.187348   4.909942   5.925555   5.050212
    41  N    4.390586   3.936594   6.157746   7.204059   5.655997
    42  N    4.627898   4.170039   6.243369   7.194416   7.321150
    43  N    3.359573   3.180420   4.909766   5.925530   3.367211
    44  N    4.389672   3.933790   6.158988   7.205290   4.393709
    45  N    4.634379   4.175743   6.251010   7.201413   4.613998
    46  B    5.088290   4.651225   6.828148   7.879188   5.092607
    47  H    6.102475   5.536453   7.940743   9.003134   6.106450
                    6          7          8          9         10
     6  H    0.000000
     7  C    3.184673   0.000000
     8  H    4.202712   1.078324   0.000000
     9  C    5.587460   5.315570   5.946888   0.000000
    10  H    5.892339   6.121583   6.836439   1.077487   0.000000
    11  C    6.130571   4.647848   4.913394   2.143232   3.184710
    12  H    6.847164   4.916087   4.946785   3.192965   4.202602
    13  N    4.574012   4.220861   4.930168   3.995066   4.574519
    14  N    4.996977   3.659980   4.112116   4.170224   4.997839
    15  N    6.471758   5.579181   5.987227   5.829874   6.468621
    16  N    2.136375   2.221207   3.256399   4.000304   4.576562
    17  N    3.211949   1.362220   2.153049   4.172668   4.997600
    18  N    2.169664   1.351865   2.161957   5.838775   6.473289
    19  N    4.575617   4.220951   4.930133   1.349347   2.136826
    20  N    4.999199   3.660991   4.112956   2.172623   3.212249
    21  N    6.483397   5.587025   5.994615   1.374311   2.169428
    22  B    4.614421   2.678166   3.035304   3.640042   4.614281
    23  H    5.492820   2.939522   2.852643   4.449540   5.492617
    24  Fe   3.402268   4.122011   5.073352   3.107973   3.399995
    25  C    3.363457   5.006704   5.954144   3.563118   3.356559
    26  H    3.406314   4.430666   5.278310   3.357192   3.395374
    27  C    4.431688   6.812275   7.833588   5.008951   4.431414
    28  H    5.279422   7.833677   8.863506   5.956311   5.279190
    29  C    6.429189   6.980958   7.786393   3.559221   3.358147
    30  H    6.804531   6.854964   7.547563   3.354107   3.398683
    31  C    6.854981   8.244025   9.181340   5.004540   4.430333
    32  H    7.547584   9.181342  10.146707   5.952396   5.278305
    33  C    3.354055   5.004526   5.952386   6.215950   6.424796
    34  H    3.398611   4.430308   5.278287   6.424793   6.799993
    35  C    4.420604   6.808399   7.830145   6.978589   6.852206
    36  H    5.267473   7.828994   8.859244   7.784818   7.545695
    37  N    3.192641   4.912230   5.927478   3.364824   3.187051
    38  N    3.942985   6.160567   7.206554   4.392519   3.937961
    39  N    4.166902   6.241054   7.192152   4.629012   4.168096
    40  N    5.154335   6.085112   6.989568   3.361103   3.186766
    41  N    5.495396   7.035014   8.012946   4.390101   3.938159
    42  N    7.388288   8.264243   9.107526   4.622837   4.166455
    43  N    3.191527   4.912921   5.928141   5.046742   5.150269
    44  N    3.940667   6.160283   7.206344   5.654091   5.492854
    45  N    4.151121   6.235591   7.187339   7.317536   7.384417
    46  B    4.658169   6.830076   7.880692   5.090151   4.654987
    47  H    5.542904   7.942616   9.004678   6.104472   5.540315
                   11         12         13         14         15
    11  C    0.000000
    12  H    1.078315   0.000000
    13  N    4.217054   4.926258   0.000000
    14  N    3.656528   4.108496   1.394520   0.000000
    15  N    5.568041   5.974866   2.270777   2.241145   0.000000
    16  N    4.229043   4.939392   2.778020   2.976852   4.764801
    17  N    3.666843   4.120755   2.975259   2.488174   4.553901
    18  N    5.587909   5.998135   4.763122   4.552408   6.313300
    19  N    2.221205   3.256448   2.779506   2.977988   4.763982
    20  N    1.362148   2.153094   2.976621   2.489488   4.552430
    21  N    1.351884   2.161869   4.757905   4.548207   6.299670
    22  B    2.679266   3.037256   2.533531   1.548594   3.770050
    23  H    2.940281   2.854530   3.540078   2.281155   4.236480
    24  Fe   4.121592   5.073425   1.995446   2.946690   4.248290
    25  C    5.012009   5.960648   5.044020   5.651960   7.314777
    26  H    4.435509   5.284901   5.145789   5.488871   7.380073
    27  C    6.818284   7.840340   6.082285   7.033779   8.260243
    28  H    7.839243   8.869827   6.987823   8.012469   9.104465
    29  C    4.999393   5.946163   3.367119   4.394830   4.624397
    30  H    4.420618   5.267478   3.192626   3.942967   4.166911
    31  C    6.808397   7.828989   4.912229   6.160563   6.241060
    32  H    7.830141   8.859237   5.927477   7.206550   7.192157
    33  C    6.978583   7.784811   3.364858   4.392536   4.629037
    34  H    6.852197   7.545685   3.187098   3.937987   4.168143
    35  C    8.243190   9.181049   4.914800   6.162056   6.250454
    36  H    9.181050  10.146856   5.930853   7.208719   7.202530
    37  N    4.914789   5.930846   3.990893   4.835796   6.237236
    38  N    6.162052   7.208718   4.835787   5.893379   6.959818
    39  N    6.250461   7.202544   6.237240   6.959835   8.496582
    40  N    4.906189   5.921330   2.868199   4.060132   4.623084
    41  N    6.155848   7.201654   4.059119   5.342281   5.720387
    42  N    6.236444   7.186413   4.628151   5.725818   5.690510
    43  N    6.083802   6.989005   2.865184   4.058186   4.622958
    44  N    7.034888   8.013334   4.058730   5.342132   5.721995
    45  N    8.262173   9.106133   4.630578   5.726783   5.703223
    46  B    6.829139   7.880034   4.624417   5.899851   6.459332
    47  H    7.941901   9.004163   5.759799   7.064428   7.476089
                   16         17         18         19         20
    16  N    0.000000
    17  N    1.394540   0.000000
    18  N    2.270969   2.241105   0.000000
    19  N    2.779123   2.975547   4.763685   0.000000
    20  N    2.978358   2.489066   4.554005   1.394601   0.000000
    21  N    4.771873   4.559231   6.323835   2.270892   2.241035
    22  B    2.534695   1.548253   3.769275   2.533871   1.548592
    23  H    3.541032   2.281227   4.234951   3.540042   2.280757
    24  Fe   1.997547   2.946613   4.251078   1.996408   2.947028
    25  C    3.363677   4.390619   4.627885   3.359577   4.389690
    26  H    3.187390   3.936643   4.170029   3.180420   3.933812
    27  C    4.909949   6.157759   6.243348   4.909780   6.159007
    28  H    5.925558   7.204070   7.194394   5.925546   7.205310
    29  C    5.050208   5.655986   7.321146   3.367202   4.393693
    30  H    5.154325   5.495379   7.388277   3.191519   3.940648
    31  C    6.085115   7.035011   8.264250   4.912910   6.160269
    32  H    6.989572   8.012945   9.107536   5.928130   7.206330
    33  C    3.361062   4.390067   4.622827   5.046739   5.654085
    34  H    3.186711   3.938112   4.166433   5.150264   5.492845
    35  C    4.906172   6.155832   6.236454   6.083803   7.034886
    36  H    5.921318   7.201642   7.186428   6.989007   8.013333
    37  N    2.868215   4.059135   4.628146   2.865181   4.058734
    38  N    4.060143   5.342293   5.725821   4.058186   5.342136
    39  N    4.623098   5.720412   5.690481   4.622974   5.722021
    40  N    3.995095   4.837428   6.242311   2.868482   4.059527
    41  N    4.837432   5.893230   6.963184   4.059868   5.342248
    42  N    6.242309   6.963175   8.502157   4.628358   5.724866
    43  N    2.868475   4.059860   4.628380   3.992822   4.836980
    44  N    4.059527   5.342246   5.724891   4.836982   5.894062
    45  N    4.617936   5.717885   5.680473   6.239423   6.961591
    46  B    4.625606   5.899873   6.463473   4.625075   5.900199
    47  H    5.760680   7.064348   7.480143   5.760499   7.064847
                   21         22         23         24         25
    21  N    0.000000
    22  B    3.769814   0.000000
    23  H    4.235425   1.194545   0.000000
    24  Fe   4.249471   3.149640   4.344185   0.000000
    25  C    4.634329   5.088319   6.102505   3.106344   0.000000
    26  H    4.175665   4.651267   5.536495   3.396930   1.077476
    27  C    6.251001   6.828164   7.940760   4.120892   2.143167
    28  H    7.201413   7.879203   9.003149   5.072938   3.192924
    29  C    4.614037   5.092591   6.106435   3.110033   5.092644
    30  H    4.151179   4.658147   5.542883   3.402263   5.580025
    31  C    6.235607   6.830068   7.942608   4.122014   5.311635
    32  H    7.187351   7.880684   9.004670   5.073356   5.943446
    33  C    7.317535   5.090143   6.104463   3.107977   5.091324
    34  H    7.384412   4.654975   5.540302   3.399998   5.581373
    35  C    8.262178   6.829134   7.941896   4.121598   5.305979
    36  H    9.106139   7.880029   9.004158   5.073431   5.937055
    37  N    4.630547   4.624430   5.759811   1.995446   1.349162
    38  N    5.726766   5.899859   7.064436   2.946688   2.172591
    39  N    5.703198   6.459360   7.476118   4.248292   1.374329
    40  N    4.617976   4.625600   5.760674   1.997548   3.995610
    41  N    5.717918   5.899869   7.064344   2.946617   4.169703
    42  N    5.680486   6.463458   7.480128   4.251079   5.833047
    43  N    6.239424   4.625071   5.760495   1.996414   3.997911
    44  N    6.961597   5.900196   7.064844   2.947034   4.171261
    45  N    8.498946   6.461035   7.478038   4.249475   5.825571
    46  B    6.461044   6.299283   7.493828   3.149643   3.639832
    47  H    7.478047   7.493828   8.688373   4.344188   4.449971
                   26         27         28         29         30
    26  H    0.000000
    27  C    3.184876   0.000000
    28  H    4.202908   1.078327   0.000000
    29  C    5.578484   5.314293   5.946525   0.000000
    30  H    5.884389   6.121640   6.837247   1.077503   0.000000
    31  C    6.117944   4.640935   4.907623   2.143072   3.184673
    32  H    6.833396   4.906739   4.938152   3.192875   4.202712
    33  C    5.579078   5.309672   5.942258   5.098627   5.587508
    34  H    5.888046   6.119282   6.835135   5.584616   5.892392
    35  C    6.113869   4.631355   4.898020   5.322221   6.130605
    36  H    6.828416   4.896102   4.926945   5.955447   6.847195
    37  N    2.136068   2.221015   3.256270   3.996330   4.573999
    38  N    3.211955   1.362155   2.153075   4.170843   4.996965
    39  N    2.169991   1.351939   2.161922   5.835712   6.471761
    40  N    4.571575   4.223313   4.933318   1.349220   2.136375
    41  N    4.994632   3.662064   4.115336   2.172433   3.211948
    42  N    6.467771   5.579176   5.987753   1.374320   2.169665
    43  N    4.575424   4.222425   4.932403   3.997240   4.575627
    44  N    4.997345   3.660626   4.113752   4.172536   4.999206
    45  N    6.462007   5.568133   5.977009   5.845673   6.483455
    46  B    4.613528   2.679605   3.037789   3.640127   4.614418
    47  H    5.492685   2.941406   2.856000   4.449707   5.492819
                   31         32         33         34         35
    31  C    0.000000
    32  H    1.078324   0.000000
    33  C    5.315636   5.946957   0.000000
    34  H    6.121649   6.836509   1.077487   0.000000
    35  C    4.647911   4.913464   2.143232   3.184710   0.000000
    36  H    4.916148   4.946857   3.192965   4.202602   1.078315
    37  N    4.220841   4.930147   3.995046   4.574496   4.217044
    38  N    3.659956   4.112092   4.170200   4.997814   3.656510
    39  N    5.579158   5.987197   5.829819   6.468563   5.567996
    40  N    2.221206   3.256398   4.000329   4.576588   4.229060
    41  N    1.362220   2.153049   4.172691   4.997622   3.666862
    42  N    1.351865   2.161957   5.838858   6.473376   5.587981
    43  N    4.220979   4.930162   1.349347   2.136826   2.221205
    44  N    3.661019   4.112987   2.172623   3.212249   1.362148
    45  N    5.587109   5.994706   1.374311   2.169428   1.351884
    46  B    2.678165   3.035305   3.640040   4.614280   2.679265
    47  H    2.939525   2.852648   4.449540   5.492617   2.940282
                   36         37         38         39         40
    36  H    0.000000
    37  N    4.926251   0.000000
    38  N    4.108482   1.394521   0.000000
    39  N    5.974822   2.270777   2.241145   0.000000
    40  N    4.939406   2.778019   2.976847   4.764811   0.000000
    41  N    4.120772   2.975263   2.488172   4.553911   1.394539
    42  N    5.998204   4.763093   4.552379   6.313268   2.270968
    43  N    3.256447   2.779507   2.977982   4.763967   2.779127
    44  N    2.153094   2.976627   2.489486   4.552418   2.978359
    45  N    2.161869   4.757881   4.548177   6.299599   4.771903
    46  B    3.037256   2.533538   1.548596   3.770052   2.534691
    47  H    2.854532   3.540081   2.281154   4.236475   3.541030
                   41         42         43         44         45
    41  N    0.000000
    42  N    2.241105   0.000000
    43  N    2.975551   4.763718   0.000000
    44  N    2.489069   4.554034   1.394601   0.000000
    45  N    4.559260   6.323937   2.270892   2.241035   0.000000
    46  B    1.548251   3.769273   2.533869   1.548591   3.769813
    47  H    2.281227   4.234953   3.540041   2.280757   4.235426
                   46         47
    46  B    0.000000
    47  H    1.194545   0.000000
 Stoichiometry    C12H14B2FeN18
 Framework group  C1[X(C12H14B2FeN18)]
 Deg. of freedom   135
 Full point group                 C1      NOp   1
 Largest Abelian subgroup         C1      NOp   1
 Largest concise Abelian subgroup C1      NOp   1
                         Standard orientation:                         
 ---------------------------------------------------------------------
 Center     Atomic      Atomic             Coordinates (Angstroms)
 Number     Number       Type             X           Y           Z
 ---------------------------------------------------------------------
      1          6           0        1.010016    0.726254    2.846366
      2          1           0        0.035285    0.839005    3.291495
      3          6           0        3.136739    0.661891    2.589317
      4          1           0        4.201536    0.703124    2.754535
      5          6           0        0.999933   -2.836142   -0.792924
      6          1           0        0.024277   -3.277215   -0.913603
      7          6           0        3.127233   -2.585277   -0.726440
      8          1           0        4.191625   -2.751308   -0.774252
      9          6           0        1.005167    2.103727   -2.055109
     10          1           0        0.030299    2.430394   -2.377443
     11          6           0        3.132304    1.920233   -1.867863
     12          1           0        4.196845    2.044688   -1.986305
     13          7           0        1.191514    0.394825    1.551203
     14          7           0        2.575714    0.351060    1.387609
[truncated: 1,106,982 more chars]
