# Supplementary material for: Capturing ultrafast molecular motions and lattice dynamics in spin crossover film using femtosecond diffraction methods
Source: Nat Commun. 2025 Feb 27;16:2043. doi: 10.1038/s41467-025-57202-0 (PMC11868369; doi:10.1038/s41467-025-57202-0)
Supplement: Supplementary file 9 — Source Data [file 41467_2025_57202_MOESM9_ESM.xlsx]

## Sheet: Fig. 2d
	( 2 0 0 )		( 6 0 0 )		( 0 2 0 )		( 6 1 0 )		( 4 3 0 )
time	intensity	time	intensity	time	intensity	time	intensity	time	intensity
-2.9992	-0.00057037	-3.9	-0.00012434	-3.9992	-0.00013844	-2.9992	-0.00012113	-2.9992	-9.7254e-05
-2.5002	-1.745e-05	-3.4	-0.0006854	-3.5	-0.00013673	-2.5002	-2.2554e-05	-2.5002	1.9876e-05
-2	0.00026458	-2.9	-0.0007925	-2.9993	-0.00013734	-2	-7.2586e-06	-2	9.7291e-05
-1.4999	-0.0002325	-2.4	-0.0010489	-2.4999	-5.4561e-05	-1.4999	-0.00026643	-1.4999	-0.00011539
-1.1	-0.0011528	-1.9	-0.00058016	-1.9996	-1.6169e-06	-1.1	-0.0007092	-1.1	-0.00056003
-1.0001	-0.0015356	-1.4	0.00011793	-1.4997	-6.2184e-05	-1.0001	-0.00093748	-1.0001	-0.00070644
-0.99988	-0.0010861	-1	-0.0001156	-1.1	-0.00036274	-0.99988	-0.00068784	-0.99988	-0.00027353
-0.90007	-0.00034764	-0.9	-0.00018151	-1.0001	-0.00056436	-0.90007	-0.00023851	-0.90007	0.00022304
-0.80009	-0.00030017	-0.8	-0.00041795	-0.99987	-0.00045503	-0.80009	-6.6623e-05	-0.80009	0.00027805
-0.69983	-0.00090005	-0.7	-7.7097e-05	-0.90007	-7.0612e-05	-0.69983	-0.00022186	-0.69983	-0.0001397
-0.60001	-0.0017309	-0.6	-0.0006972	-0.80009	9.971e-05	-0.60001	-0.0003199	-0.60001	-0.00011231
-0.49982	-0.0016404	-0.5	-0.00076289	-0.69983	-6.944e-05	-0.49982	-0.00015877	-0.49982	0.00021314
-0.49974	-0.0012444	-0.4	-0.0013181	-0.60001	5.6098e-06	-0.49974	-8.561e-05	-0.49974	0.00025756
-0.39978	-0.00072984	-0.3	-0.0012096	-0.49974	3.9136e-05	-0.39978	-0.00019593	-0.39978	-2.68e-05
-0.29981	-0.00067759	-0.2	-0.0010513	-0.49933	4.192e-05	-0.29981	-0.00036105	-0.29981	-0.00026016
-0.19976	-0.00045729	-0.1	-0.00046185	-0.39978	-0.00024498	-0.19976	-0.00029595	-0.19976	-0.00023978
-0.099714	0.00016304	0	0.00095367	-0.29981	-0.000285	-0.099714	3.5829e-05	-0.099714	0.00024239
-3.1148e-05	0.00023789	0.1	-0.0029369	-0.19976	-0.00024298	-3.1148e-05	0.00017065	-3.1148e-05	0.00054756
1.1111e-05	-0.0009548	0.2	-0.0057773	-0.099714	3.9386e-05	1.1111e-05	-0.00025871	1.1111e-05	-0.00029517
0.099903	-0.0026883	0.3	-0.0094256	-3.1148e-05	0.00037857	0.099903	-0.00099236	0.099903	-0.00138
0.19974	-0.0037922	0.4	-0.0086174	6.3492e-07	0.00060352	0.19974	-0.0014692	0.19974	-0.0023404
0.29979	-0.0035305	0.5	-0.0087957	0.099903	0.0006555	0.29979	-0.0014374	0.29979	-0.0019995
0.39977	-0.0036066	0.6	-0.0096487	0.19974	0.00063002	0.39977	-0.0016903	0.39977	-0.0021718
0.49966	-0.0043374	0.7	-0.011492	0.29979	0.0008852	0.49966	-0.0019379	0.49966	-0.0024827
0.50001	-0.0053058	0.8	-0.011815	0.39977	0.00078894	0.50001	-0.0021691	0.50001	-0.0029408
0.5995	-0.005094	0.9	-0.012089	0.49966	0.00081921	0.5995	-0.0020308	0.5995	-0.0028
0.69975	-0.0052289	1	-0.011676	0.50064	0.00044096	0.69975	-0.0021791	0.69975	-0.0029486
0.7995	-0.004377	1.1	-0.012277	0.5995	0.00033622	0.7995	-0.0016387	0.7995	-0.0031036
0.89965	-0.0042756	1.2	-0.012067	0.69975	6.8787e-05	0.89965	-0.0018197	0.89965	-0.0037426
0.99965	-0.0042237	1.3	-0.010884	0.7995	0.00072801	0.99965	-0.0020495	0.99965	-0.0034196
1.0001	-0.0044073	1.4	-0.010866	0.89965	0.00049556	1.0001	-0.0020199	1.0001	-0.003086
1.0998	-0.0043443	1.5	-0.012013	0.99965	0.00030439	1.0998	-0.0018208	1.0998	-0.0027419
1.1996	-0.0049768	1.6	-0.01327	1.0001	0.00042459	1.1996	-0.0021795	1.1996	-0.0028865
1.2994	-0.0064369	1.7	-0.012978	1.0998	0.00068287	1.2994	-0.0025636	1.2994	-0.0034232
1.3993	-0.006072	1.8	-0.013297	1.1996	0.00095837	1.3993	-0.0026752	1.3993	-0.0043518
1.4993	-0.0071321	1.9	-0.012413	1.2994	0.00079673	1.4993	-0.0028909	1.4993	-0.0041765
1.5001	-0.0072354	2	-0.010657	1.3993	0.00049556	1.5001	-0.0035135	1.5001	-0.0041127
1.5992	-0.0066527	2.1	-0.01106	1.4993	0.00072801	1.5992	-0.0032825	1.5992	-0.0041957
1.6991	-0.0065687	2.2	-0.010873	1.5003	0.00058978	1.6991	-0.0030375	1.6991	-0.0033137
1.7991	-0.0063863	2.3	-0.011051	1.5992	0.00051012	1.7991	-0.0035916	1.7991	-0.0033804
1.8992	-0.005775	2.4	-0.011652	1.6991	0.00049645	1.8992	-0.0031342	1.8992	-0.003576
1.9991	-0.0060378	2.5	-0.013116	1.7991	0.00024405	1.9991	-0.0031332	1.9991	-0.0031463
2.0001	-0.0063245	2.6	-0.013373	1.8992	0.00057895	2.0001	-0.0031842	2.0001	-0.0030706
2.0994	-0.0061164	2.7	-0.013382	1.9991	0.00043035	2.0994	-0.003046	2.0994	-0.0027672
2.1995	-0.0062342	2.8	-0.01446	2.0005	0.00021286	2.1995	-0.003018	2.1995	-0.0035643
2.2993	-0.0070056	3.1	-0.013486	2.0994	3.2544e-05	2.2993	-0.0031549	2.2993	-0.0034793
2.3992	-0.0083364	3.6	-0.014831	2.1995	-5.7385e-05	2.3992	-0.0034229	2.3992	-0.0031951
2.4991	-0.0091735	4.1	-0.011789	2.2993	-6.4576e-05	2.4991	-0.0036556	2.4991	-0.0024151
2.5	-0.0091564	4.6	-0.013276	2.3992	-0.00031262	2.5	-0.0037335	2.5	-0.0024753
2.5991	-0.0086824	5.1	-0.01169	2.4991	-0.0001088	2.5991	-0.0037005	2.5991	-0.0028881
2.6989	-0.0092162	5.6	-0.013127	2.5002	-0.00016143	2.6989	-0.0036424	2.6989	-0.0031377
2.9999	-0.010408	6.1	-0.010833	2.5991	-5.5828e-05	2.9999	-0.0034631	2.9999	-0.0017551
3.5	-0.010984	6.6	-0.011662	2.6989	-0.00023881	3.5	-0.0032172	3.5	-0.0011984
4	-0.010182	7.1	-0.011312	3.0003	8.2028e-05	4	-0.0029107	4	-0.0014898
4.5	-0.010329	7.6	-0.01357	3.5002	8.7663e-05	4.5	-0.0030091	4.5	-0.0029664
5.0001	-0.009086	8.1	-0.012648	3.9999	0.0002165	5.0001	-0.00315	5.0001	-0.0034368
5.5	-0.0047384	8.6	-0.012565	4.5005	0.00021464	5.5	-0.0030753	5.5	-0.0036424
5.9997	-0.001587	9.1	-0.010925	4.9999	0.00033505	5.9997	-0.0024551	5.9997	-0.0021056
6.4999	0.00066626	9.6	-0.010787	5.5005	0.00017724	6.4999	-0.0017265	6.4999	-0.0013134
7.0001	0.0011068	10.1	-0.011064	6.0001	-2.1633e-05	7.0001	-0.0014796	7.0001	-0.00027479
7.4995	-0.00071783			6.5002	-0.0001599	7.4995	-0.0018766	7.4995	-0.0014437
7.9998	-0.001987			7.0003	-4.4861e-05	7.9998	-0.002377	7.9998	-0.0017563
8.5001	-0.00053429			7.5001	-1.3563e-05	8.5001	-0.002573	8.5001	-0.0016784
				8.0004	-0.00014336
				8.5002	-0.00022667
				9	-0.00044206
				9.5006	-0.00032925
				10	-0.0002021

## Sheet: Fig. 3b and 3c
peak shift	( 2 0 0 )	( 0 2 0 )	( 3 2 1 )	( 1 3 1 )	( 0 4 2 )	peak intensity	( 2 0 0 )	( 0 2 0 )	( 3 2 1 )	( 1 3 1 )	( 0 4 2 )
time	Y1	Y2	Y3	Y4	Y5		Y1	Y2	Y3	Y4	Y5
-1	-5.2209e-07	2.057e-05	-6.8538e-06	-2.1224e-07	8.6689e-06		0.17567	0.058628	0.01403	0.097518	0.06723
-0.65	1.125e-06	-4.5245e-06	7.6933e-06	9.9419e-06	1.6301e-05		0.05327	-0.022406	0.12114	0.057354	0.19074
-0.5499	2.1632e-06	9.6665e-06	5.1574e-06	6.1844e-06	1.0479e-05		-0.033905	-0.14505	-0.03708	0.2575	0.29702
-0.5	6.1012e-07	1.8224e-05	-5.9985e-06	1.0315e-05	4.8715e-06		0.095277	0.14196	0.01664	0.13786	0.23598
-0.45005	1.0291e-06	1.7062e-06	5.5747e-06	7.0575e-06	1.0477e-05		0.15023	-0.20964	-0.21816	-0.058222	-0.067098
-0.35	-1.4564e-06	1.0308e-06	-8.6169e-06	-1.0581e-05	-1.6475e-05		0.13137	-0.12284	0.06957	0.19865	0.38561
-0.34995	-2.5199e-07	-4.8061e-06	1.1458e-06	9.1678e-07	1.4173e-06		-0.5089	-0.21449	0.05851	0.16279	0.30019
-0.3	1.9467e-06	1.2338e-05	1.876e-06	2.5015e-06	5.2153e-06		-0.055024	-0.20109	0.01182	0.19703	0.29627
-0.2501	1.0129e-06	1.0853e-06	4.1098e-06	5.0022e-06	8.3513e-06		-0.24014	-0.061489	-0.15848	0.036916	0.052576
-0.25	2.7907e-06	1.3594e-05	5.4331e-06	6.9081e-06	1.2346e-05		-0.16951	-0.060855	-0.06491	0.039748	0.091357
-0.2	2.165e-06	1.4638e-05	1.2818e-06	1.765e-06	4.3999e-06		-0.10119	-0.1558	-0.251271	-0.18263	-0.18957
-0.15	2.2427e-06	1.2414e-05	3.4504e-06	4.3509e-06	8.0849e-06		0.059656	-0.18346	-0.40906	-0.33144	-0.39317
-0.15	-2.6663e-08	-2.8036e-06	9.8126e-07	8.7078e-07	1.5698e-06		0.16718	-0.1945	-0.36528	-0.30249	-0.42697
-0.1	3.2815e-06	1.237e-05	8.7074e-06	1.0829e-05	1.8507e-05		0.068467	-0.21528	-0.62375	-0.48966	-0.66041
-0.05	3.2149e-06	1.2374e-05	8.8883e-06	1.0984e-05	1.8369e-05		-0.06489	-0.11376	-0.64417	-0.45969	-0.6887
-0.049902	-3.6533e-06	-1.9444e-05	-7.1076e-06	-9.2977e-06	-1.6013e-05		-0.41884	-0.2519	0.04317	-0.096732	0.048892
-9.0955e-14	2.5161e-06	7.2553e-06	8.1968e-06	1.0159e-05	1.6901e-05		-0.23783	-0.094249	-0.90314	-0.66493	-1.0882
0	4.8152e-06	2.7672e-05	1.1488e-05	4.8986e-06	-1.1206e-05		-0.084507	0.18397	-0.78807	-0.36561	-0.91204
0.049951	2.486e-06	8.4275e-06	8.0648e-06	1.0026e-05	1.6245e-05		-0.29811	0.023123	0.17396	0.076626	0.19434
0.05	1.5589e-06	5.2936e-06	4.9551e-06	6.1388e-06	1.0014e-05		-0.14267	0.24928	-1.10263	-0.64574	-1.1941
0.1	1.55e-06	6.9258e-06	3.8188e-06	4.7372e-06	7.9416e-06		-0.099773	0.40462	-1.19736	-0.62063	-1.2217
0.15	6.2836e-07	2.4378e-06	2.1017e-06	2.5458e-06	3.9518e-06		-0.10518	0.65643	-1.3787	-0.65977	-1.3961
0.15005	-4.4402e-07	9.1854e-07	-2.8745e-06	-3.6794e-06	-5.8266e-06		-0.12568	0.58182	-0.64185	-0.15203	-0.474
0.2	3.2105e-07	4.7409e-06	-1.2114e-06	-1.4797e-06	-2.0932e-06		-0.16239	0.66645	-1.236	-0.58603	-1.2672
0.2499	-9.9264e-07	1.1187e-06	-5.0826e-06	-6.6128e-06	-1.1064e-05		0.05079	0.78576	-1.5326	-0.71324	-1.5456
0.25	1.1724e-06	5.7861e-06	2.4715e-06	3.0911e-06	5.3173e-06		-0.10901	0.83169	-1.18657	-0.50198	-1.1733
0.3	2.2986e-06	7.2739e-06	7.6124e-06	9.4434e-06	1.5374e-05		0.00062214	0.75236	-1.19588	-0.41902	-1.0609
0.35	2.3129e-06	5.9971e-06	8.5136e-06	1.0496e-05	1.6931e-05		-0.065565	0.79301	-1.7928	-0.91552	-1.8928
0.35	-1.131e-06	-1.1993e-06	-3.2138e-06	-4.546e-06	-8.7778e-06		-0.40799	0.49707	-1.5227	-0.84789	-1.5555
0.4	1.1354e-06	3.2244e-06	3.6025e-06	4.5273e-06	7.6349e-06		-0.26914	0.34682	-1.9172	-1.1968	-2.2366
0.45	-2.6726e-07	-8.0232e-08	-1.7624e-06	-2.0969e-06	-3.029e-06		-0.14774	0.24666	-2.4172	-1.6356	-2.9233
0.4501	8.6669e-07	6.249e-06	-1.1287e-06	-6.4747e-07	7.5438e-07		-0.17756	0.55161	-2.1865	-1.2113	-2.369
0.5	-7.3703e-07	-5.4415e-06	-1.1911e-06	-1.3709e-06	-1.9902e-06		-0.35866	0.26801	-2.393	-1.7223	-3.0512
0.5	6.3935e-06	2.2002e-05	2.0043e-05	1.6126e-05	6.1665e-06		-0.15535	0.34114	-1.6087	-0.83852	-1.6453
0.54995	-3.876e-06	-2.3804e-05	-3.4667e-06	-5.0667e-06	-1.1079e-05		-0.56299	0.40227	-1.5618	-1.0385	-1.911
0.55	6.5959e-07	-5.5862e-06	6.4244e-06	7.9769e-06	1.2678e-05		-0.34478	0.33604	-2.2964	-1.632	-2.8738
0.6	7.8307e-07	-8.4558e-06	8.7586e-06	1.0888e-05	1.7196e-05		-0.75638	0.40639	-2.0292	-1.5816	-2.7616
0.65	1.6399e-06	-4.6889e-06	1.0769e-05	1.3384e-05	2.1485e-05		-0.35031	0.2803	-2.0329	-1.3807	-2.4713
0.65005	3.3734e-06	1.225e-05	8.262e-06	1.1184e-05	1.9954e-05		-0.55847	0.40946	-2.5881	-1.6015	-3.0361
0.7	1.1453e-06	2.5241e-06	3.4856e-06	4.4599e-06	7.9221e-06		-0.2828	0.32096	-2.2341	-1.43	-2.6496
0.7499	2.5662e-06	8.0213e-06	7.7459e-06	9.8598e-06	1.6694e-05		-0.34648	0.32258	-2.0326	-1.3098	-2.8397
0.75	1.445e-06	8.6468e-06	5.0214e-07	8.833e-07	3.1618e-06		-0.21576	0.38785	-2.5234	-1.5932	-2.9583
0.8	2.1407e-06	1.1692e-05	2.4803e-06	3.2907e-06	7.0026e-06		-0.50513	0.35086	-2.3752	-1.5102	-2.8572
0.85	2.3129e-06	1.1735e-05	4.1336e-06	5.1692e-06	9.4106e-06		-0.47195	0.55607	-3.0454	-1.9156	-3.6517
0.85	4.5745e-06	2.4458e-05	8.3476e-06	1.0256e-05	1.8041e-05		-0.2742	0.5168	-2.3336	-1.6082	-2.808
0.9	3.1722e-06	1.3162e-05	8.2052e-06	1.0161e-05	1.7093e-05		-0.24831	0.65841	-3.3428	-2.0891	-3.9502
0.95	2.0854e-06	1.1412e-05	4.2291e-06	5.2444e-06	8.7461e-06		-0.36335	0.44627	-3.3536	-2.1737	-4.0367
0.9501	2.8064e-06	2.1405e-05	5.8824e-07	9.7134e-07	3.4599e-06		0.055904	0.72072	-2.3547	-1.1792	-2.4542
1	1.5537e-06	9.3935e-06	2.2274e-06	2.8798e-06	5.2207e-06		-0.21126	0.81327	-3.2294	-2.1459	-4.023
1	7.1006e-06	2.7574e-05	2.9314e-05	1.5888e-05	9.6245e-06		-0.35817	0.79421	-2.7763	-1.7068	-3.0706
1.05	1.8918e-06	1.3228e-05	5.1824e-06	6.279e-06	8.3155e-06		0.071088	0.64271	-2.687	-1.3967	-2.9073
1.05	1.583e-06	1.1468e-05	1.5646e-06	2.0389e-06	3.6793e-06		-0.34875	0.69121	-2.7067	-1.809	-3.4063
1.1	1.9438e-06	1.8348e-05	-1.4598e-06	-1.6649e-06	-1.3294e-06		-0.17824	0.66828	-2.9003	-2.065	-3.7622
1.15	2.3659e-06	2.8629e-05	-6.4012e-06	-7.7924e-06	-9.9031e-06		-0.34205	0.66001	-2.9268	-1.9115	-4.0375
1.15	1.6794e-06	-8.8194e-07	9.2669e-06	1.1379e-05	1.8046e-05		-0.43766	0.54381	-2.7097	-1.8167	-3.3227
1.2499	-6.632e-08	8.7411e-07	-1.2232e-06	-7.0441e-07	-6.5998e-07		-0.53793	0.47024	-2.77	-1.7878	-3.2529
1.35	1.8057e-06	7.0141e-06	6.045e-06	7.8485e-06	1.2308e-05		0.0012736	0.95774	-2.2378	-1.6031	-2.9382
1.4501	6.6686e-07	-2.1825e-06	4.0257e-06	5.8413e-06	9.8973e-06		-0.4128	0.58457	-2.9172	-1.5089	-2.9755
1.5	7.8823e-06	5.3096e-06	1.8625e-05	2.4947e-05	-1.2764e-07		-0.50869	0.6155	-2.9666	-1.8299	-3.6692
1.55	1.7982e-06	9.1929e-07	6.3193e-06	8.4946e-06	1.5443e-05		-0.24887	0.77699	-2.8544	-1.7407	-3.3592
1.65	1.3251e-06	1.728e-06	5.4261e-06	5.9027e-06	9.6075e-06		-0.28907	0.68043	-3.5346	-1.6848	-4.1452
1.7499	3.9387e-06	1.1314e-05	1.1688e-05	1.4077e-05	2.4282e-05		-0.24819	0.38192	-3.0341	-1.7591	-3.2458
1.85	1.9376e-06	7.9876e-06	7.5775e-06	8.0838e-06	1.1378e-05		0.022902	0.68927	-3.0418	-1.6272	-3.1824
2	4.0771e-06	8.6903e-06	6.1235e-06	9.0759e-06	-7.7644e-07		-0.43312	0.51915	-3.2374	-2.1535	-3.6392
2.5	2.3677e-06	1.8762e-05	-2.2982e-06	6.1393e-06	-1.4225e-06		-0.38089	0.30836	-3.2891	-2.1464	-3.9766
3	2.2428e-06	1.4098e-05	-2.1849e-06	2.3434e-05	-2.055e-05		-0.56171	0.20949	-3.1876	-2.0555	-3.7387
3.5	-8.6858e-08	1.298e-05	5.0481e-06	2.7489e-05	-2.3459e-06		-0.38239	0.73429	-3.2059	-2.0213	-3.7258
4	-2.674e-06	-1.4743e-06	3.5795e-06	8.3477e-06	-2.2885e-05		-0.38777	0.64776	-2.8829	-1.7842	-3.4751
4.5	-5.3171e-06	-1.3734e-05	-9.1197e-06	-1.6317e-05	-2.6999e-05		-0.58326	-0.080922	-3.2903	-2.3086	-4.0887
5	-9.1593e-06	-2.4338e-05	-2.6123e-05	-3.1732e-05	-3.1542e-05		-0.72884	-0.20155	-3.1605	-2.3114	-4.2143
5.5	-1.3137e-05	-3.9014e-05	-2.9939e-05	-3.5368e-05	-4.8762e-05		-0.66418	-0.094824	-2.9292	-2.2499	-4.285
6	-1.2804e-05	-3.4043e-05	-3.2828e-05	-4.0121e-05	-8.2688e-05		-0.67334	-0.61476	-3.191	-2.1112	-4.147

## Sheet: Fig. 4b
time delay (ps)	torsion	elongation	sd torsion	sd elongation
-1.1	-0.120418	-0.00272704	0.187039	0.0176764
-1.0001	0.112068	-0.0120181	0.369455	0.0409058
-0.99988	0.0952565	-0.00950148	0.402687	0.0169277
-0.90007	0.224979	-0.00745835	0.415053	0.0516601
-0.80009	0.221128	-0.00903436	0.531453	0.0133072
-0.69983	0.237197	0.00088166	0.505104	0.0137054
-0.60001	0.165254	-0.00473412	0.497802	0.009503
-0.49982	0.283493	0.00226128	0.42678	0.0424576
-0.49974	0.337186	0.00231408	0.651402	0.0162984
-0.39978	0.256225	0.00523069	0.351235	0.0312595
-0.29981	0.135058	0.00349599	0.415172	0.000278125
-0.19976	0.182829	-0.00381797	0.313496	0.0164099
-0.099714	0.42627	-0.0144129	0.390771	0.0348885
-3.11e-05	0.525225	-0.0168979	0.508838	0.00579398
1.11e-05	0.210156	0.0126994	0.215899	0.0257519
0.099903	-0.228203	0.0702516	0.42864	0.033226
0.19974	-0.384589	0.106901	0.289777	0.0516767
0.29979	-0.654778	0.131413	0.518258	0.0346163
0.39977	-0.840358	0.137259	0.105193	0.0392006
0.49966	-1.02205	0.125002	0.106671	0.0196862
0.50001	-1.11833	0.133913	0.643644	0.0163177
0.5995	-0.98916	0.150121	0.377587	0.0258471
0.69975	-1.19904	0.154599	0.10476	0.0116002
0.7995	-0.635589	0.126316	0.147079	0.0418312
0.89965	-0.935313	0.12295	0.386962	0.0366374
0.99965	-1.17732	0.121227	0.446108	0.0394374
1.0001	-1.08222	0.127322	0.450632	0.0439118
1.0998	-0.93612	0.125231	0.560049	0.0233812
1.1996	-1.19934	0.14623	0.449941	0.0163426
1.2994	-1.48119	0.161505	0.388977	0.0328845
1.3993	-1.56309	0.14939	0.557164	0.0422794
1.4993	-1.72137	0.151386	0.708829	0.0378757
1.5001	-2.17824	0.154815	0.404004	0.0391836
1.5992	-2.00873	0.16867	0.363921	0.047592
1.6991	-1.82895	0.132681	0.555771	0.0294301
1.7991	-1.83555	0.159825	0.323916	0.0430615
1.8992	-1.88991	0.13953	0.177538	0.0248223
1.9991	-1.86917	0.148255	0.384027	0.0368425
2.0001	-1.9366	0.157773	0.43679	0.00394627

## Sheet: Fig. 5a and 5b
peak shift	( 2 0 0 )	( 0 2 0 )	( 3 2 1 )	( 1 3 1 )	( 0 4 2 )	peak intensity	( 2 0 0 )	( 0 2 0 )	( 3 2 1 )	( 1 3 1 )	( 0 4 2 )
time	Y1	Y2	Y3	Y4	Y5		Y1	Y2	Y3	Y4	Y5
-15	-7.1713e-06	-3.1373e-06	-7.0758e-07	7.7865e-06	1.1044e-05		-0.0103948	0.681582	0.396488	0.227852	0.859257
-10	1.0438e-06	-4.9083e-06	1.4004e-05	1.5161e-05	2.6974e-05		-0.159694	0.38905	-0.0242038	-0.0671301	-0.00547018
-5	2.9965e-06	3.3769e-07	2.0349e-05	2.496e-05	3.852e-05		0.0708865	-0.718704	0.321719	0.406921	0.0242742
0	4.213e-07	-3.5136e-06	1.1498e-05	1.6725e-05	2.2156e-05		0.359945	-0.143824	0.208007	0.651001	-0.226292
5	3.9109e-07	7.0855e-06	2.5374e-05	3.394e-05	7.4738e-05		0.324383	-0.63026	-1.21981	-0.601294	-1.59128
10	7.6598e-06	-1.8799e-06	2.9231e-05	2.6592e-05	5.5424e-05		-0.215528	0.0800041	-2.29066	-1.6985	-3.19525
15	-1.7121e-05	-3.0322e-05	-3.347e-05	-2.7459e-05	-4.372e-05		0.190109	-0.518494	-3.50437	-2.73613	-5.34888
20	-1.4228e-05	-3.1467e-05	-4.819e-05	-5.3604e-05	-0.00013936		-0.351817	-0.479591	-3.51348	-2.51546	-4.88727
25	-3.1624e-05	-2.8933e-05	-0.00010969	-0.00010326	-0.00025539		-0.00466026	-0.854179	-2.90366	-2.52899	-5.17528
30	-4.3865e-05	-6.1187e-05	-0.00013757	-0.00013099	-0.00034959		-1.29219	-1.29652	-3.3977	-3.04649	-4.63611
35	-5.531e-05	-7.4125e-05	-0.00016894	-0.00015766	-0.00035295		-0.49462	-1.49219	-3.81156	-4.42318	-5.93566
40	-5.4125e-05	-9.2544e-05	-0.00018166	-0.00017294	-0.00045184		-0.412123	-1.9999	-4.61665	-3.02275	-7.48857
45	-7.8193e-05	-0.0001214	-0.00023856	-0.00022801	-0.00049957		-0.868917	-2.46026	-4.68593	-5.88018	-9.31666
50	-8.6039e-05	-9.9076e-05	-0.00027059	-0.0002661	-0.00070378		-1.19008	-3.27377	-5.14119	-5.75046	-9.48916
55	-0.00010676	-0.00013634	-0.00032649	-0.00031957	-0.00071692		-1.04859	-4.63473	-4.95158	-6.69824	-10.5064
60	-0.00012163	-0.00011887	-0.00036671	-0.00037001	-0.00097605		-1.62053	-3.66045	-4.87057	-6.38788	-10.4182
65	-0.00012216	-0.00014934	-0.00039011	-0.00039444	-0.00087291		-1.32672	-5.2055	-5.43099	-7.76843	-10.8635
70	-0.00012603	-0.0001331	-0.00041071	-0.00043652	-0.0010775		-1.98679	-5.10697	-6.29777	-8.16781	-12.1759
75	-0.00011766	-0.00012989	-0.0004178	-0.00042671	-0.00099318		-1.57486	-5.09179	-5.86721	-8.5934	-14.0581
80	-0.00013561	-0.00017032	-0.00048797	-0.00052088	-0.0012388		-1.67615	-4.01332	-4.94551	-7.62974	-13.5128
85	-0.00011374	-0.00010808	-0.00042513	-0.00041377	-0.0010022		-1.51883	-5.41236	-4.28145	-7.75767	-11.8967
95	-0.00012967	-0.00013486	-0.00046776	-0.00047015	-0.0010396		-2.48538	-5.80414	-4.68303	-9.0034	-10.9836
105	-0.00014396	-0.00012368	-0.00045135	-0.00044087	-0.00097339		-2.66078	-4.33417	-4.79122	-9.08219	-10.0398
115	-0.00013998	-0.00015439	-0.00047156	-0.00044272	-0.0010177		-2.44743	-5.32031	-4.64467	-7.00585	-10.7655
125	-0.00010432	-8.9887e-05	-0.00038746	-0.00036228	-0.000894		-1.88177	-3.42902	-3.73856	-7.01813	-8.40903
135	-0.00012397	-0.00014988	-0.00038288	-0.00036256	-0.00081098		-1.82436	-1.76033	-2.91318	-5.72659	-5.75984
145	-0.00011036	-0.00014909	-0.00038471	-0.00037673	-0.00088687		-1.41671	0.0963102	-3.64568	-4.11751	-6.31447
155	-0.00011256	-0.00013299	-0.00036604	-0.00034239	-0.00088775		-1.06322	-0.385075	-3.53584	-7.253	-7.56447
165	-0.00011215	-0.00010636	-0.00029696	-0.00029091	-0.00063275		-0.292574	0.763968	-3.79445	-5.51365	-3.21333
175	-0.00010767	-0.00014909	-0.00023847	-0.000238	-0.00054711		-0.462673	1.68208	-1.46846	-4.83124	-4.09129
185	-0.00010508	-0.00011261	-0.00024579	-0.00023339	-0.00041442		1.34934	4.54503	0.445257	-0.247337	1.17718

## Sheet: Fig. 6
	a)	b) +2ps	c) +85ps	d) +175ps			e) +37ns			f) thermal
q	intensity	on-off	on-off	on-off		q	on-off		q	on-off
0.801737	26.8184	-0.000531041	0.000273339	-0.000313895		0.800632	0.000140727		0.8036	0.0748558
0.802895	26.8515	-0.000151228	0.000576589	-0.000300342		0.801895	-0.000352561		0.806	0.0388184
0.804053	26.8357	-0.000169403	0.000542335	-0.000266834		0.803158	-0.00032283		0.8084	0.0353813
0.805211	26.7164	-5.17679e-05	0.000111979	-6.59749e-05		0.804421	-0.000279725		0.8108	0.00563049
0.806368	26.6583	-2.10144e-05	0.000153344	0.000116842		0.805684	-0.000189088		0.8132	-0.0572548
0.807526	26.3621	0.000180237	0.000122316	0.000270714		0.806947	-0.000252616		0.8156	0.0155487
0.808684	26.4281	0.000157124	-6.45332e-05	0.000372677		0.808211	-1.55866e-05		0.818	-0.00885391
0.809842	26.1889	-0.000185939	-0.000238732	0.000471188		0.809474	6.54906e-06		0.8204	-0.0108414
0.811	25.9769	-0.000473145	-0.000421442	0.000672381		0.810737	-3.1814e-06		0.8228	0.027153
0.812158	25.8875	-0.000609248	-0.000659727	0.000560366		0.812	-9.50061e-05		0.8252	0.105598
0.813316	25.7075	-0.000340698	-0.000817675	0.0002453		0.813263	-0.000152651		0.8276	0.146858
0.814474	25.8231	-0.000119668	-0.000640642	0.000293144		0.814526	-0.000154614		0.83	0.110672
0.815632	25.3604	-8.02415e-05	-0.000569187	0.000377778		0.815789	-6.49244e-05		0.8324	0.0201073
0.816789	25.3332	-1.06556e-05	-0.000407014	0.00027216		0.817053	-6.58855e-05		0.8348	-0.00677109
0.817947	25.247	0.000186351	-0.000192583	0.000163864		0.818316	-2.70531e-05		0.8372	0.0107727
0.819105	25.2676	0.000255303	-0.000411801	0.000105145		0.819579	8.59797e-05		0.8396	-0.00470734
0.820263	25.0808	0.000198502	-0.000609312	2.39114e-05		0.820842	0.000390377		0.842	-0.0192642
0.821421	24.7118	0.000148818	-0.000366185	7.94977e-05		0.822105	0.000357576		0.8444	0.070076
0.822579	24.5597	0.000188918	-6.4075e-05	0.000180067		0.823368	0.000346635		0.8468	0.167183
0.823737	24.4326	0.000452422	0.000369791	-9.32751e-05		0.824632	0.000280365		0.8492	0.155445
0.824895	24.2725	0.000123594	5.26644e-05	-0.000217548		0.825895	0.000120822		0.8516	0.168423
0.826053	24.1352	0.000182894	-0.000190217	-0.000226751		0.827158	-5.7742e-05		0.854	0.0602303
0.827211	23.5501	0.000111216	0.000209495	-0.00054353		0.828421	-0.000170479		0.8564	0.0187149
0.828368	23.1313	0.000147805	0.000520144	-0.000644578		0.829684	-0.000273116		0.8588	0.02005
0.829526	23.0795	0.000101673	0.000763169	-0.000736009		0.830947	-0.000288116		0.8612	-4.95911e-05
0.830684	22.8194	3.75224e-05	0.000500543	-0.000692731		0.832211	-0.000290792		0.8636	0.00876617
0.831842	22.7684	-0.000108584	0.000725094	-0.000529238		0.833474	-0.000276154		0.866	-0.00506973
0.833	22.3676	-1.489e-05	0.000540527	-0.000455402		0.834737	-9.86941e-05		0.8684	0.0332718
0.834158	22.4707	0.000233099	0.000302557	-0.000450872		0.836	1.62013e-05		0.8708	0.0380669
0.835316	22.6551	0.000144021	0.000246592	-0.000361351		0.837263	4.46849e-05		0.8732	0.0205498
0.836474	22.268	1.55109e-05	0.00043091	-0.000340903		0.838526	-3.02568e-05		0.8756	0.0106888
0.837632	22.597	0.000342858	0.000238366	-0.000681543		0.839789	-0.000148237		0.878	-0.0125771
0.838789	22.4428	0.000342357	-3.50978e-05	-0.000399063		0.841053	-2.07238e-05		0.8804	-0.049511
0.839947	22.3941	-0.000292727	-0.000459688	-0.000581209		0.842316	-0.000120044		0.8828	-0.0733566
0.841105	22.2703	-0.000336238	-0.000679746	-0.000782608		0.843579	-0.000272945		0.8852	-0.0367775
0.842263	21.9516	-0.000480206	-0.000528634	-0.000823145		0.844842	-0.000354879		0.8876	0.0490112
0.843421	21.7633	-0.00065303	-0.000213277	-0.000703654		0.846105	-0.000218723		0.89	0.0754395
0.844579	21.8583	-0.000529076	-0.000303145	-0.000689813		0.847368	-0.000230854		0.8924	0.00134659
0.845737	21.5476	-0.000367434	-0.000443777	-0.000445733		0.848632	-9.01986e-05		0.8948	-0.119934
0.846895	21.0329	-0.000224336	-0.000488847	-0.000401522		0.849895	-3.02568e-05		0.8972	-0.0679054
0.848053	21.1087	-0.00011043	-0.000459256	-0.000170602		0.851158	5.60954e-05		0.8996	0.0280266
0.849211	20.894	2.56784e-05	-0.000241127	6.72701e-05		0.852421	0.000171354		0.902	0.0573425
0.850368	20.6382	0.000230129	-0.000167554	0.000456699		0.853684	0.000286769		0.9044	0.0409546
0.851526	20.6835	0.00023875	-7.34627e-06	0.000618825		0.854947	0.000294667		0.9068	-0.0244484
0.852684	20.4168	-0.000343607	0.000145253	0.000622056		0.856211	0.00035961		0.9092	-0.035099
0.853842	20.484	-0.000581207	3.44347e-05	0.000519784		0.857474	0.000160698		0.9116	0.0690422
0.855	20.4818	-0.00062108	2.87239e-05	0.000430175		0.858737	0.000200974		0.914	0.122929
0.856158	20.179	-0.000515446	5.39105e-05	0.00041792		0.86	0.000257494		0.9164	0.157696
0.857316	20.1925	-0.000460599	-0.000908772	0.000398687		0.861263	0.000173915		0.9188	0.156368
0.858474	19.9375	-0.000436537	-0.00126233	9.20544e-05		0.862526	0.000164922		0.9212	0.113171
0.859632	19.7962	-0.000503354	-0.00131568	3.81209e-05		0.863789	0.00025424		0.9236	0.0599747
0.860789	19.599	-0.000652665	-0.00146345	0.000211328		0.865053	0.000288805		0.926	-0.0110092
0.861947	19.1298	-0.000462747	-0.00117042	0.000598501		0.866316	0.000321278		0.9284	-0.0437317
0.863105	19.2881	-0.000358754	-0.0012677	0.000831009		0.867579	0.000188155		0.9308	0.0555344
0.864263	19.0569	-0.000150822	-0.00103119	0.000795109		0.868842	0.000113564		0.9332	0.0304642
0.865421	18.6034	-9.39469e-05	-0.000851478	0.000670671		0.870105	0.000178324		0.9356	-0.204014
0.866579	18.6576	-0.000131663	-0.000500282	0.000516365		0.871368	0.000100788		0.938	-0.727055
0.867737	18.4891	-0.000265775	-0.000335842	0.00049124		0.872632	1.00173e-05		0.9404	-1.656
0.868895	18.4144	-8.62107e-05	4.76129e-05	0.000192516		0.873895	4.83803e-05		0.9428	-2.47345
0.870053	18.1779	-3.6375e-05	0.000317557	-0.000113005		0.875158	2.36798e-05		0.9452	-1.45881
0.871211	18.0462	-0.000233003	0.000246288	-0.000278914		0.876421	-3.336e-05		0.9476	0.0359764
0.872368	17.8717	-0.000318706	0.000153936	-0.00019006		0.877684	-9.29115e-05		0.95	0.726189
0.873526	18.1532	-0.000343587	9.5645e-05	-4.47283e-05		0.878947	-0.000101026		0.9524	0.800529
0.874684	17.9173	-0.000367346	-3.68506e-05	-8.70631e-05		0.880211	-8.1704e-05		0.9548	0.725475
0.875842	17.4638	-0.000245981	-0.000157604	-2.95937e-05		0.881474	-3.93651e-05		0.9572	0.527817
0.877	17.2244	-9.1934e-05	-0.000149816	6.38862e-05		0.882737	-8.04663e-05		0.9596	0.302921
0.878158	17.5476	-6.04267e-05	-9.0871e-05	0.000353937		0.884	-3.29195e-05		0.962	0.242985
0.879316	17.0213	-0.000100197	4.9673e-05	0.000245874		0.885263	-3.79477e-05		0.9644	0.203281
0.880474	16.7353	-0.000126682	5.16176e-05	4.58422e-05		0.886526	-4.68297e-05		0.9668	0.0532074
0.881632	16.7917	-9.56344e-06	0.000103466	-0.000171373		0.887789	-2.35271e-05		0.9692	0.0608101
0.882789	16.5798	5.41825e-05	0.000199858	-0.000360576		0.889053	-2.86652e-05		0.9716	0.107731
0.883947	16.7873	-7.86018e-05	0.000140982	-0.000278139		0.890316	-5.00465e-05		0.974	0.0762444
0.885105	17.0877	7.52509e-05	-0.000276631	-0.000400065		0.891579	-1.96006e-05		0.9764	0.0209503
0.886263	16.9242	0.000424419	-0.000541233	-0.00058744		0.892842	4.41633e-06		0.9788	0.0791054
0.887421	17.0575	0.00048264	-0.000439582	-0.000512733		0.894105	-1.38022e-06		0.9812	0.070919
0.888579	17.4773	0.000519818	-0.000367802	-0.000184754		0.895368	2.86512e-05		0.9836	-0.00801849
0.889737	17.5373	0.000626779	-0.000436462	9.33111e-05		0.896632	4.21554e-05		0.986	-0.0522575
0.890895	17.7438	0.000515791	-0.000635808	0.000156345		0.897895	7.00559e-05		0.9884	0.00881577
0.892053	17.9847	0.000287268	-0.000446506	8.77573e-05		0.899158	-7.54967e-05		0.9908	0.0718002
0.893211	18.4361	0.000212158	-0.000206618	0.000387274		0.900421	-9.06903e-05		0.9932	0.0780678
0.894368	18.698	0.000233201	-0.000208242	0.000616737		0.901684	-5.05205e-05		0.9956	0.0612335
0.895526	19.0664	0.000185824	-0.000128042	0.000555568		0.902947	-0.000111075		0.998	0.0769424
0.896684	19.3176	3.47942e-05	-0.000278356	0.000542398		0.904211	-0.000138476		1.0004	0.0101433
0.897842	19.9146	1.46267e-05	-0.00023338	0.000542555		0.905474	-0.000148686		1.0028	-0.0104256
0.899	20.1357	-4.08528e-05	-0.000306863	0.000539291		0.906737	5.87124e-05		1.0052	0.0405998
0.900158	20.4035	-9.94864e-05	-0.000786014	0.000592925		0.908	3.9354e-05		1.0076	0.0365486
0.901316	20.8705	-0.000193263	-0.000755738	0.000401251		0.909263	8.98931e-05		1.01	0.000198364
0.902474	21.1273	-0.000362858	-0.000645338	0.000275345		0.910526	-2.21282e-05		1.0124	0.0164146
0.903632	21.4906	-0.000303162	-0.000761965	3.09919e-05		0.911789	-7.28518e-05		1.0148	0.000545502
0.904789	21.8835	-0.00030795	-0.000674125	2.94236e-05		0.913053	-4.99859e-05		1.0172	0.0689316
0.905947	22.6013	-8.60617e-05	-0.000642991	-3.10441e-06		0.914316	-5.20311e-05		1.0196	0.12117
0.907105	22.8206	-0.00011817	-0.000540802	-0.000141747		0.915579	-0.000107393		1.022	0.105896
0.908263	23.2168	-0.000114263	-0.000277046	-0.000276947		0.916842	-0.000206709		1.0244	0.0886192
0.909421	23.2571	8.40562e-05	-0.000492496	-0.000372774		0.918105	-0.000286516		1.0268	0.131519
0.910579	23.753	0.000143267	-0.000457466	-0.000449306		0.919368	-0.000372995		1.0292	0.106102
0.911737	24.0368	2.40604e-05	-0.000556586	-0.000384873		0.920632	-0.000536691		1.0316	0.0350609
0.912895	24.4751	0.000138092	-0.000691138	-0.000824978		0.921895	-0.000363525		1.034	0.0377464
0.914053	24.6187	-1.09536e-05	-0.000447566	-0.00083723		0.923158	-0.000492245		1.0364	0.0159798
0.915211	24.9724	2.14204e-06	-8.70284e-05	-0.000773246		0.924421	-0.00131306		1.0388	0.0281944
0.916368	26.0996	-0.000257955	-0.00133128	-0.00110026		0.925684	-0.006883		1.0412	0.0858459
0.917526	27.6074	-0.000569247	-0.00173924	-0.00155115		0.926947	-0.0200449		1.0436	0.0796089
0.918684	29.2975	-0.000575104	-0.00184925	-0.00144019		0.928211	-0.0456572		1.046	0.0814819
0.919842	32.4183	-0.000738905	-0.0023206	-0.00139002		0.929474	-0.0875654		1.0484	0.0829811
0.921	40.2195	-0.00101025	-0.00272416	-0.000781643		0.930737	-0.1272		1.0508	0.104797
0.922158	58.3539	-0.0010054	-0.00288261	0.000100851		0.932	-0.188082		1.0532	0.0230484
0.923316	80.284	-0.000740742	-0.00301807	0.000770537		0.933263	-0.268449		1.0556	-0.0568962
0.924474	116.732	-0.000453532	-0.00120195	0.00237554		0.934526	-0.33882		1.058	0.0158272
0.925632	192.02	-0.000766665	-0.000166602	0.0032586		0.935789	-0.356772		1.0604	0.105091
0.926789	286.972	-0.000885233	0.00106147	0.00591066		0.937053	-0.343714		1.0628	0.105366
0.927947	386.749	-0.00015682	0.0021971	0.00899237		0.938316	-0.27596		1.0652	0.0762062
0.929105	509.762	0.000116328	0.00267825	0.00970406		0.939579	-0.153734		1.0676	0.0542412
0.930263	616.435	-0.00109873	0.00550753	0.0114716		0.940842	0.0445153		1.07	0.0480614
0.931421	695.57	-0.00117811	0.00868583	0.0109485		0.942105	0.249033		1.0724	-0.0233078
0.932579	711.729	-0.000298758	0.00371122	0.00520442		0.943368	0.358594		1.0748	-0.113949
0.933737	701.658	0.00058947	0.00270966	0.00158685		0.944632	0.387749		1.0772	-0.0407982
0.934895	632.654	0.000814875	-0.0036701	-0.00242873		0.945895	0.382496		1.0796	0.0511055
0.936053	544.551	0.000591656	-0.0165513	-0.013299		0.947158	0.293604		1.082	0.0952148
0.937211	445.638	-0.00030605	-0.0205323	-0.0171999		0.948421	0.218887		1.0844	0.0990944
0.938368	326.414	0.00019757	-0.0292133	-0.022265		0.949684	0.136		1.0868	0.0458908
0.939526	193.334	-0.000366787	-0.0357074	-0.0229284		0.950947	0.0887242		1.0892	0.00157547
0.940684	139.37	-0.000701696	-0.034544	-0.0199744		0.952211	0.0548113		1.0916	0.0185051
0.941842	100.915	-0.00100843	-0.0340406	-0.0187123		0.953474	0.0318213		1.094	0.0345192
0.943	64.7088	6.08017e-05	-0.0296079	-0.0164122		0.954737	0.0165286		1.0964	-0.0352783
0.944158	45.5155	-0.00034903	-0.0188803	-0.00880396		0.956	0.00699094		1.0988	0.0332394
0.945316	37.2555	-0.000313555	-0.0132111	-0.00579358		0.957263	0.00320989		1.1012	0.0490131
0.946474	33.7411	-0.000333657	-0.00842723	-0.0032214		0.958526	0.00196809		1.1036	0.0942745
0.947632	31.0231	-0.000251683	-0.00466567	-0.00163519		0.959789	0.000930924		1.106	0.108852
0.948789	29.1598	-0.00038335	-0.00290947	-0.000979843		0.961053	0.000351381		1.1084	0.0424881
0.949947	28.0885	-0.000328342	-0.00224171	2.39983e-05		0.962316	3.20785e-05		1.1108	0.0351009
0.951105	27.7409	-7.58891e-05	-0.0014611	0.000215539		0.963579	1.39028e-05		1.1132	0.0630989
0.952263	27.6269	-0.000168115	-0.00102543	0.000168473		0.964842	-7.05197e-06		1.1156	0.0429344
0.953421	27.5687	-0.000103023	-0.000653677	-1.23046e-05		0.966105	-0.00014472		1.118	0.0254402
0.954579	27.3137	-8.24059e-05	-0.000534084	-2.3966e-07		0.967368	-0.000162296		1.1204	0.0963535
0.955737	27.0984	-0.0001174	-0.000493236	6.82957e-05		0.968632	-0.000150412		1.1228	0.111931
0.956895	27.4686	8.03719e-05	-0.000453141	-0.000107031		0.969895	-0.000103112		1.1252	0.0448666
0.958053	27.7642	0.000393653	-0.000290856	-3.82314e-05		0.971158	-0.000261925		1.1276	0.0158215
0.959211	27.6682	0.000394502	-0.000290781	-0.000286336		0.972421	-0.000137396		1.13	0.0652275
0.960368	27.4958	0.000533119	-0.000316788	-9.88394e-05		0.973684	-0.000113472		1.1324	0.0949726
0.961526	27.2095	0.000464516	-0.000500966	3.54983e-05		0.974947	-8.25748e-05		1.1348	0.0720844
0.962684	27.7765	0.000471661	-0.000494622	2.07561e-05		0.976211	-7.20508e-05		1.1372	0.0671749
0.963842	27.9823	0.000381231	-0.000208329	0.000134173		0.977474	-0.000149004		1.1396	0.0545387
0.965	27.8648	0.000316431	-0.000150081	0.000306646		0.978737	-5.83678e-05		1.142	-0.00535965
0.966158	27.8612	0.000138002	-0.000211548	0.000236252		0.98	-0.000119735		1.1444	0.0749855
0.967316	28.2092	0.00018207	-0.000351526	0.000355482		0.981263	-0.000151116		1.1468	0.124599
0.968474	28.6115	0.00029997	-0.000400994	0.000582491		0.982526	-0.000148091		1.1492	0.0794506
0.969632	29.0474	0.000415119	-0.000813641	0.000582104		0.98379	-0.000354454		1.1516	0.056757
0.97079	28.9709	0.000575468	-0.00076988	0.000728187		0.985053	-0.000263106		1.154	0.0161419
0.971947	28.822	0.000742254	-0.000777215	0.000826503		0.986316	-0.000148974		1.1564	0.0442448
0.973105	29.1884	0.000546262	-0.00112306	0.000615157		0.987579	-0.000249378		1.1588	0.0888481
0.974263	29.5083	0.000527799	-0.000543997	0.000304205		0.988842	-0.000291906		1.1612	0.0806866
0.975421	29.3037	0.000547451	0.000203397	0.000265958		0.990105	-0.00045852		1.1636	-0.00290298
0.976579	29.1875	0.000477972	0.000503514	0.000113994		0.991368	-0.000375252		1.166	-0.0432014
0.977737	29.1815	0.000344438	0.000702571	-5.3217e-05		0.992632	-0.000357002		1.1684	0.00212669
0.978895	29.2085	9.21339e-05	0.000739202	-0.000271226		0.993895	-0.000485417		1.1708	0.0921631
0.980053	29.3539	-0.000246512	0.00108808	-0.000355201		0.995158	-0.000428379		1.1732	0.0995026
0.981211	29.052	-0.000387229	0.00114967	-0.000421368		0.996421	-0.000273805		1.1756	0.0983009
0.982368	28.9474	-0.000328496	0.000589605	-0.000157319		0.997684	-8.58791e-05		1.178	0.0777302
0.983526	28.9334	-0.000180917	6.42464e-05	-0.000115169		0.998947	-0.000102587		1.1804	0.0888824
0.984684	28.962	-0.000261337	-0.000451349	-0.000254457		1.00021	-4.62048e-05		1.1828	0.0624409
0.985842	28.7882	-7.27723e-05	-0.000544865	-8.12759e-05		1.00147	-7.94455e-05		1.1852	0.0157452
0.987	28.7833	0.000198337	-0.000602111	1.5301e-05		1.00274	-6.30915e-05		1.1876	0.0657005
0.988158	28.7031	0.000239669	-0.00073532	-4.65959e-05		1.004	-5.38118e-05		1.19	0.076088
0.989316	28.5553	0.000505261	-0.00091831	7.39209e-05		1.00526	-1.36271e-05		1.1924	0.0992355
0.990474	28.3768	0.000621421	-0.000769269	0.000169057		1.00653	7.0557e-05		1.1948	0.111858
0.991632	28.4235	0.000505704	-0.00057964	0.000156686		1.00779	2.89045e-05		1.1972	0.035799
0.99279	28.3384	0.000333163	-0.000612054	0.000226123		1.00905	-2.85245e-05		1.1996	0.0321598
0.993947	28.005	0.000545281	-0.000645362	0.000243089		1.01032	-6.83442e-05		1.202	0.09659
0.995105	27.8819	0.000401974	-0.000780821	0.00034322		1.01158	-0.000124827		1.2044	0.0974178
0.996263	27.8138	0.000540587	-0.000744674	0.000442167		1.01284	-0.00031694		1.2068	0.064127
0.997421	27.7923	0.000442751	-0.000716664	0.000412683		1.01411	-0.000388071		1.2092	0.0912857
0.998579	27.8399	0.000220629	-0.00107621	0.000315882		1.01537	-0.000443235		1.2116	0.0395031
0.999737	27.4557	0.000233999	-0.000855647	0.000103482		1.01663	-0.000558369		1.214	0.0167789
1.00089	27.1816	0.000353352	-0.000522576	0.000171654		1.01789	-0.000524793		1.2164	0.0835018
1.00205	27.0751	-6.56334e-05	-0.000538345	0.000399416		1.01916	-0.000339955		1.2188	0.0832253
1.00321	26.8244	-1.58399e-05	-0.00032666	0.000316134		1.02042	-0.000361148		1.2212	0.0244637
1.00437	26.6756	1.38072e-05	-9.05991e-05	7.10624e-05		1.02168	-0.000117347		1.2236	-0.0240841
1.00553	26.318	0.000112696	0.000757273	0.000146997		1.02295	-0.000146847		1.226	-0.020771
1.00668	25.5748	3.07821e-05	0.000773288	-3.23194e-05		1.02421	8.64826e-05		1.2284	0.00763321
1.00784	25.5275	0.000124289	0.000872869	7.97162e-05		1.02547	0.000291776		1.2308	0.10244
1.009	25.3769	2.13608e-05	0.000933636	0.000225756		1.02674	8.15913e-05		1.2332	0.118357
1.01016	25.3301	7.43556e-05	0.00127748	0.000165965		1.028	7.35708e-05		1.2356	0.105886
1.01132	24.7815	0.000153424	0.00129952	0.000237932		1.02926	0.000111017		1.238	0.0637913
1.01247	24.3551	0.000330135	0.00102542	0.000189199		1.03053	-4.85405e-06		1.2404	-0.00220299
1.01363	24.3574	0.000221522	0.000409169	0.000311413		1.03179	-1.93156e-05		1.2428	0.0322456
1.01479	23.8393	0.000501391	0.000216357	0.000660575		1.03305	-2.3067e-05		1.2452	0.0993938
1.01595	23.9195	0.000597138	0.000253335	0.000747766		1.03432	0.000103913		1.2476	0.0879478
1.01711	23.3555	0.000879707	0.000501433	0.000814288		1.03558	0.000268824		1.25	0.125391
1.01826	23.2785	0.000827648	0.000309629	0.000780801		1.03684	0.000313573		1.2524	0.143063
1.01942	23.0044	0.000635994	-0.000118556	0.000600105		1.03811	0.000407336		1.2548	0.0450153
1.02058	22.6177	3.22325e-05	-0.000252282	0.000451704		1.03937	0.000410927		1.2572	-0.011919
1.02174	22.1588	-0.000132884	0.000278097	0.000174814		1.04063	0.000433978		1.2596	0.0171642
1.02289	22.005	-7.99422e-05	0.000444386	-0.000246439		1.04189	0.00037265		1.262	0.0520153
1.02405	21.7026	-1.9595e-06	8.86265e-05	-0.000418334		1.04316	0.000268059		1.2644	0.064806
1.02521	21.509	-8.47081e-05	9.9726e-05	-0.000327801		1.04442	0.000231313		1.2668	0.0605068
1.02637	21.1365	7.15156e-05	0.000328349	-0.000416591		1.04568	0.000224672		1.2692	0.096777
1.02753	20.7038	0.000125699	0.000551565	-0.000348271		1.04695	-2.48794e-05		1.2716	0.0741386
1.02868	20.6574	0.000124335	0.000608431	-0.000385822		1.04821	-0.000126788		1.274	0.0848522
1.02984	20.8569	6.18522e-05	0.00044132	-0.000509825		1.04947	-8.41822e-05		1.2764	0.0808601
1.031	20.4589	-1.14429e-05	0.000194328	-0.000518245		1.05074	-0.000261951		1.2788	0.0644836
1.03216	19.8348	-9.7661e-05	0.000288818	-0.000515887		1.052	-0.000347953		1.2812	0.0299263
1.03332	19.591	9.34117e-05	0.000474937	-0.000621628		1.05326	-0.000384586		1.2836	-0.00644493
1.03447	19.3994	2.70555e-05	0.000608966	-0.000782161		1.05453	-0.000287343		1.286	0.00816154
1.03563	19.4007	0.000109649	0.000147598	-0.000914865		1.05579	-0.000140877		1.2884	0.0512257
1.03679	19.279	0.000139426	-3.04226e-05	-0.000592611		1.05705	-0.000115748		1.2908	0.0387821
1.03795	18.2012	0.000175405	4.83114e-05	-0.000370031		1.05832	-3.53251e-05		1.2932	0.0199776
1.03911	18.3925	0.000356068	-0.000238562	-0.000348452		1.05958	0.000111381		1.2956	0.0818176
1.04026	18.3425	0.000306943	-0.000377988	-0.000574829		1.06084	0.000140363		1.298	0.0907841
1.04142	18.424	5.12178e-05	-0.00062223	-0.000466306		1.06211	-1.35303e-05		1.3004	0.0891666
1.04258	18.296	8.46957e-05	-0.000355434	-0.000261661		1.06337	-4.55026e-05		1.3028	0.148638
1.04374	17.7819	0.000125876	-0.00012622	-0.000141153		1.06463	-0.000139907		1.3052	0.0806103
1.04489	17.5292	-0.000113785	-0.000262439	-0.000146513		1.06589	-0.000179945		1.3076	-0.00522232
1.04605	17.9078	-0.000341722	-0.000299303	-0.000158286		1.06716	-0.000257351		1.31	0.0274315
1.04721	17.9162	-0.000254717	-0.000133328	-4.7061e-05		1.06842	-0.000396883		1.3124	0.0540485
1.04837	17.5121	-0.00032132	-0.000371069	-9.09902e-06		1.06968	-0.000341048		1.3148	0.0755787
1.04953	16.9754	-0.000289197	-0.00072764	3.24162e-06		1.07095	-0.000160782		1.3172	0.134253
1.05068	17.071	-0.000296603	-0.000449881	-0.000147931		1.07221	-0.000116862		1.3196	0.0954685
1.05184	17.019	-4.67834e-05	-0.000244517	-0.000297937		1.07347	-0.000117628		1.322	0.000869751
1.053	16.8999	-5.41657e-05	-3.87803e-06	-0.000274479		1.07474	-0.000185763		1.3244	-0.0325737
1.05416	16.8731	1.9826e-05	-3.02866e-06	-0.000471634		1.076	-0.000164049		1.3268	0.00185776
1.05532	16.1281	1.71326e-05	0.00043015	-0.000511577		1.07726	-0.000134585		1.3292	0.0439186
1.05647	16.1495	-8.51353e-05	0.000816716	-0.000491983		1.07853	-0.00014043		1.3316	0.0390892
1.05763	16.5637	-2.01911e-05	0.000822758	-0.000312772		1.07979	-0.000145823		1.334	0.020731
1.05879	16.2066	-6.87595e-05	0.000523163	-9.32198e-05		1.08105	-0.000109619		1.3364	0.021883
1.05995	16.1409	-0.000261343	0.000367856	0.000224079		1.08232	6.96518e-05		1.3388	0.0489635
1.06111	16.1207	-0.000295845	0.000282567	0.00038523		1.08358	8.16379e-05		1.3412	0.0267773
1.06226	16.1261	-0.000256948	0.00028643	0.000398764		1.08484	0.000126421		1.3436	0.0434799
1.06342	16.386	-0.000249357	0.000129515	0.000434941		1.08611	0.000147112		1.346	0.0463409
1.06458	16.3091	-0.000184037	0.000107689	0.000497891		1.08737	0.000180773		1.3484	-0.0254326
1.06574	15.9048	9.59858e-05	0.000380967	0.000344484		1.08863	7.06203e-05		1.3508	-0.0256233
1.06689	15.894	3.8183e-05	0.000548672	0.000308887		1.08989	4.59738e-05		1.3532	0.0106373
1.06805	16.0305	9.43324e-05	0.000256989	9.49868e-05		1.09116	7.25072e-05		1.3556	-0.0145226
1.06921	15.7946	0.000194844	0.000162052	0.000133613		1.09242	7.47107e-05		1.358	0.0478439
1.07037	15.8544	-9.35371e-05	0.00034013	0.000219846		1.09368	6.08787e-05		1.3604	0.100927
1.07153	15.9351	-0.000162081	0.000537736	0.000284556		1.09495	-1.22674e-05		1.3628	0.0239773
1.07268	15.906	-9.28082e-05	0.00024949	0.000389567		1.09621	0.000105184		1.3652	-0.0319881
1.07384	15.7838	5.35504e-05	0.000329364	0.000476096		1.09747	0.000141349		1.3676	0.0167961
1.075	15.8166	9.21873e-05	0.000434076	0.000536144		1.09874	0.000122596		1.37	0.0216885
1.07616	15.8799	-5.94649e-05	0.000192435	0.000423811		1.1	0.000125166		1.3724	0.00958824
1.07732	15.7246	-0.000172059	0.000345832	0.000391805		1.10126	3.87244e-06		1.3748	-0.0148087
1.07847	15.6303	-0.000183254	0.000729088	0.000275001		1.10253	-0.00012036		1.3772	0.00915909
1.07963	15.5644	-0.000117207	0.000653688	0.000162737		1.10379	-0.000254117		1.3796	-0.00429916
1.08079	15.6014	-1.35327e-05	0.000662174	0.000111653		1.10505	-0.000305515		1.382	-0.0396366
1.08195	15.8436	-8.10598e-05	0.00073576	0.000167088		1.10632	-0.000349713		1.3844	-0.0426178
1.08311	15.9518	-4.03884e-06	0.00103649	0.000140294		1.10758	-0.00038223		1.3868	0.0107784
1.08426	15.7159	-5.46214e-05	0.000851469	6.11997e-05		1.10884	-0.000335576		1.3892	0.0206795
1.08542	15.676	1.6382e-05	0.000571966	0.000144068		1.11011	-0.000117511		1.3916	-3.8147e-06
1.08658	15.8117	0.000193048	0.000155026	2.93019e-05		1.11137	6.63884e-05		1.394	0.00635338
1.08774	15.8026	0.000286004	0.000229476	7.44257e-05		1.11263	0.000162419		1.3964	0.0282841
1.08889	15.6388	0.000223527	0.000122713	2.1765e-05		1.11389	0.000293283		1.3988	0.0312214
1.09005	15.7011	4.01326e-05	-0.000312528	-0.000110846		1.11516	0.000243807		1.4012	0.0443535
1.09121	15.6061	-0.000216814	-0.000383584	-0.000101687		1.11642	0.000172237		1.4036	0.0455914
1.09237	15.6838	-0.000208798	-0.000428559	0.000160102		1.11768	8.24835e-05		1.406	0.0352898
1.09353	15.8514	-0.000292379	-0.000321327	0.000144325		1.11895	-5.52703e-05		1.4084	0.0580997
1.09468	15.9971	-8.57593e-05	-0.000172099	0.000109612		1.12021	-7.24569e-05		1.4108	0.0664921
1.09584	15.6994	-8.09493e-05	-0.000269311	0.00014468		1.12147	-0.000123281		1.4132	0.0446815
1.097	15.5517	-0.000131842	-9.62336e-05	-4.95402e-06		1.12274	-6.72434e-05		1.4156	0.0531254
1.09816	15.5625	-3.85903e-05	0.000226481	-0.000191863		1.124	0.000157123		1.418	0.0768776
1.09932	15.3449	8.88072e-05	0.000367146	-0.000133517		1.12526	0.000384361		1.4204	0.0972614
1.10047	15.5032	0.00014444	0.000343749	-1.43591e-05		1.12653	0.000577943		1.4228	0.137674
1.10163	15.4393	0.000227043	0.000322862	0.000190701		1.12779	0.00061634		1.4252	0.182987
1.10279	15.1196	-0.000105228	0.000537397	0.000127533		1.12905	0.000528464		1.4276	0.16696
1.10395	15.386	-0.000325475	0.000391793	0.000281409		1.13032	0.000518627		1.43	0.141747
1.10511	15.5535	-0.00041745	0.000339044	0.000286218		1.13158	0.000380708		1.4324	0.105606
1.10626	15.4928	-0.000331422	0.00037558	0.000258785		1.13284	0.000345498		1.4348	-0.021162
1.10742	15.3163	-0.000504889	0.000537712	0.000116894		1.13411	0.000218697		1.4372	-0.0586472
1.10858	15.3358	-0.000600039	0.00062719	-2.00023e-05		1.13537	0.00012866		1.4396	-0.0307846
1.10974	15.5143	-0.000633627	0.000550348	-6.68752e-05		1.13663	0.000120707		1.442	-0.00582504
1.11089	15.3426	-0.000627107	0.000438003	-0.000148588		1.13789	0.000225743		1.4444	-0.00741386
1.11205	15.3742	-0.000713125	0.000389466	-0.000154382		1.13916	0.000311138		1.4468	-0.00713921
1.11321	15.5182	-0.000637534	0.000581468	-2.7574e-05		1.14042	0.00020179		1.4492	-0.020895
1.11437	15.4315	-0.00059424	0.00033492	-1.36159e-05		1.14168	0.000288341		1.4516	-0.0150967
1.11553	15.6063	-0.000480158	0.000397189	0.000166688		1.14295	0.000307169		1.454	-0.00239182
1.11668	15.4181	-0.000382074	0.00015809	0.000286383		1.14421	0.000144895		1.4564	0.00410461
1.11784	15.5084	-0.000261247	3.06945e-05	0.000310785		1.14547	0.000161719		1.4588	-0.00175667
1.119	16.0495	-0.000555612	1.25356e-06	0.000416945		1.14674	0.000121554		1.4612	-0.0131817
1.12016	16.0048	-0.000516968	-0.000126066	0.000359942		1.148	0.000142805		1.4636	-0.0397511
1.12132	16.1645	-0.000374129	-2.82042e-05	0.000539435		1.14926	6.04633e-05		1.466	-0.00237656
1.12247	16.011	-0.000285904	-0.000156326	0.00042221		1.15053	-4.98071e-05		1.4684	0.0587234
1.12363	16.4662	-0.000198688	2.45497e-05	0.000189174		1.15179	-6.47772e-05		1.4708	0.0847702
1.12479	16.464	4.19846e-05	0.000181366	0.000127162		1.15305	-1.9148e-06		1.4732	0.0640602
1.12595	16.1309	9.8606e-05	0.000276299	0.000213593		1.15432	1.2666e-06		1.4756	0.00229263
1.12711	16.1823	0.000246643	0.000268025	0.000250778		1.15558	-6.33523e-05		1.478	-0.0193729
1.12826	15.9907	0.000304973	1.02632e-05	0.000257184		1.15684	8.90531e-06		1.4804	0.0130692
1.12942	16.4353	0.000192204	-0.000111874	0.000220432		1.15811	0.000109226		1.4828	0.00830078
1.13058	16.4894	0.000192624	-4.15482e-05	0.000210556		1.15937	0.000220919		1.4852	-0.00554848
1.13174	16.2006	-5.85491e-06	-0.000156844	0.000207953		1.16063	0.000303507		1.4876	-0.0437737
1.13289	16.1719	-0.000103295	1.24779e-05	0.000149056		1.16189	0.000157967		1.49	-0.00835228
1.13405	16.0881	-0.000212153	0.000184169	9.73803e-05		1.16316	0.000105241		1.4924	0.0241642
1.13521	16.5108	-0.00041109	0.000140989	6.86273e-05		1.16442	4.52716e-05		1.4948	0.00618935
1.13637	16.4986	-0.00051581	0.000190495	-0.000164527		1.16568	-0.000187708		1.4972	0.0306053
1.13753	16.2986	-0.000501449	0.000137607	-0.000171508		1.16695	-0.000203315		1.4996	0.033968
1.13868	16.1802	-0.000487636	0.000422344	5.15121e-05		1.16821	-8.92691e-05		1.502	0.0433273
1.13984	16.0011	-0.000630202	0.000259696	4.96333e-05		1.16947	-0.000117498		1.5044	0.02771
1.141	16.4376	-0.000567687	3.48594e-05	-0.000211071		1.17074	-0.000442315		1.5068	0.0440369
1.14216	16.3807	-0.000583077	8.10996e-05	-0.00033664		1.172	-0.00049823		1.5092	0.0616817
1.14332	15.9798	-0.000210971	0.000206351	-0.000320096		1.17326	-0.000713538		1.5116	0.0317764
1.14447	15.7252	-1.37066e-05	0.000318773	-0.000317127		1.17453	0.000219177		1.514	-0.0100021
1.14563	15.9415	-1.42387e-05	0.000356875	-0.000335485		1.17579	0.00075205		1.5164	0.0149136
1.14679	15.9484	6.539e-05	0.000225572	-0.000396714		1.17705	0.000770833		1.5188	0.076683
1.14795	15.9711	0.000104864	0.000184162	-0.000478863		1.17832	0.000806838		1.5212	0.0845242
1.14911	15.788	-9.76585e-06	0.000258192	-0.000329856		1.17958	0.00158692		1.5236	0.0218658
1.15026	15.583	-0.000175234	0.000253404	-0.000213539		1.18084	0.00188926		1.526	0.0192127
1.15142	15.8437	-0.000190878	0.000353489	-0.000369173		1.18211	0.00187537		1.5284	0.0802631
1.15258	16.0353	-0.000287541	0.000343999	-0.00029629		1.18337	0.000759568		1.5308	0.119522
1.15374	16.0502	-0.000326576	0.000370029	-0.000118657		1.18463	0.000505077		1.5332	0.0876369
1.15489	15.8883	-0.000201649	0.000593234	-0.00011359		1.18589	0.000561003		1.5356	0.0826035
1.15605	15.8984	-0.000175937	0.000711568	-0.000114041		1.18716	0.000527291		1.538	0.100557
1.15721	16.2467	-0.000115461	0.000441294	-0.000140522		1.18842	-1.9148e-05		1.5404	0.0771332
1.15837	16.2131	8.87134e-05	0.000371305	0.000130415		1.18968	-3.34848e-05		1.5428	0.142002
1.15953	16.1237	-3.41671e-05	0.000321019	0.00031175		1.19095	5.25434e-05		1.5452	0.222061
1.16068	16.0378	-0.000141388	0.00043672	0.000291585		1.19221	0.000145117		1.5476	0.201334
1.16184	16.0434	-5.5184e-05	0.000575747	6.13711e-05		1.19347	0.000196317		1.55	0.0618629
1.163	16.4618	-1.38705e-05	0.000517253	-0.000115715		1.19474	0.000247192		1.5524	-0.062706
1.16416	16.5589	-6.48921e-05	0.000706706	-7.90389e-05		1.196	0.00030892		1.5548	-0.0743732
1.16532	16.7104	5.9406e-05	0.000770528	-0.000120271		1.19726	0.000281688		1.5572	-0.0300312
1.16647	16.8189	5.53286e-05	0.000666646	-8.34217e-06		1.19853	0.000153787		1.5596	0.00889778
1.16763	17.6962	0.000390171	0.000720704	0.000287683		1.19979	6.84466e-05		1.562	0.018259
1.16879	18.934	0.000492676	0.000806849	0.000434161		1.20105	0.000128154		1.5644	-0.0188179
1.16995	20.2017	0.000631447	0.00071162	0.000631322		1.20232	0.000248486		1.5668	-0.0379581
1.17111	21.3368	0.00061251	0.000383262	0.000818711		1.20358	0.000154108		1.5692	-0.0468578
1.17226	23.8098	0.000542747	0.000400741	0.000817711		1.20484	0.000236906		1.5716	-0.0362263
1.17342	27.4443	0.000586939	0.000318317	0.000841209		1.20611	0.000364572		1.574	0.0476685
1.17458	27.7095	0.000460422	-0.0001281	0.000617939		1.20737	0.000402013		1.5764	0.112656
1.17574	27.179	0.000608475	-0.000341916	0.000245476		1.20863	0.000200406		1.5788	0.0721035
1.17689	26.0657	0.000798513	-0.000442846	0.000306508		1.20989	0.00010475		1.5812	0.0558453
1.17805	25.4322	0.000844441	-0.000468964	0.000259879		1.21116	-6.0888e-05		1.5836	0.0619869
1.17921	23.3628	0.000842222	-0.000466226	0.000187197		1.21242	-0.000154585		1.586	0.033987
1.18037	21.1586	0.000950076	-0.000736006	-7.10804e-05		1.21368	-0.000295488		1.5884	-0.0163498
1.18153	20.4828	0.000839926	-0.000436945	5.4948e-05		1.21495	-0.000281336		1.5908	0.000362396
1.18268	19.7784	0.000683531	-0.000313366	0.000359261		1.21621	-0.000175651		1.5932	0.0385914
1.18384	19.6942	0.000492772	-4.71864e-05	0.000354389		1.21747	-0.000167852		1.5956	0.00592041
1.185	19.3487	0.000261279	-0.000282012	0.000479853		1.21874	-0.000240589		1.598	-0.0149536
1.18616	18.5724	0.000113896	-0.000373669	0.000403846		1.22	-0.00013227		1.6004	0.0495663
1.18732	18.171	1.51998e-05	-0.00029283	0.000503219		1.22126	-0.000101078		1.6028	0.06497
1.18847	18.0883	-0.000182439	-0.000265868	0.000631872		1.22253	-5.00008e-05		1.6052	0.0567226
1.18963	18.078	-0.000167117	-0.000377951	0.000421073		1.22379	-2.07294e-05		1.6076	0.0705185
1.19079	17.7372	-8.90152e-05	-0.000341084	0.00029191		1.22505	-5.64605e-05		1.61	0.082859
1.19195	17.748	0.00017235	-0.000122877	0.000163785		1.22632	-4.72236e-05		1.6124	0.0653
1.19311	17.4864	0.000510147	0.000145847	0.000100012		1.22758	6.65188e-05		1.6148	0.0324574
1.19426	17.2863	0.000648896	0.00026992	7.33491e-05		1.22884	2.53357e-05		1.6172	0.00717354
1.19542	17.6015	0.000568296	-6.32461e-05	-8.84421e-05		1.23011	-7.12276e-06		1.6196	0.00333023
1.19658	17.6424	0.000367679	6.26221e-05	-0.000422139		1.23137	2.48961e-05		1.622	-0.0253811
1.19774	17.407	0.000414176	5.09582e-05	-0.000390629		1.23263	1.35899e-05		1.6244	-0.053194
1.19889	17.1866	0.000252139	0.000122666	-0.000451538		1.23389	1.13472e-05		1.6268	-0.0304146
1.20005	17.2758	6.08085e-05	-4.21274e-05	-0.000537422		1.23516	-8.03936e-05		1.6292	0.0181904
1.20121	17.7012	-7.13288e-05	-3.85307e-05	-0.00069317		1.23642	-0.00011426		1.6316	0.0499687
1.20237	17.5872	-7.31125e-05	8.56351e-05	-0.000689992		1.23768	-4.19449e-05		1.634	0.0397797
1.20353	17.384	-0.000196194	2.27522e-05	-0.000619244		1.23895	0.000122169		1.6364	0.0558529
1.20468	17.2235	6.14741e-05	-9.64925e-05	-0.000469095		1.24021	0.000177301		1.6388	0.089035
1.20584	17.1884	0.000117217	-0.000135031	-0.000372009		1.24147	0.000180136		1.6412	0.107153
1.207	17.6418	1.03352e-05	-7.31461e-06	-0.000253726		1.24274	0.000267819		1.6436	0.0821877
1.20816	17.6962	0.000200124	0.000147816	-0.000168319		1.244	0.000361688		1.646	0.0625763
1.20932	17.3528	0.000166817	0.000513356	-0.000331027		1.24526	0.000384567		1.6484	0.0197659
1.21047	17.0895	-1.3105e-05	0.000523703	-0.000298084		1.24653	0.000253966		1.6508	-0.000991821
1.21163	17.2904	6.51696e-05	0.000608863	-0.000260868		1.24779	0.00022535		1.6532	0.0132542
1.21279	17.8706	0.000315608	0.000477759	-0.000159396		1.24905	0.000280129		1.6556	-0.0102196
1.21395	17.4593	0.000447485	0.000342097	-5.26706e-05		1.25032	0.000180684		1.658	0.015727
1.21511	17.076	0.000391165	0.000359178	-3.98109e-06		1.25158	0.000180651		1.6604	0.034008
1.21626	17.1063	0.00034528	-8.30013e-05	0.000190799		1.25284	0.000174161		1.6628	0.03617
1.21742	17.6193	0.000514239	-0.000253461	0.000126845		1.25411	0.00015676		1.6652	0.0226679
1.21858	17.6726	0.000576303	-0.00044987	-7.3662e-05		1.25537	0.000104895		1.6676	0.04004
1.21974	17.3856	0.000734898	0.000243224	-0.000190757		1.25663	-4.63091e-05		1.67	0.0514393
1.22089	17.2813	0.000548227	0.000403004	-9.11591e-05		1.25789	-8.99974e-05		1.6724	0.0447063
1.22205	17.3231	0.000434682	0.00046085	9.58654e-05		1.25916	-0.000105033		1.6748	0.0260544
1.22321	17.4231	0.000410618	0.0003922	0.00012519		1.26042	-0.000102531		1.6772	-0.0116911
1.22437	17.4314	0.0003991	0.000508454	-1.23413e-05		1.26168	-8.70656e-05		1.6796	-0.0158443
1.22553	17.3343	0.000236833	0.000652481	0.000229389		1.26295	-0.000164408		1.682	0.00879955
1.22668	17.0138	0.00018642	0.000581458	0.000460654		1.26421	-0.000120753		1.6844	0.03932
1.22784	17.1427	-1.36054e-05	0.000614136	0.000638394		1.26547	-0.000163408		1.6868	0.0104742
1.229	17.3551	-0.000139482	0.000761742	0.000580038		1.26674	-0.000143817		1.6892	-0.058486
1.23016	17.5075	-8.36756e-05	0.000798956	0.000544139		1.268	-0.000179555		1.6916	-0.0204277
1.23132	17.1872	6.22893e-05	0.000676868	0.000399886		1.26926	-0.000178438		1.694	0.0189743
1.23247	17.164	-0.000186641	0.000251997	0.000191016		1.27053	-0.000180718		1.6964	-0.0126371
1.23363	17.2112	-0.000104862	0.000156099	0.000182234		1.27179	-0.000139482		1.6988	-0.0321693
1.23479	17.2792	8.35272e-06	-2.15005e-05	2.92224e-05		1.27305	-0.000188651		1.7012	0.00833988
1.23595	17.2456	8.29672e-05	-0.00041596	-0.00017453		1.27432	-0.00018592		1.7036	0.0196638
1.23711	17.2701	0.000131199	-0.000744572	-0.000405035		1.27558	-0.000227666		1.706	-0.0131769
1.23826	17.0989	0.000138414	-0.000933575	-0.000390433		1.27684	-0.000170082		1.7084	-0.00486946
1.23942	17.2746	9.00508e-05	-0.000621049	-0.000462757		1.27811	-0.000156198		1.7108	0.0343332
1.24058	17.4114	0.000376704	-0.000436686	-0.000438089		1.27937	-3.19537e-05		1.7132	0.0318794
1.24174	17.3924	0.000425656	-0.000524322	-0.000299373		1.28063	-1.57207e-05		1.7156	0.0102596
1.24289	17.4815	0.000466971	-0.000421396	-0.000240353		1.28189	2.6945e-05		1.718	0.00893593
1.24405	17.1462	0.000746187	0.000217669	0.000180001		1.28316	-0.00014413		1.7204	-0.00282288
1.24521	17.3137	0.000663522	0.000531273	0.000282597		1.28442	-0.000140816		1.7228	0.022294
1.24637	17.3087	0.000635936	0.000523509	0.000212378		1.28568	-0.000124844		1.7252	0.00399017
1.24753	17.3668	0.000537641	0.000412589	0.000284484		1.28695	-0.000133434		1.7276	0.00378132
1.24868	17.3438	0.000396769	7.90618e-05	0.000156189		1.28821	-0.000235543		1.73	-0.00652027
1.24984	17.1037	0.000510503	-0.000200385	7.36043e-05		1.28947	-9.70419e-05		1.7324	-0.00607681
1.251	17.1194	0.000489166	-6.2e-05	9.61299e-05		1.29074	-0.000118956		1.7348	0.00909233
1.25216	17.0442	0.000489007	-0.000234978	7.82435e-06		1.292	0.000104664		1.7372	0.0193081
1.25332	17.2102	0.000452614	-0.000323694	-3.32159e-05		1.29326	0.000200285		1.7396	0.040163
1.25447	17.0777	0.000373865	-0.000501139	1.80081e-05		1.29453	0.000258688		1.742	0.0522785
1.25563	16.7553	0.000483106	-0.00011223	0.000148295		1.29579	0.000214929		1.7444	0.0434256
1.25679	16.7047	0.000543039	0.000284901	0.000120236		1.29705	0.000225231		1.7468	0.0160103
1.25795	16.7569	0.000462821	0.000207013	-1.88053e-05		1.29832	0.000147065		1.7492	0.0133009
1.25911	16.8635	0.000554577	4.84064e-05	6.79319e-05		1.29958	0.000115581		1.7516	0.0208263
1.26026	16.7384	0.000441963	-4.67096e-05	-5.04653e-06		1.30084	-5.1517e-05		1.754	0.030818
1.26142	16.5017	0.000230593	0.000169858	1.66769e-05		1.30211	-1.30944e-06		1.7564	0.0180588
1.26258	16.347	0.00021028	-9.16813e-05	-1.11759e-08		1.30337	4.01065e-05		1.7588	0.011817
1.26374	15.9833	3.13558e-05	3.93558e-05	-0.000121073		1.30463	4.78812e-05		1.7612	0.0189924
1.26489	15.8112	-0.000287859	-0.000210928	-0.000119599		1.30589	-6.20019e-05		1.7636	0.00912666
1.26605	15.5591	-0.000484666	-0.000454944	6.44587e-05		1.30716	-3.79309e-05		1.766	-0.00265121
1.26721	15.1994	-0.000350482	-0.000521725	0.000122505		1.30842	1.69743e-05		1.7684	-0.00936317
1.26837	14.7618	-0.000350228	-0.000680033	4.47991e-05		1.30968	-4.93824e-05		1.7708	0.00880623
1.26953	14.3467	-0.000381601	-0.000496292	-4.10241e-05		1.31095	-0.000167124		1.7732	0.0393066
1.27068	14.403	-0.000316661	-0.000595415	1.25058e-05		1.31221	-0.000128379		1.7756	0.0277901
1.27184	14.1511	4.83791e-06	-0.000685474	3.31594e-05		1.31347	-0.000160348		1.778	0.0361538
1.273	13.7342	-1.25368e-05	-0.000494398	0.000113458		1.31474	-0.000106586		1.7804	0.0479116
1.27416	13.4692	-0.000113492	-5.4257e-05	-7.73457e-05		1.316	-0.00010551		1.7828	0.0253887
1.27532	13.8173	-0.000295941	0.00010136	-0.000277693		1.31726	-0.000100546		1.7852	-0.0112629
1.27647	14.1754	-0.00030847	0.000202581	-0.000163812		1.31853	-0.000113923		1.7876	0.0134077
1.27763	14.269	-0.00052927	0.000208536	-5.99772e-07		1.31979	-3.84077e-06		1.79	0.00424767
1.27879	14.7038	-0.000560161	7.65286e-05	4.3946e-05		1.32105	6.36317e-05		1.7924	0.0164633
1.27995	14.8648	-0.000420212	4.67654e-05	5.50039e-05		1.32232	5.7634e-05		1.7948	0.0521612
1.28111	15.2276	-0.000290641	8.75369e-05	5.1034e-05		1.32358	4.94774e-05		1.7972	0.0335293
1.28226	15.5471	-0.000205753	6.13593e-05	0.000127293		1.32484	7.548e-05		1.7996	0.0112171
1.28342	15.983	-0.000121081	-0.000120269	0.000234625		1.32611	1.79633e-05		1.802	0.00732899
1.28458	16.2167	-6.2647e-05	-0.000274904	0.000248186		1.32737	6.32852e-05		1.8044	0.0139246
1.28574	16.2055	-3.15619e-05	-0.000169607	0.000173847		1.32863	0.000120804		1.8068	0.0409374
1.28689	16.4436	-0.000133422	-0.000145745	0.000104717		1.32989	2.69283e-05		1.8092	0.0321531
1.28805	17.0662	-3.59695e-05	-0.000151724	1.25219e-05		1.33116	-6.36782e-05		1.8116	0.0117064
1.28921	17.1422	-0.000255921	-0.000105897	3.04058e-05		1.33242	-0.000183916		1.814	-0.00659561
1.29037	16.9581	-0.000404038	0.000102295	7.26134e-05		1.33368	-3.95607e-05		1.8164	-0.0229445
1.29153	16.7313	-0.000154444	0.000263214	-3.41485e-06		1.33495	-3.78489e-06		1.8188	-0.0120335
1.29268	17.0373	-0.000269031	9.98843e-05	-0.000316117		1.33621	-7.65268e-05		1.8212	-0.0133476
1.29384	17.4723	-0.00021797	-3.73516e-05	-0.000389501		1.33747	-7.0544e-05		1.8236	-0.0242176
1.295	17.4647	-0.000133937	-2.93143e-05	-0.000397549		1.33874	-4.67431e-05		1.826	0.00789261
1.29616	17.3633	-0.000181099	-0.000138132	-0.00039356		1.34	-3.25684e-05		1.8284	0.0521154
1.29732	17.1833	-0.000360777	-0.000204371	-0.000316364		1.34126	0.000116814		1.8308	0.0324097
1.29847	17.7002	-0.000330225	-0.000430644	-0.000303132		1.34253	0.000170892		1.8332	-0.00370026
1.29963	18.0117	-0.000272589	-0.000272634	-0.000130298		1.34379	0.000234427		1.8356	-0.00168514
1.30079	18.0771	-0.000275594	-0.000168735	7.80697e-05		1.34505	0.000136629		1.838	-9.72748e-05
1.30195	17.6013	-0.000279074	0.000181686	0.000403477		1.34632	0.000255082		1.8404	0.0347338
1.30311	17.5138	-0.000373372	0.000314871	0.00044591		1.34758	0.000309732		1.8428	0.0664425
1.30426	17.8071	-0.000238971	0.000144873	0.000391908		1.34884	0.000393102		1.8452	0.0427494
1.30542	17.9741	1.9284e-05	0.000172913	0.000316426		1.35011	0.000420388		1.8476	0.0266943
1.30658	17.7991	0.000111471	2.5589e-05	0.000112099		1.35137	0.000455651		1.85	0.0332289
1.30774	17.4525	-8.67179e-05	-8.19638e-05	-4.29141e-05		1.35263	0.000445332		1.8524	0.0217743
1.30889	17.381	0.000181876	-0.000411138	-6.61599e-05		1.35389	0.000266071		1.8548	-0.00117207
1.31005	17.6463	0.000435481	-0.00054834	-6.5236e-05		1.35516	0.000157693		1.8572	0.0196209
1.31121	17.6091	0.000622052	-0.000585247	-9.40375e-05		1.35642	0.000199877		1.8596	0.0331125
1.31237	17.0488	0.00056667	-0.000771713	-5.67945e-05		1.35768	0.000143275		1.862	0.0155287
1.31353	16.7365	0.000511333	-0.000490766	7.67335e-05		1.35895	0.000123447		1.8644	-0.0058527
1.31468	16.7357	0.000772434	-0.000611018	2.22201e-05		1.36021	0.000206562		1.8668	-0.000716209
1.31584	17.0196	0.000862356	-0.000669181	9.74834e-05		1.36147	0.000337571		1.8692	0.0131922
1.317	17.0588	0.000700279	-0.00061929	-9.4723e-05		1.36274	0.000462318		1.8716	0.0276508
1.31816	16.7594	0.000580957	-0.00038805	-0.000161091		1.364	0.00054564		1.874	-0.00179958
1.31932	16.9976	0.000458665	-0.000286315	-0.000211382		1.36526	0.00048925		1.8764	-0.0248356
1.32047	16.9488	0.000378476	-0.000300394	-0.000124815		1.36653	0.000200883		1.8788	-0.0226316
1.32163	17.1546	0.000207614	-0.000403354	2.03326e-05		1.36779	5.64214e-05		1.8812	0.0021019
1.32279	17.2134	4.38945e-05	-6.69807e-06	2.45795e-05		1.36905	4.66909e-05		1.8836	0.0241089
1.32395	17.1394	-0.000105116	0.000433682	-1.62224e-05		1.37032	-6.83013e-05		1.886	0.00337887
1.32511	17.0357	-0.00024657	0.000214687	2.21729e-05		1.37158	-0.000113994		1.8884	-0.0162373
1.32626	17.0783	-0.000514916	0.000295389	0.000157305		1.37284	-8.53352e-05		1.8908	-0.0226183
1.32742	17.2622	-0.000203255	0.000291325	-2.70195e-05		1.37411	9.11187e-05		1.8932	-0.030261
1.32858	17.2085	-7.04986e-05	0.000167578	-0.000251235		1.37537	5.85523e-05		1.8956	-0.0134468
1.32974	17.0066	-3.92043e-05	1.10362e-05	-0.000370014		1.37663	6.30189e-05		1.898	0.00493813
1.33089	16.7816	-6.08806e-05	0.000205692	-0.000413001		1.37789	-1.55549e-05		1.9004	0.0160465
1.33205	16.6769	-9.15801e-06	7.73668e-05	-0.000550501		1.37916	3.3807e-06		1.9028	0.0132561
1.33321	17.1957	5.80562e-05	-0.000108516	-0.000335347		1.38042	-0.000155477		1.9052	0.014142
1.33437	17.1403	6.4075e-07	-8.34931e-05	-0.000257983		1.38168	-0.000108298		1.9076	0.00314236
1.33553	16.9868	-0.000104541	0.000123473	-0.000321135		1.38295	4.23007e-05		1.91	0.0172977
1.33668	17.0253	-0.000109971	0.000516172	-4.00469e-05		1.38421	0.000124192		1.9124	0.0303736
1.33784	17.2821	5.38466e-05	0.000676109	0.000181927		1.38547	0.000186116		1.9148	0.0361099
1.339	17.5226	0.000248274	0.000605425	0.000394172		1.38674	0.000229597		1.9172	0.0288048
1.34016	17.4067	0.000233411	0.000760911	0.000520619		1.388	0.000345428		1.9196	0.0206566
1.34132	17.2269	0.000241774	0.000582254	0.000200865		1.38926	0.000161435		1.922	0.0283289
1.34247	17.2194	0.000293301	0.000396488	0.000157636		1.39053	7.96877e-05		1.9244	0.0238152
1.34363	17.3038	9.58138e-05	0.000329997	0.000249976		1.39179	8.06265e-05		1.9268	0.00175476
1.34479	17.59	-0.000210324	-0.000102697	0.000255329		1.39305	0.000110542		1.9292	-0.00632858
1.34595	17.3881	-0.000192989	-0.000103764	0.000320016		1.39432	0.000122063		1.9316	-0.00845337
1.34711	17.3476	-0.00017209	-5.66486e-05	0.00068027		1.39558	0.000148132		1.934	0.0152531
1.34826	17.2124	1.60901e-05	0.000127925	0.000684541		1.39684	0.000358772		1.9364	0.0124416
1.34942	17.495	0.000145853	0.000101732	0.000772089		1.39811	0.000497613		1.9388	-0.0412798
1.35058	17.6975	0.000498727	7.42823e-05	0.000816346		1.39937	0.00073294		1.9412	-0.0520267
1.35174	17.4726	0.000157258	6.57514e-06	0.00073021		1.40063	0.000759125		1.9436	-0.00710869
1.35289	17.2934	6.56291e-05	5.77662e-05	0.000631191		1.40189	0.000823826		1.946	0.0436125
1.35405	17.424	9.94038e-05	-9.81409e-05	0.000347245		1.40316	0.00105756		1.9484	0.0252094
1.35521	17.4781	7.3893e-05	-0.000158938	0.000166052		1.40442	0.00111366		1.9508	-0.0158243
1.35637	17.773	-0.000144991	-0.000118427	0.000222225		1.40568	0.00139203		1.9532	-0.0405617
1.35753	17.1791	-0.00014368	0.000183053	0.000162793		1.40695	0.00146808		1.9556	-0.0392246
1.35868	17.2448	-1.78888e-05	0.000771301	-7.44263e-05		1.40821	0.00165696		1.958	-0.0221252
1.35984	17.2287	5.78376e-05	0.000773611	-0.000200063		1.40947	0.00198107		1.9604	0.00111961
1.361	17.4536	-6.44034e-05	0.000899836	-0.000223137		1.41074	0.00258721		1.9628	0.00343132
1.36216	17.3474	-0.000266576	0.000963958	-0.000192946		1.412	0.00312541		1.9652	0.00105476
1.36332	17.2194	-0.000116296	0.00131486	-0.000101808		1.41326	0.00377993		1.9676	0.0417118
1.36447	17.242	5.29544e-05	0.00129152	-0.00027151		1.41453	0.00629387		1.97	0.0661612
1.36563	17.6073	0.000113267	0.000849972	-0.000291522		1.41579	0.0107903		1.9724	0.0304499
1.36679	17.1882	-3.31979e-05	0.00065586	-0.000381699		1.41705	0.014138		1.9748	-0.00736237
1.36795	17.5454	0.000391481	0.000305474	-0.000161813		1.41832	0.0196418		1.9772	-0.00020504
1.36911	17.2584	0.00033424	0.000145523	-0.000160646		1.41958	0.0343373		1.9796	0.00393295
1.37026	17.2351	9.31006e-05	0.000341447	-0.000181199		1.42084	0.0273712		1.982	0.0145969
1.37142	17.214	-4.57615e-05	0.000163589	-0.000254008		1.42211	0.0400046		1.9844	-0.00511837
1.37258	17.1767	-8.05197e-05	-0.000246665	-0.000261594		1.42337	0.0477099		1.9868	-0.0207033
1.37374	17.2267	-0.000277967	1.62572e-05	-0.000340845		1.42463	0.0463764		1.9892	0.00104237
1.37489	17.2235	-0.000336921	0.000173898	-0.000299423		1.42589	0.029226		1.9916	0.0543222
1.37605	17.0697	-4.62662e-05	7.6469e-05	-0.000476011		1.42716	-0.00709304		1.994	0.0684032
1.37721	17.2061	-2.64222e-05	8.23438e-05	-0.000497751		1.42842	-0.0125779		1.9964	0.0343885
1.37837	17.1959	-9.58759e-05	0.000188418	-0.000464043		1.42968	-0.0405201		1.9988	-0.00975323
1.37953	17.216	-0.000110565	0.000387674	-0.000291133		1.43095	-0.0396263		2.0012	0.00691795
1.38068	16.8131	-0.000262897	0.000417501	-0.000264045		1.43221	-0.0489352		2.0036	0.0436802
1.38184	16.828	-0.000562395	0.000324329	-0.000168302		1.43347	-0.0191984		2.006	0.0298147
1.383	16.8618	-0.000647348	0.000401169	-2.13335e-06		1.43474	-0.000980061		2.0084	-0.0169678
1.38416	16.8421	-0.000641643	0.000541572	3.88051e-05		1.436	-0.00292914		2.0108	-0.00564384
1.38532	16.7426	-0.00049886	0.000349982	-6.31126e-05		1.43726	-0.00180551		2.0132	-0.0202293
1.38647	16.6956	-4.20207e-05	0.000396237	-0.000132566		1.43853	-0.00133398		2.0156	-0.0696697
1.38763	16.9003	1.11225e-05	0.000393013	-0.000148753		1.43979	-0.000326991		2.018	-0.0919476
1.38879	17.02	-1.16738e-05	0.000173477	-6.32803e-05		1.44105	-1.80788e-05		2.0204	-0.0787392
1.38995	16.8842	0.000108634	-0.000147881	-3.78564e-05		1.44232	8.5406e-05		2.0228	0.0146141
1.39111	17.1789	0.000220537	-0.000250595	-0.000150292		1.44358	8.28579e-05		2.0252	0.0611057
1.39226	16.9065	-0.000193476	-0.000449644	-0.000140165		1.44484	5.63003e-05		2.0276	0.094595
1.39342	17.1401	-0.000316988	-0.000353681	0.00012743		1.44611	0.000166927		2.03	0.134655
1.39458	16.896	-0.000336682	-0.000132056	0.00028378		1.44737	0.000221102		2.0324	0.110941
1.39574	16.8932	-0.000262141	8.96771e-05	-0.000112346		1.44863	0.000328429		2.0348	0.093811
1.39689	16.8954	-6.10637e-05	0.000265758	-0.000178373		1.44989	0.000420865		2.0372	0.0790749
1.39805	16.8653	0.000190937	0.000388887	-0.000246637		1.45116	0.00044672		2.0396	-0.00259876
1.39921	16.7044	0.000235825	0.000348188	-6.37956e-05		1.45242	0.000410719		2.042	-0.0451469
1.40037	16.9213	0.000262002	7.07302e-05	4.09105e-05		1.45368	0.000406252		2.0444	-0.0483646
1.40153	16.9763	0.000294307	0.000101738	-0.00011297		1.45495	0.000307782		2.0468	-0.0478468
1.40268	17.089	0.000312511	-5.95059e-05	-0.000257758		1.45621	0.00018896		2.0492	0.0078373
1.40384	17.0445	8.73469e-05	-5.05e-05	-0.000126931		1.45747	1.27349e-05		2.0516	0.0535784
1.405	17.1151	-0.000211433	2.48905e-05	8.71743e-05		1.45874	3.54238e-05		2.054	0.10944
1.40616	17.0957	-0.000374877	0.000277039	3.96762e-05		1.46	8.62889e-05		2.0564	0.152707
1.40732	17.335	-0.000290938	0.000216674	0.000179837		1.46126	0.000167156		2.0588	0.101866
1.40847	17.3108	-0.000146752	0.000400949	0.000169443		1.46253	0.000166502		2.0612	0.0802155
1.40963	17.0543	-2.64322e-05	0.000347132	0.000191757		1.46379	9.61218e-05		2.0636	0.089303
1.41079	17.324	-0.000272575	5.58831e-05	0.000160494		1.46505	-4.04138e-05		2.066	0.093297
1.41195	17.3055	-0.000132922	0.000208411	-5.46612e-05		1.46632	-0.000100218		2.0684	0.0707512
1.41311	17.5618	4.57118e-05	6.65449e-05	0.000487467		1.46758	6.33057e-05		2.0708	0.0329876
1.41426	17.5975	7.21527e-05	-0.000168627	0.000518302		1.46884	4.82425e-07		2.0732	0.0241776
1.41542	17.9214	-0.000115145	0.000230761	0.000507486		1.47011	-0.000111993		2.0756	0.0279179
1.41658	18.3389	-0.000386532	0.000122312	0.000522513		1.47137	-6.77034e-05		2.078	0.0128813
1.41774	18.7825	-0.000444836	-0.00105719	0.00154276		1.47263	0.000131521		2.0804	-0.0152397
1.41889	19.5017	-0.000482847	-0.00120258	0.0020491		1.47389	0.000128256		2.0828	-0.017086
1.42005	22.8385	-0.000673881	-0.00159403	0.00225242		1.47516	5.64586e-05		2.0852	0.00920868
1.42121	25.7166	-0.000770078	-0.00183286	0.0019779		1.47642	1.25393e-05		2.0876	0.0103884
1.42237	27.8299	-0.00129735	-0.00237743	0.00219082		1.47768	-7.25091e-05		2.09	0.0102358
1.42353	29.5825	-0.000998773	-0.0038415	0.0019618		1.47895	3.34345e-05		2.0924	0.00548553
1.42468	33.8291	-0.000924885	-0.00376793	0.00177838		1.48021	-2.36724e-05		2.0948	-0.00600338
1.42584	36.8583	-0.000733236	-0.00330421	0.000852952		1.48147	-0.000184339		2.0972	-0.0182314
1.427	37.069	-0.00017376	-0.00311112	0.000549798		1.48274	-0.000237869		2.0996	-0.0363398
1.42816	36.3694	0.000238272	-0.00299144	0.000587806		1.484	-0.000204656		2.102	-0.043643
1.42932	35.9107	0.000253022	-0.00311568	0.000142897		1.48526	-2.92119e-05		2.1044	-0.0347261
1.43047	35.3434	0.000523441	-0.00166584	-0.000310523		1.48653	7.44257e-05		2.1068	-0.0137739
1.43163	32.8288	0.000739927	-0.000718728	-0.000426662		1.48779	6.22701e-05		2.1092	0.0150461
1.43279	29.2435	0.000716676	-0.000565436	-0.000588739		1.48905	4.787e-05		2.1116	0.0134401
1.43395	24.2264	0.000224559	-0.000163075	-0.000500685		1.49032	0.000194747		2.114	0.000297546
1.43511	23.1209	-0.000352694	-0.000611877	-0.000488368		1.49158	0.000456808		2.1164	-0.0228233
1.43626	21.7891	-0.000201816	-0.000543488	-0.000579449		1.49284	0.000447748		2.1188	-8.39233e-05
1.43742	19.9626	-0.000117462	-0.000694728	-0.000451273		1.49411	0.000544341		2.1212	0.0510693
1.43858	19.4288	-0.000234066	-0.000804575	-0.000463631		1.49537	0.000773722		2.1236	0.0467529
1.43974	19.0158	-8.05842e-05	-0.000687385	-0.0001833		1.49663	0.000730831		2.126	0.00331879
1.44089	18.8949	8.75617e-05	-0.000650762	4.98456e-05		1.49789	0.000750499		2.1284	-0.0162001
1.44205	18.7306	0.000149346	-0.000180177	0.000231676		1.49916	0.000645934		2.1308	-0.0236559
1.44321	18.1888	0.000250212	-0.000143422	0.000291148		1.50042	0.000525756		2.1332	-0.00727081
1.44437	18.3151	0.000221999	9.42871e-06	0.000277119		1.50168	0.000410892		2.1356	-0.0055685
1.44553	18.1165	0.000232474	0.00048871	0.000305511		1.50295	0.000361169		2.138	-0.0302629
1.44668	18.1508	0.000349972	0.000512272	0.00035129		1.50421	0.000333965		2.1404	-0.0335264
1.44784	17.9929	0.000344861	0.000376889	0.000232802		1.50547	0.000519328		2.1428	-0.0219917
1.449	17.7817	0.000339851	0.000668431	4.53293e-05		1.50674	0.000389313		2.1452	-0.0197802
1.45016	17.6258	0.000331863	0.0008475	-0.000218322		1.508	0.000399398		2.1476	0.0102053
1.45132	17.484	0.000365704	0.000712167	-0.000241622		1.50926	0.000553235		2.15	0.0398569
1.45247	17.5981	0.000270749	0.000706306	-0.000394115		1.51053	0.000849992		2.1524	-0.00697327
1.45363	17.6624	0.000266129	0.000608619	-0.000474181		1.51179	0.000965327		2.1548	-0.0205774
1.45479	17.4459	0.00024077	0.000476066	-0.000390803		1.51305	0.000940742		2.1572	-0.0230112
1.45595	17.8054	1.73307e-05	0.000376871	-0.000398974		1.51432	0.00111361		2.1596	-0.0270491
1.45711	17.5912	-0.000124245	0.000459881	-0.000283238		1.51558	0.00164359		2.162	-0.000916481
1.45826	17.8362	0.000119801	0.000437822	-0.000295367		1.51684	0.00174504		2.1644	-0.00602055
1.45942	17.9433	7.27543e-05	0.000423217	-0.000438067		1.51811	0.00165802		2.1668	0.0134315
1.46058	17.8158	1.66129e-05	0.000374045	5.03038e-06		1.51937	0.002008		2.1692	0.0414038
1.46174	17.6237	-2.0224e-05	0.000716083	0.000228876		1.52063	0.00290585		2.1716	0.0172176
1.46289	17.6245	0.000176913	0.000402445	0.000224282		1.52189	0.00366336		2.174	0.0104065
1.46405	17.4012	0.000366492	0.000235952	0.000218031		1.52316	0.00429917		2.1764	0.0090971
1.46521	17.8578	0.000342239	0.000585321	0.000248533		1.52442	0.00662082		2.1788	-0.000760078
1.46637	17.5022	0.000311455	0.000587599	0.00025631		1.52568	0.0089683		2.1812	-0.0312691
1.46753	17.436	0.000403819	0.000228429	2.89939e-05		1.52695	0.0159706		2.1836	-0.0172024
1.46868	17.3559	0.000272413	3.76608e-05	-0.000206364		1.52821	0.0214173		2.186	-0.0138865
1.46984	17.338	0.000188317	-0.000115793	-0.00028059		1.52947	0.0238091		2.1884	-0.0327358
1.471	17.6377	-1.99359e-05	-6.94208e-05	-0.000192368		1.53074	0.0302428		2.1908	-0.00184441
1.47216	17.1911	-0.000119559	-0.000272488	5.2421e-06		1.532	0.038006		2.1932	-0.0130444
1.47332	17.0966	-6.1299e-05	-0.000350829	0.00012177		1.53326	0.0412428		2.1956	-0.00289536
1.47447	17.118	4.02909e-05	-0.000121834	0.000226883		1.53453	0.0506008		2.198	0.0294638
1.47563	17.1073	-6.87689e-06	0.000167405	0.000180022		1.53579	0.0542477		2.2004	0.0516043
1.47679	17.2758	6.09693e-05	0.00037355	0.000239794		1.53705	0.0564798		2.2028	0.00462437
1.47795	17.1473	0.000274243	0.000453033	0.000176944		1.53832	0.0448815		2.2052	-0.00266266
1.47911	16.8426	0.000325043	0.000560373	0.000124651		1.53958	0.0383031		2.2076	0.0146618
1.48026	17.0334	0.000491393	0.000562381	0.000214562		1.54084	0.0255512		2.21	0.0320005
1.48142	17.3342	0.000419861	0.000501378	8.93747e-05		1.54211	0.00511284		2.2124	0.0114641
1.48258	17.3015	0.000431565	0.000420937	0.000115041		1.54337	-0.00773856		2.2148	0.00575638
1.48374	16.9407	0.000302284	0.000177927	0.00010703		1.54463	-0.020601		2.2172	0.036643
1.48489	17.0932	0.000194653	0.000344282	-5.53951e-06		1.54589	-0.0247176		2.2196	0.0619612
1.48605	16.994	0.000104319	0.000402985	-0.000151188		1.54716	-0.034708		2.222	0.0564899
1.48721	17.2373	-0.000325654	0.000389952	-0.00023687		1.54842	-0.0294776		2.2244	0.048398
1.48837	17.4198	-0.000436282	0.000282934	-0.000332202		1.54968	-0.0282416		2.2268	-0.0249233
1.48953	17.2592	-0.000307761	0.000333311	-0.00031522		1.55095	-0.0166568		2.2292	-0.151181
1.49068	17.2214	-0.000329987	0.000157749	-0.00042239		1.55221	-0.00954108		2.2316	-0.197668
1.49184	17.5064	-0.000217198	0.00015576	-0.000270892		1.55347	-0.00555863		2.234	-0.172733
1.493	17.6209	-0.000195409	0.000382595	-0.000274017		1.55474	-0.00329419		2.2364	-0.138142
1.49416	17.696	-0.000203141	0.00050129	-0.000203746		1.556	-0.00177753		2.2388	-0.0855398
1.49532	17.2235	2.20798e-05	0.0003464	-0.000153405		1.55726	-0.00104962		2.2412	-0.0423927
1.49647	17.2865	-4.18822e-05	0.00041442	0.000130102		1.55853	-0.00041998		2.2436	-0.0272121
1.49763	17.3612	-2.43212e-05	0.000431187	0.000318685		1.55979	-0.00040382		2.246	-0.00729752
1.49879	17.584	4.83456e-05	0.000300018	0.000248301		1.56105	-0.000306379		2.2484	-0.0212698
1.49995	17.6152	4.62768e-05	0.000819141	0.00013375		1.56232	-0.000456631		2.2508	-0.035615
1.50111	16.9385	0.00010218	0.00093117	0.000320842		1.56358	-0.000370301		2.2532	-0.0309496
1.50226	17.0242	5.7023e-05	0.000736069	0.000229292		1.56484	-0.000114366		2.2556	-0.00876236
1.50342	17.1822	-0.000176032	0.000619037	8.92468e-05		1.56611	4.19654e-06		2.258	0.0222635
1.50458	17.3441	-0.000179286	0.000810282	3.2903e-05		1.56737	0.000182336		2.2604	0.0200911
1.50574	17.136	-0.000201142	0.000882659	2.10082e-05		1.56863	0.000231473		2.2628	0.0168629
1.50689	16.686	-0.00031456	0.000793174	1.40282e-05		1.56989	0.000329224		2.2652	0.0125265
1.50805	16.8606	-0.000107978	0.00052649	-3.48774e-05		1.57116	0.000394691		2.2676	-0.00918579
1.50921	17.245	-6.78437e-05	0.000588318	-7.78176e-05		1.57242	0.000354685		2.27	-0.0237532
1.51037	17.2917	4.27539e-06	0.000720344	-0.000212971		1.57368	0.000208687		2.2724	-0.00492859
1.51153	17.2409	-4.92334e-05	0.000563994	-0.000333962		1.57495	0.00023032		2.2748	0.00578117
1.51268	16.8116	-4.68704e-05	0.000471169	-0.000302044		1.57621	0.000268046		2.2772	0.0048933
1.51384	17.124	-2.50873e-05	0.000455435	-0.000346981		1.57747	-5.23403e-06		2.2796	-0.00957775
1.515	17.3817	-9.09256e-05	0.000272186	-0.000361677		1.57874	-0.000250816		2.282	-0.0156841
1.51616	17.3509	-0.000242848	0.000159707	-0.000199648		1.58	-0.000310838		2.2844	-0.00407696
1.51732	17.0935	-0.000257519	0.000191288	-0.0001056		1.58126	-0.00021017		2.2868	0.00454235
1.51847	17.0634	-0.000210121	0.000272203	9.09393e-05		1.58253	-0.000188321		2.2892	0.00972366
1.51963	16.8406	-0.000224986	0.000406798	5.08279e-05		1.58379	-0.000266526		2.2916	0.00948906
1.52079	16.8541	-0.000128782	0.000544913	0.000120382		1.58505	-0.00016176		2.294	-0.0288877
1.52195	17.3366	0.000114325	0.000832448	0.000180295		1.58632	-4.88423e-05		2.2964	-0.0453796
1.52311	17.2883	0.000324793	0.000974122	0.000211293		1.58758	-0.0001086		2.2988	-0.0264082
1.52426	17.4688	0.000401224	0.00110159	0.000229555		1.58884	-7.96579e-05		2.3012	-0.00594234
1.52542	17.0758	0.000326622	0.00100188	0.000219973		1.59011	4.00431e-05		2.3036	-0.0044117
1.52658	17.6554	0.000578076	0.000483932	0.000531012		1.59137	0.000149056		2.306	0.00916481
1.52774	17.963	0.000758735	0.000527503	0.000706655		1.59263	6.86347e-05		2.3084	0.0232077
1.52889	18.4035	0.000387558	0.000341939	0.000518081		1.59389	0.000188772		2.3108	0.0147257
1.53005	18.4432	0.000185418	0.000263471	0.000719736		1.59516	6.49914e-05		2.3132	0.0193396
1.53121	19.1992	0.000331605	0.000484554	0.000814524		1.59642	-7.64839e-05		2.3156	0.0175943
1.53237	20.6428	0.000233027	0.000870585	0.00131674		1.59768	-0.000189979		2.318	-0.0162725
1.53353	21.5268	0.000156778	0.00148136	0.00154309		1.59895	-0.000252441		2.3204	0.0129404
1.53468	23.9955	-4.47979e-05	0.00206785	0.00171309		1.60021	-0.000348203		2.3228	0.0193329
1.53584	26.0556	0.000131699	0.00294227	0.0021795		1.60147	-0.000456113		2.3252	-0.00530624
1.537	27.408	5.60495e-05	0.0034836	0.00230286		1.60274	-0.000196638		2.3276	-0.00299454
1.53816	30.647	3.97762e-05	0.00379366	0.00231825		1.604	-0.000156883		2.33	-0.0107794
1.53932	33.4091	0.000199974	0.00382945	0.00241378		1.60526	-5.84275e-05		2.3324	-0.0309258
1.54047	34.7547	0.000456442	0.00340106	0.001597		1.60653	5.95115e-05		2.3348	-0.0370998
1.54163	34.9607	0.000739003	0.00332071	0.000820393		1.60779	0.000164505		2.3372	-0.0270233
1.54279	35.9656	0.00111486	0.00290038	0.000403531		1.60905	8.32118e-05		2.3396	-0.0276194
1.54395	35.2641	0.00123357	0.00161585	-0.000327701		1.61032	3.94844e-05		2.342	-0.0114002
1.54511	34.5283	0.00142749	0.000597317	-0.000887759		1.61158	0.000228396		2.3444	0.0304966
1.54626	32.7195	0.0013397	0.000200484	-0.00115895		1.61284	0.000242624		2.3468	0.0169868
1.54742	27.7055	0.00122863	3.20897e-05	-0.00116203		1.61411	0.000198489		2.3492	-0.0268011
1.54858	26.69	0.000991236	-0.00102002	-0.00103641		1.61537	0.00022554		2.3516	-0.0225191
1.54974	24.0937	0.000555129	-0.00118302	-0.00066323		1.61663	0.000293545		2.354	0.000157356
1.55089	20.9048	9.37854e-05	-0.000864604	-0.000572154		1.61789	0.00032407		2.3564	-0.00353289
1.55205	19.3693	-0.000141011	-0.000746278	-0.000445317		1.61916	0.000219213		2.3588	0.00272036
1.55321	17.4966	-0.000305341	-0.000542801	-0.00014235		1.62042	0.000169545		2.3612	0.0171866
1.55437	16.6374	-0.000211149	-0.000891389	-5.20249e-05		1.62168	0.000256989		2.3636	0.0197091
1.55553	16.1949	-0.00034039	-0.000768514	-0.000128649		1.62295	0.000385638		2.366	-0.024714
1.55668	15.5644	-0.000400273	-7.23209e-05	-0.000184545		1.62421	0.000357535		2.3684	-0.0162134
1.55784	15.4497	-0.000275703	0.00035144	-8.15839e-05		1.62547	0.000396976		2.3708	0.00676823
1.559	14.9878	-0.000371677	0.000640541	2.83718e-05		1.62674	0.000265684		2.3732	0.00323439
1.56016	14.9337	-0.000204292	0.000715161	1.54848e-05		1.628	0.000255164		2.3756	0.0169811
1.56132	15.1272	-1.48875e-05	0.0007954	-0.000120095		1.62926	0.000300879		2.378	-0.0134206
1.56247	14.7443	-9.62031e-05	0.000562133	5.52932e-05		1.63053	0.000186661		2.3804	-0.0324464
1.56363	14.8633	0.000141883	0.000437042	0.000413459		1.63179	4.40832e-05		2.3828	-0.0544333
1.56479	14.3665	0.000395777	0.000365149	0.000457852		1.63305	-8.11778e-05		2.3852	-0.0405679
1.56595	14.8957	0.000749692	0.000284288	0.000515344		1.63432	-0.000169516		2.3876	-0.0146799
1.56711	14.8451	0.000904643	0.000269758	0.000619128		1.63558	-0.000275407		2.39	-0.0274038
1.56826	15.053	0.000644709	1.77026e-05	0.000672365		1.63684	-0.000248507		2.3924	-0.0621219
1.56942	14.8948	0.000547947	0.000157697	0.000975953		1.63811	-0.000145942		2.3948	-0.0580916
1.57058	15.2254	0.000404717	0.000573842	0.000861159		1.63937	0.000220183		2.3972	-0.0478082
1.57174	15.7158	0.000353925	0.000470432	0.000557785		1.64063	0.000324504		2.3996	-0.0429044
1.57289	15.9787	1.1387e-05	0.000589034	0.000439125		1.64189	0.000287797		2.402	0.0130134
1.57405	15.7314	-0.000243235	0.000250082	0.000288974		1.64316	0.000385093		2.4044	0.0111923
1.57521	15.7214	-0.000106132	0.000181904	4.84983e-05		1.64442	0.000587467		2.4068	-0.00701952
1.57637	16.3857	0.000135762	3.24156e-05	-5.748e-05		1.64568	0.000479888		2.4092	0.0113478
1.57753	16.491	0.000317679	-9.24598e-05	0.000167063		1.64695	0.000324238		2.4116	-0.00194359
1.57868	16.3962	0.000459513	-0.000262212	0.000291459		1.64821	0.000244198		2.414	0.0333047
1.57984	16.7097	0.000564778	-0.000362774	0.000106249		1.64947	0.000215411		2.4164	0.0346694
1.581	16.6595	0.000591553	-0.000402704	0.000121479		1.65074	0.00018462		2.4188	0.00434637
1.58216	17.0125	0.000615982	-0.000296207	0.000226121		1.652	-5.85243e-06		2.4212	-0.0159812
1.58332	17.3672	0.00043558	-7.76611e-05	0.000324506		1.65326	-4.05516e-05		2.4236	-0.0115533
1.58447	16.5718	0.000178751	3.38573e-05	7.06476e-05		1.65453	-2.54028e-05		2.426	-2.14577e-05
1.58563	16.5566	0.000207428	1.85799e-05	-0.000348669		1.65579	-6.31772e-05		2.4284	0.00236464
1.58679	16.2203	0.000204068	-2.53506e-05	-0.000329742		1.65705	-5.36479e-05		2.4308	-0.00200319
1.58795	16.0582	0.000224798	-0.000160748	-0.00026608		1.65832	3.32668e-06		2.4332	-0.0274668
1.58911	15.7599	0.000312716	-0.000100013	-0.000325665		1.65958	-2.45906e-05		2.4356	-0.04355
1.59026	15.5424	0.000433518	0.000116834	-0.0003073		1.66084	0.00011538		2.438	0.00390768
1.59142	15.6202	0.000630175	2.88505e-05	-0.000128412		1.66211	0.000318766		2.4404	0.0304561
1.59258	16.0139	0.000780443	-0.00015402	-2.37164e-05		1.66337	0.000135873		2.4428	0.00386095
1.59374	16.4231	0.000659678	-1.47708e-06	-5.59675e-05		1.66463	0.000158012		2.4452	-0.0227127
1.59489	16.1764	0.000600817	5.60675e-05	-0.000142983		1.66589	0.000320256		2.4476	-0.0272312
1.59605	16.2061	0.00044323	-0.000150675	-5.76799e-05		1.66716	0.000252426		2.45	-0.0138655
1.59721	16.7703	0.000261604	-0.000222746	-0.000175906		1.66842	5.46165e-05		2.4524	-0.0180354
1.59837	16.3878	0.00028179	-0.000296589	-1.27864e-05		1.66968	-4.73671e-05		2.4548	-0.0164108
1.59953	16.3235	0.000229148	-0.000405971	4.19095e-05		1.67095	-0.000126958		2.4572	-0.00845385
1.60068	16.7095	0.000162198	-0.000398822	-3.02307e-05		1.67221	-5.46388e-05		2.4596	0.00650406
1.60184	16.7412	-7.78586e-06	-0.000271192	3.13632e-05		1.67347	-6.92271e-05		2.462	0.00669718
1.603	17.0307	-2.33079e-05	1.2964e-06	0.000333376		1.67474	8.42325e-05		2.4644	-0.00524998
1.60416	17.3179	-1.23382e-05	0.000238046	0.000386499		1.676	9.32999e-05		2.4668	0.00136423
1.60532	18.0087	-4.63029e-05	6.56731e-05	0.00021075		1.67726	0.000102773		2.4692	0.00339699
1.60647	18.3948	-9.15267e-05	0.000316245	0.000108417		1.67853	0.000257276		2.4716	-0.0050807
1.60763	19.4732	-7.38452e-05	0.000257624	3.74901e-05		1.67979	0.000240386		2.474	-0.0108218
1.60879	21.0022	0.000108201	0.00021741	-0.000145188		1.68105	0.000121795		2.4764	-0.03161
1.60995	21.9137	6.74439e-05	0.000227882	-0.000198321		1.68232	0.00024958		2.4788	-0.0519533
1.61111	24.2986	1.32124e-05	0.000472577	-0.000336328		1.68358	0.000367701		2.4812	-0.0782275
1.61226	25.1264	0.000136012	0.000734752	-0.000267696		1.68484	0.000179283		2.4836	-0.100021
1.61342	27.5508	0.000210471	0.000761956	-0.000331062		1.68611	-0.000119787		2.486	-0.107176
1.61458	28.9882	0.000226011	0.000634134	-0.000178553		1.68737	-0.000144314		2.4884	-0.0833364
1.61574	29.8988	0.000310694	0.000581523	-8.44213e-05		1.68863	-0.000112567		2.4908	-0.0635681
1.61689	29.703	0.000224429	0.000388272	-7.96119e-05		1.68989	-0.000139117		2.4932	-0.0166841
1.61805	28.836	0.000243776	0.00021076	-0.000403002		1.69116	-3.48352e-05		2.4956	0.0084157
1.61921	27.7118	0.000326827	-0.000109814	-0.000605566		1.69242	6.22794e-05		2.498	0.0126314
1.62037	26.2443	0.000160466	-0.000215735	-0.000696166		1.69368	9.24356e-05		2.5004	0.0214729
1.62153	23.5777	0.000100111	-0.00018077	-0.000872605		1.69495	8.66465e-05		2.5028	0.0405846
1.62268	22.7021	-3.79843e-05	-0.00019777	-0.000966955		1.69621	8.82e-05		2.5052	0.0266428
1.62384	19.737	0.000114517	-0.000497323	-0.00106113		1.69747	8.98764e-05		2.5076	-0.00171232
1.625	19.2011	6.77705e-05	-0.000536954	-0.000889764		1.69874	7.0639e-05		2.51	0.00808477
1.62616	18.4593	-0.000129915	-0.000955526	-0.000727122		1.7	-5.35548e-05		2.5124	-0.00157833
1.62732	17.8292	-8.43133e-05	-0.00117579	-0.000718373		1.70126	-2.45795e-05		2.5148	-0.0135751
1.62847	17.2698	-0.000181314	-0.00132876	-0.000525045		1.70253	-4.67449e-05		2.5172	-0.0109344
1.62963	16.9777	-0.000161801	-0.00133094	-0.000339861		1.70379	-8.68626e-05		2.5196	-0.0252657
1.63079	17.1323	-5.79444e-05	-0.00131669	-0.000132592		1.70505	-0.000133075		2.522	-0.0211539
1.63195	17.29	3.12676e-06	-0.00106027	2.8388e-05		1.70632	-9.7502e-05		2.5244	-0.0140939
1.63311	17.1598	0.000120097	-0.000107324	0.000173001		1.70758	-9.76883e-05		2.5268	-0.0165572
1.63426	16.6925	0.000129911	0.000252109	9.01607e-05		1.70884	-0.000223435		2.5292	-0.0134363
1.63542	16.4602	0.000295032	0.000261428	2.92373e-05		1.71011	-0.000189696		2.5316	-0.00581026
1.63658	16.6066	0.000331366	0.000250945	-6.57501e-05		1.71137	-0.000176262		2.534	-0.0314026
1.63774	16.6146	0.000306462	0.000444593	-0.000206314		1.71263	-0.000235666		2.5364	-0.0219522
1.63889	16.4062	0.000429966	0.000544095	-0.000322875		1.71389	-0.000248276		2.5388	0.000696659
1.64005	16.0579	0.000180865	0.000256935	-0.000459661		1.71516	-7.28443e-05		2.5412	-0.0163703
1.64121	16.3307	0.000220772	0.000146365	-0.000408833		1.71642	3.13185e-05		2.5436	0.00516367
1.64237	16.8702	0.000283274	0.000221187	-0.000339982		1.71768	-2.16626e-05		2.546	0.00481081
1.64353	16.5989	0.000209272	-2.35811e-05	-0.000114143		1.71895	-5.44228e-05		2.5484	-0.00676107
1.64468	16.3611	0.000390528	4.34816e-05	0.000209071		1.72021	6.38105e-05		2.5508	-0.0241184
1.64584	16.6609	0.000321039	0.000197737	0.000145098		1.72147	-1.91256e-05		2.5532	-0.01511
1.647	16.6324	0.000401991	0.000233652	0.000139905		1.72274	-0.000161048		2.5556	-0.0113244
1.64816	16.5319	0.000479018	4.28241e-05	0.000422444		1.724	-8.39382e-05		2.558	-0.0301809
1.64932	16.3474	0.000337654	-6.01262e-05	0.000619775		1.72526	-9.32552e-05		2.5604	-0.0199809
1.65047	15.9981	0.000152572	0.000211243	0.00047636		1.72653	-7.14138e-05		2.5628	-0.0171762
1.65163	16.5143	-6.50225e-05	0.000100804	0.000291768		1.72779	-5.28581e-05		2.5652	-0.0182095
1.65279	16.2819	2.9513e-05	-0.000234053	0.000188378		1.72905	5.11408e-05		2.5676	-0.021595
1.65395	16.1778	0.000128462	-0.000248391	0.000243682		1.73032	0.000105266		2.57	0.00994587
1.65511	16.0256	6.27786e-05	-0.000306278	0.000207562		1.73158	0.000220869		2.5724	0.00878859
1.65626	15.9943	0.000104667	-0.000316903	0.000138911		1.73284	0.000248007		2.5748	-0.0364561
1.65742	16.4249	0.000106367	-0.000543203	0.000174517		1.73411	0.000203967		2.5772	-0.0368609
1.65858	16.3691	0.00014156	-0.000597375	0.000109827		1.73537	0.000241831		2.5796	-0.0289006
1.65974	16.3159	0.000221889	-0.000461986	0.000103188		1.73663	0.000139929		2.582	-0.0429702
1.66089	16.1046	0.000204639	-0.000179414	2.8311e-05		1.73789	0.000182215		2.5844	-0.018693
1.66205	16.4592	0.000225384	2.32439e-05	-0.00013977		1.73916	0.000207666		2.5868	0.0278673
1.66321	16.4482	0.000200274	2.04947e-05	-0.000137426		1.74042	0.000246406		2.5892	0.0406132
1.66437	16.3268	0.000187879	0.000261523	-2.52811e-05		1.74168	0.000157084		2.5916	0.000255585
1.66553	16.5955	0.000270803	0.000573985	-0.000150114		1.74295	0.000109471		2.594	-0.0209398
1.66668	16.4614	0.000265621	0.000361148	-0.000160585		1.74421	7.96802e-05		2.5964	-0.0276861
1.66784	16.663	0.000197319	0.000353847	-9.06835e-05		1.74547	-9.90927e-06		2.5988	-0.0434718
1.669	17.1193	-4.66531e-06	0.000419363	-5.5749e-05		1.74674	-7.24234e-05		2.6012	-0.0268512
1.67016	16.9431	-3.70915e-06	0.000279715	7.50522e-06		1.748	-5.11184e-05		2.6036	0.0105333
1.67132	17.14	0.000130421	0.000257868	5.62966e-05		1.74926	4.34145e-05		2.606	0.0467381
1.67247	17.0715	-5.08626e-06	0.000131374	0.000112		1.75053	0.000120234		2.6084	0.0396972
1.67363	17.087	-6.29673e-05	-1.97459e-05	0.00015716		1.75179	0.000175554		2.6108	-0.00394297
1.67479	16.9309	-0.00017412	-4.38541e-05	8.35521e-05		1.75305	0.000146329		2.6132	-0.0160079
1.67595	16.9725	1.9451e-05	-0.000179506	7.84732e-05		1.75432	0.000172693		2.6156	-0.024611
1.67711	17.2677	0.000188007	-0.000224527	0.000224717		1.75558	0.000178993		2.618	-0.00389814
1.67826	16.9041	0.000213449	-0.000365514	0.000150974		1.75684	0.000116419		2.6204	0.0215292
1.67942	16.9342	0.000118888	-0.000283502	-1.09362e-05		1.75811	6.49504e-05		2.6228	0.0327635
1.68058	17.2006	0.000168307	-0.000250496	3.69462e-05		1.75937	0.000122532		2.6252	0.0020237
1.68174	17.0881	0.000237768	-8.36244e-05	0.000126139		1.76063	6.07334e-05		2.6276	-0.0161796
1.68289	17.0693	0.000442521	-8.56388e-05	0.000168985		1.76189	1.97291e-05		2.63	-0.0227947
1.68405	16.6957	0.000449477	-0.000265349	0.000103007		1.76316	5.53168e-05		2.6324	-0.0269871
1.68521	16.8052	0.000280518	-0.000362573	4.86461e-05		1.76442	0.000129685		2.6348	-0.0301695
1.68637	16.9609	9.19128e-05	1.14851e-05	5.62519e-05		1.76568	7.971e-05		2.6372	-0.00750589
1.68753	16.7922	0.000149785	-6.18678e-05	0.000134449		1.76695	0.000156183		2.6396	-0.00827885
1.68868	16.7409	9.80273e-05	-5.66263e-05	9.43579e-05		1.76821	0.00019018		2.642	-0.0187941
1.68984	16.3603	-7.79144e-05	-2.49427e-05	4.26645e-05		1.76947	0.000287753		2.6444	-0.000929832
1.691	16.5919	-0.000175253	0.000142979	0.000103373		1.77074	0.000166595		2.6468	0.010849
1.69216	16.4231	-0.000187802	-9.19383e-05	6.40055e-05		1.772	0.000187878		2.6492	-0.0113301
1.69332	16.5818	-0.000236963	-7.7419e-05	0.000279196		1.77326	0.00017257		2.6516	-0.0111485
1.69447	16.1484	-0.000234991	0.000203909	0.000298622		1.77453	0.000154044		2.654	-0.00603199
1.69563	15.9764	-0.000212425	0.000299396	0.000308824		1.77579	-2.81632e-06		2.6564	-0.0303187
1.69679	16.3538	-0.000270308	-0.000218326	0.000365783		1.77705	-8.27387e-05		2.6588	-0.0276618
1.69795	15.8985	-0.000153276	-0.000279808	0.000262243		1.77832	-7.47442e-05		2.6612	-0.0114202
1.69911	16.1439	-0.00015642	-0.000113949	-1.54848e-05		1.77958	-6.99237e-05		2.6636	0.0199971
1.70026	15.8855	4.27042e-06	-0.000159509	-3.73883e-05		1.78084	-6.61351e-05		2.666	0.0108738
1.70142	15.7646	2.00433e-05	-0.000336239	-0.000328699		1.78211	9.3706e-05		2.6684	-0.00889254
1.70258	15.8587	4.75881e-05	-0.000453247	-0.000667265		1.78337	0.000130583		2.6708	-0.0252333
1.70374	15.9412	0.000161119	-0.000100587	-0.00064324		1.78463	0.000240859		2.6732	-0.0148778
1.70489	16.0971	0.000247738	0.000313994	-0.000535681		1.78589	0.000106335		2.6756	-0.0287471
1.70605	15.6332	0.000384055	0.000392649	-0.000516577		1.78716	6.52857e-05		2.678	-0.0379343
1.70721	16.0259	0.000294476	0.000396371	-0.000553927		1.78842	4.86597e-05		2.6804	-0.0462656
1.70837	16.3734	0.0002282	0.00053394	-0.000345444		1.78968	-3.80911e-05		2.6828	-0.0388079
1.70953	16.3402	0.000236245	0.000411088	-0.00025385		1.79095	-0.000133518		2.6852	0.000334263
1.71068	16.9148	0.00026156	0.000185123	-0.000270506		1.79221	-8.56929e-05		2.6876	0.00502729
1.71184	16.82	0.000214285	6.78133e-05	-0.00029637		1.79347	4.51505e-05		2.69	-0.00301933
1.713	17.2797	0.000266066	-0.000190649	-0.000171456		1.79474	9.50098e-05		2.6924	-0.00892925
1.71416	17.3818	0.00023349	-0.00021413	-0.000253292		1.796	-1.20848e-05		2.6948	0.00418043
1.71532	17.6257	0.000334481	-0.00018524	-0.000394712		1.79726	0.000102658		2.6972	-0.0155306
1.71647	17.9499	0.000277211	-0.000326818	-0.000369278		1.79853	0.000184987		2.6996	-0.0132222
1.71763	17.5579	0.000155473	-0.000227589	-0.000415539		1.79979	0.000217404		2.702	-0.0121012
1.71879	17.73	-0.000119866	-1.1282e-05	-0.000410567		1.80105	0.000259317		2.7044	-0.0120687
1.71995	17.7502	-0.000270442	0.000168508	-0.000453907		1.80232	0.000351056		2.7068	-0.0061183
1.72111	18.1236	-0.000407033	0.000201143	-0.000465473		1.80358	0.000382788		2.7092	0.00400591
1.72226	18.1686	-0.000613658	0.000340624	-0.000464516		1.80484	0.000463776		2.7116	0.0026679
1.72342	18.1621	-0.000657775	0.000315979	-0.000492524		1.80611	0.000382435		2.714	-0.00555038
1.72458	18.5464	-0.000532231	0.000333777	-0.000312724		1.80737	0.000350107		2.7164	-0.00420284
1.72574	18.674	-0.000206886	0.000184529	-0.000263903		1.80863	0.000354975		2.7188	-0.00505018
1.72689	18.8734	-6.93326e-05	9.11932e-05	-0.000236036		1.80989	0.000488281		2.7212	-0.00768566
1.72805	18.9374	-0.00015869	-0.000125296	-0.000320597		1.81116	0.00033861		2.7236	-0.0183749
1.72921	18.7926	-8.66428e-05	-0.000202261	-0.00020274		1.81242	0.000324257		2.726	-0.0250025
1.73037	18.9441	6.35311e-05	-0.000287667	-0.000170374		1.81368	0.000371616		2.7284	-0.0268512
1.73153	19.1525	0.000109229	-0.000235837	-0.000261499		1.81495	0.000436787		2.7308	-0.0134983
1.73268	19.4196	-7.2966e-05	-0.000428569	-0.000289726		1.81621	0.000253517		2.7332	-0.0145807
1.73384	19.1533	-6.00678e-05	-0.000377363	-0.000290851		1.81747	0.000301048		2.7356	-0.022131
1.735	19.2001	3.75013e-06	-0.000238525	-0.000392911		1.81874	0.000243437		2.738	-0.0308595
1.73616	19.4715	9.53004e-05	-7.49193e-05	-0.000362154		1.82	0.000152163		2.7404	-0.0311337
1.73732	19.6405	-5.77805e-05	0.000199508	-0.000326744		1.82126	0.000131905		2.7428	-0.0256758
1.73847	19.8457	-0.000211327	0.00045337	-0.0003516		1.82253	0.000138741		2.7452	-0.0396667
1.73963	19.712	-0.000292491	0.000429409	-0.000270976		1.82379	0.000255283		2.7476	-0.0293026
1.74079	19.7331	-0.000245786	0.000197815	-0.00015553		1.82505	0.000190385		2.75	-0.0135469
1.74195	19.9355	-0.000139732	0.000228196	-4.60235e-05		1.82632	0.000258937		2.7524	-0.0175648
1.74311	20.0893	-0.000174607	0.000397539	0.000232937		1.82758	0.000249069		2.7548	-0.0156274
1.74426	19.8828	-0.000141616	0.000400055	0.000285486		1.82884	0.000163548		2.7572	-0.0271783
1.74542	19.6415	-7.73693e-05	0.00011578	0.000199609		1.83011	-4.59217e-05		2.7596	-0.0335946
1.74658	19.6304	-8.67955e-05	2.12882e-05	0.00018354		1.83137	4.82611e-05		2.762	-0.0353026
1.74774	19.7599	-0.000117538	0.000295812	-4.70007e-07		1.83263	0.000111554		2.7644	-0.0016923
1.74889	19.7812	-0.000121278	0.000168741	6.08737e-05		1.83389	2.11596e-05		2.7668	-0.0105071
1.75005	19.9617	-0.000512525	-1.93249e-05	6.58284e-05		1.83516	2.28472e-05		2.7692	-0.0308065
1.75121	20.1079	-0.000497494	1.39251e-05	2.28373e-05		1.83642	0.000148106		2.7716	-0.0308051
1.75237	20.4495	-0.000315639	-0.000119044	0.000166139		1.83768	0.000214949		2.774	0.00542688
1.75353	20.828	-0.000254406	2.34023e-05	0.00022082		1.83895	0.000179686		2.7764	0.0149927
1.75468	20.9383	-0.000423367	1.07102e-06	0.000316747		1.84021	0.000281051		2.7788	-0.00783443
1.75584	21.0328	-0.000505139	9.34862e-06	0.000474688		1.84147	0.000264537		2.7812	-0.00299215
1.757	21.0923	-0.000194167	-3.47812e-05	0.00039946		1.84274	0.00018616		2.7836	-0.000604153
1.75816	21.3102	-0.000113043	-0.000572987	0.000346846		1.844	7.7039e-05		2.786	-0.000533581
1.75932	21.5412	-0.000245549	-0.000335598	0.000147705		1.84526	-5.82188e-05		2.7884	-0.0103278
1.76047	21.6135	-0.000345431	-0.00050259	2.99104e-05		1.84653	-0.000150096		2.7908	-0.0250721
1.76163	21.7205	-0.000168908	-0.000514103	0.000111941		1.84779	-0.00014874		2.7932	-0.00874424
1.76279	21.933	-0.000107247	-0.000244835	0.000211734		1.84905	-0.000244651		2.7956	0.00692368
1.76395	22.19	-0.000144716	-0.000192694	-5.91092e-05		1.85032	-0.000218101		2.798	-0.0201888
1.76511	22.2528	-0.000319262	-9.09343e-06	-0.000207343		1.85158	5.67771e-05		2.8004	-0.0215511
1.76626	22.4042	-0.000365472	-9.03346e-05	-0.000211664		1.85284	0.000378903		2.8028	-0.00152874
1.76742	22.6209	-0.000278266	-0.000360822	-0.000211174		1.85411	0.000385996		2.8052	-0.0201735
1.76858	22.6868	-0.000280358	-4.97196e-05	-0.000363097		1.85537	0.000472177		2.8076	-0.0323176
1.76974	23.0046	-0.000499252	0.000110274	-0.000630916		1.85663	0.000389453		2.81	-0.0110583
1.77089	23.0136	-0.00019522	-1.73226e-07	-0.000659833		1.85789	0.000201833		2.8124	-0.00170803
1.77205	23.0593	0.000360376	7.50721e-05	-0.000592109		1.85916	2.03736e-05		2.8148	0.00147057
1.77321	23.2875	0.000482533	0.000297267	-0.000486058		1.86042	-0.000120461		2.8172	-0.0264468
1.77437	23.3589	0.000589134	0.000497278	-0.000532753		1.86168	-0.0001151		2.8196	-0.0210896
1.77553	23.4062	0.000575413	0.000580693	-0.00035933		1.86295	-4.72926e-05		2.822	-0.00132036
1.77668	23.3731	0.000598817	0.000381	-0.000183019		1.86421	0.000287581		2.8244	-0.0228195
1.77784	23.4814	0.000455019	0.000343282	-0.000126506		1.86547	0.000334151		2.8268	-0.023169
1.779	23.4826	0.000206689	0.00045683	9.62367e-07		1.86674	0.000322789		2.8292	-0.000915051
1.78016	23.6793	3.67599e-05	0.000273038	0.000196585		1.868	0.000540718		2.8316	-0.0038166
1.78132	23.8267	-8.36886e-05	-0.000149045	-1.51508e-05		1.86926	0.000413228		2.834	-0.0244608
1.78247	23.93	-0.000153489	-0.000199663	-0.000162214		1.87053	0.000280127		2.8364	0.00625753
1.78363	24.0434	-0.000444315	-5.66859e-05	-0.000280271		1.87179	0.000297673		2.8388	0.0153737
1.78479	24.1856	-0.000500658	-0.000134721	-0.000325587		1.87305	0.000336565		2.8412	-0.0132332
1.78595	24.1495	-0.00072574	-2.97539e-05	-0.000567629		1.87432	0.000263426		2.8436	0.00121307
1.78711	24.2686	-0.000764492	0.00011451	-0.000587537		1.87558	3.48836e-05		2.846	0.00730991
1.78826	24.341	-0.000709342	0.000447897	-0.000512886		1.87684	9.37618e-05		2.8484	-0.00934029
1.78942	24.3364	-0.000389508	0.00061035	-0.000613519		1.87811	0.000178359		2.8508	-0.00166464
1.79058	24.4831	-0.000153627	0.000578271	-0.000714043		1.87937	0.000166886		2.8532	-0.00619602
1.79174	24.7058	-0.000301093	0.000405377	-0.000721617		1.88063	0.000160288		2.8556	-0.00507975
1.79289	24.8001	-0.00044643	0.000362607	-0.000582844		1.88189	0.000192571		2.858	0.00230455
1.79405	24.7955	-0.000574137	0.000264116	-0.000444777		1.88316	0.000266884		2.8604	-0.0122566
1.79521	24.9044	-0.000509914	-9.58834e-05	-0.000469815		1.88442	0.000298019		2.8628	0.00804806
1.79637	24.9351	-0.00061649	-0.000267183	-0.000375735		1.88568	0.000227269		2.8652	0.00508785
1.79753	24.8835	-0.000419669	3.07914e-05	-0.000130525		1.88695	0.000283539		2.8676	-0.036437
1.79868	25.1534	-6.40576e-05	0.000360504	-1.52662e-05		1.88821	0.000298277		2.87	-0.0109878
1.79984	25.071	-6.52981e-05	0.00101957	-5.53752e-05		1.88947	0.000298306		2.8724	0.00654888
1.801	24.9886	-0.00028317	0.000983598	-7.79219e-05		1.89074	0.000300944		2.8748	0.00250387
1.80216	25.2096	-0.000116751	0.000837369	-7.89352e-05		1.892	0.000302233		2.8772	-0.0189629
1.80332	25.3725	0.000119321	0.00115583	-6.66156e-05		1.89326	0.000246909		2.8796	-0.0217624
1.80447	25.2873	0.000159012	0.00126316	-0.000136171		1.89453	0.000263233		2.882	-0.0292563
1.80563	25.2393	1.7494e-05	0.00116425	-8.65472e-05		1.89579	0.000320621		2.8844	-0.02566
1.80679	25.2868	1.375e-05	0.00104731	-0.000287939		1.89705	0.000231624		2.8868	-0.0186076
1.80795	25.3419	-4.83779e-05	0.000981255	-0.000247862		1.89832	0.000124175		2.8892	-0.008986
1.80911	25.3522	-0.000108954	0.00102896	-0.000167785		1.89958	0.000140294		2.8916	-0.0108132
1.81026	25.2657	-0.000107897	0.000834746	-0.000250305		1.90084	0.000122108		2.894	0.00378752
1.81142	25.1172	2.78031e-05	0.000887193	-0.00023591		1.90211	0.000102773		2.8964	-0.00211334
1.81258	25.2795	4.00059e-05	0.001024	-0.000121504		1.90337	0.000110593		2.8988	0.0141282
1.81374	25.5595	5.79531e-05	0.0011241	9.65657e-05		1.90463	0.000245083		2.9012	-0.000375748
1.81489	25.5059	-0.00016221	0.00110156	7.63101e-05		1.90589	0.0003011		2.9036	-0.0291858
1.81605	25.5386	-0.000277374	0.00102587	-7.96318e-05		1.90716	0.000324432		2.906	-0.0352783
1.81721	25.5093	-0.000499313	0.00111202	5.02939e-05		1.90842	0.000357918		2.9084	-0.0263662
1.81837	25.73	-0.000351438	0.00104753	9.39506e-05		1.90968	0.000202727		2.9108	-0.00500631
1.81953	25.7732	-0.00036959	0.000820573	-0.00015776		1.91095	0.000112209		2.9132	-0.0163054
1.82068	25.7912	-0.000260096	0.000696536	-6.87006e-05		1.91221	0.00012555		2.9156	-0.013773
1.82184	25.5643	-0.000156955	0.00069513	-0.000137022		1.91347	0.000108533		2.918	-0.012125
1.823	25.4584	0.000199627	0.000821631	-0.000163559		1.91474	0.000122704		2.9204	-0.00856066
1.82416	25.772	0.000361316	0.000820924	-0.000221482		1.916	3.68357e-05		2.9228	-0.01086
1.82532	25.8477	0.000353447	0.000783138	-0.000190285		1.91726	5.11855e-05		2.9252	-0.0118775
1.82647	25.6192	0.000277483	0.000501441	-0.000119473		1.91853	0.000127442		2.9276	0.00153732
1.82763	25.4836	0.000169606	0.000299098	-6.87813e-05		1.91979	0.00024144		2.93	-0.00520325
1.82879	26.5517	0.00016382	0.000588311	1.96745e-05		1.92105	0.000263594		2.9324	-0.000389576
1.82995	26.2009	0.000113467	0.000450356	-8.73332e-05		1.92232	0.000322342		2.9348	-0.00531054
1.83111	25.0815	0.000268077	0.000416715	7.55588e-05		1.92358	0.000411093		2.9372	-0.00699472
1.83226	24.4261	0.000397444	0.000354454	0.000167388		1.92484	0.000453413		2.9396	0.0149088
1.83342	24.2046	0.000363849	0.00100231	0.000456584		1.92611	0.000480592		2.942	0.0345268
1.83458	24.1914	0.000542138	0.00102168	0.000529391		1.92737	0.000484128		2.9444	0.0218911
1.83574	24.0901	0.000522812	0.00106546	0.000621474		1.92863	0.000507746		2.9468	0.0104489
1.83689	23.9325	0.000429187	0.00117285	0.000506651		1.92989	0.000513453		2.9492	0.00123882
1.83805	23.7695	0.000541312	0.001108	0.000523756		1.93116	0.000547033		2.9516	-0.0411491
1.83921	23.9127	0.000745782	0.000987798	0.000547677		1.93242	0.000447683		2.954	-0.0641994
1.84037	23.9571	0.00075137	0.000991423	0.000144143		1.93368	0.000474673		2.9564	-0.0773573
1.84153	24.2168	0.000496478	0.000941996	-2.13869e-05		1.93495	0.000423826		2.9588	-0.0837054
1.84268	25.119	0.000689796	0.000934498	-0.000394322		1.93621	0.000384592		2.9612	-0.0806551
1.84384	25.6924	0.000776768	0.00131635	-0.000161909		1.93747	0.000455044		2.9636	-0.070097
1.845	26.3382	0.000477417	0.0014034	-0.000168537		1.93874	0.00042171		2.966	-0.0553303
1.84616	26.6521	0.000207794	0.00105152	-0.000307802		1.94	0.000350825		2.9684	-0.0423126
1.84732	26.9343	3.73833e-05	0.000877686	-0.000367736		1.94126	0.000335392		2.9708	-0.0443063
1.84847	27.147	-6.25513e-05	0.000474181	-0.000292191		1.94253	0.000274058		2.9732	-0.0363417
1.84963	27.299	-0.000134084	0.000459857	-0.000342046		1.94379	0.000309739		2.9756	-0.00841856
1.85079	27.5583	-0.000240677	1.27666e-05	-0.000421551		1.94505	0.000192475		2.978	-0.0145626
1.85195	27.0164	-0.000288734	-2.49781e-05	-0.000480087		1.94632	0.000136949		2.9804	-0.0112691
1.85311	27.18	-2.32557e-05	6.31753e-05	-0.000533632		1.94758	0.000241473		2.9828	-0.0229082
1.85426	27.3075	-6.53453e-05	-0.000134232	-0.000169871		1.94884	0.0002972		2.9852	-0.0250998
1.85542	27.1042	-0.000182522	-9.85675e-05	-0.000208188		1.95011	0.000292495		2.9876	-0.0134144
1.85658	26.9474	-6.35261e-05	-0.000171971	-2.34805e-05		1.95137	0.0002915		2.99	-0.0139017
1.85774	27.0116	0.000203734	5.00679e-06	9.19426e-05		1.95263	0.000365887		2.9924	-0.0201154
1.85889	27.2428	0.000148073	0.000123385	0.000267083		1.95389	0.000335276		2.9948	-0.0282731
1.86005	28.1809	3.76453e-05	2.52333e-05	3.63588e-06		1.95516	0.000328474		2.9972	-0.0131998
1.86121	28.3869	-8.40438e-05	0.000142917	-5.76936e-05		1.95642	0.000466559		2.9996	-0.00791645
1.86237	28.6333	-4.36803e-05	0.000389099	-0.0002701		1.95768	0.000460543		3.002	-0.0101652
1.86353	28.4978	-0.000271016	0.000469821	-0.000399546		1.95895	0.000491176		3.0044	-0.0223684
1.86468	28.3672	-0.000562272	0.000120783	-0.000565364		1.96021	0.000486482		3.0068	0.00634003
1.86584	28.19	-0.000753682	-0.0001106	-0.000435619		1.96147	0.000522826		3.0092	0.0182328
1.867	28.143	-0.000812418	-0.00024887	-0.000250512		1.96274	0.000440143		3.0116	-0.00832939
1.86816	26.883	-0.000813179	-0.000235494	-0.000124944		1.964	0.000399657		3.014	-0.0248494
1.86932	26.8278	-0.0004117	-0.000247313	-0.000104997		1.96526	0.000361186		3.0164	-0.00500536
1.87047	27.1181	-4.19815e-05	-0.000330027	0.000133901		1.96653	0.000286072		3.0188	0.0133834
1.87163	27.3111	0.000346231	-0.000206057	0.000347637		1.96779	0.000385445		3.0212	-0.000144482
1.87279	27.4686	0.000330657	-0.000229375	5.23863e-05		1.96905	0.000499699		3.0236	-0.00694704
1.87395	27.2378	0.000521548	-0.00039668	-3.71573e-05		1.97032	0.000579227		3.026	-0.00382519
1.87511	27.4777	0.000582018	-0.000290724	-8.73456e-05		1.97158	0.000557717		3.0284	-0.00575113
1.87626	27.6616	0.000217335	-2.61925e-05	-1.88823e-05		1.97284	0.000583313		3.0308	0.0199208
1.87742	27.4653	-3.77037e-05	-7.28704e-05	-0.000240251		1.97411	0.0005695		3.0332	0.0143194
1.87858	27.4133	-0.000431678	-6.52727e-05	-0.000552364		1.97537	0.000601176		3.0356	-0.00355721
1.87974	27.3532	-0.00052808	-4.61005e-06	-0.000599592		1.97663	0.000519481		3.038	-0.00663614
1.88089	27.2237	-0.000868371	2.33371e-05	-0.000455926		1.97789	0.000507798		3.0404	-0.0235038
1.88205	27.12	-0.000999703	0.000495277	-0.000303426		1.97916	0.000506818		3.0428	-0.0271482
1.88321	26.9642	-0.000796258	0.000401169	8.06488e-05		1.98042	0.000605725		3.0452	-0.00725746
1.88437	26.8663	-0.000492261	0.000586677	0.000243762		1.98168	0.000709273		3.0476	-0.00626421
1.88553	26.8525	-0.000237554	0.000887278	0.00038428		1.98295	0.000757121		3.05	-0.0175362
1.88668	26.5709	8.19564e-07	0.000840798	0.000468967		1.98421	0.000728309		3.0524	-0.0137062
1.88784	26.7969	0.000352054	-0.000183571	1.59194e-05		1.98547	0.000777278		3.0548	-0.0226326
1.889	26.7131	0.000519825	1.79019e-05	0.000165236		1.98674	0.000688247		3.0572	-0.0372438
1.89016	26.957	0.000469043	0.000385541	0.000234079		1.988	0.00057039		3.0596	-0.0425539
1.89132	26.9768	0.000420444	0.000572886	0.000522584		1.98926	0.000303879		3.062	-0.0149922
1.89247	27.0973	6.19131e-05	0.000313681	0.000577519		1.99053	0.000212677		3.0644	-0.0178633
1.89363	27.2202	-7.35472e-05	0.00019487	0.000277057		1.99179	0.000362542		3.0668	-0.0241418
1.89479	27.3863	-0.000131814	0.000600668	0.000454091		1.99305	0.000421952		3.0692	-0.0105357
1.89595	27.3945	-0.00030306	0.000941606	0.000737865		1.99432	0.000343505		3.0716	-0.00535107
1.89711	27.3178	-0.000247546	0.000325734	8.49453e-05		1.99558	0.000545673		3.074	-0.00315189
1.89826	27.2077	-9.26716e-05	-0.000271637	-0.000515381		1.99684	0.000638068		3.0764	-0.00782919
1.89942	27.1871	-0.000203126	-0.000995733	-0.00110755		1.99811	0.000756521		3.0788	-0.0301342
1.90058	27.4714	-0.000227964	-0.000541635	-0.000876243		1.99937	0.00088485		3.0812	-0.0163441
1.90174	27.2845	-0.000186678	-0.000406668	-0.000915072		2.00063	0.000912748		3.0836	-0.00266361
1.90289	26.8126	-0.000289264	-0.000387039	-0.000844158		2.00189	0.000804011		3.086	-0.00112677
1.90405	26.8954	-0.00047901	-0.000542697	-0.000683485		2.00316	0.000768103		3.0884	-0.00949717
1.90521	27.1162	-0.000523654	-3.45279e-05	-0.000189162		2.00442	0.000315815		3.0908	-0.0178299
1.90637	26.9824	-0.000542027	0.000441246	8.73916e-05		2.00568	0.000211231		3.0932	-0.00182152
1.90753	26.8482	-0.000408286	0.000518883	5.97586e-05		2.00695	-0.00148896		3.0956	-6.05583e-05
1.90868	26.7109	-0.000371791	0.000467056	0.000181059		2.00821	-0.00184623		3.098	-0.00660038
1.90984	27.0891	-0.000451601	0.000375569	0.000204563		2.00947	-0.00183119		3.1004	-0.0429225
1.911	27.0233	-0.000311038	0.000877654	0.000128802		2.01074	-0.00160801		3.1028	-0.0428028
1.91216	26.8157	-7.68639e-05	0.000683498	0.000297536		2.012	-0.00280781		3.1052	-0.0412569
1.91332	26.6825	0.000118098	0.000328714	0.000423644		2.01326	-0.00282558		3.1076	-0.0447898
1.91447	26.7854	0.000142122	-2.70568e-05	0.000289261		2.01453	-0.000313561		3.11	-0.0517201
1.91563	26.7056	0.000187033	-0.000190467	5.47804e-05		2.01579	0.00053532		3.1124	-0.0350199
1.91679	26.7454	0.000181012	-0.000403488	-6.91228e-05		2.01705	0.000671431		3.1148	-0.0157008
1.91795	26.5477	0.000184854	-0.000490895	-0.000167896		2.01832	8.22023e-05		3.1172	0.00433159
1.91911	26.3699	0.000145562	-0.000492828	-0.000312546		2.01958	0.00138283		3.1196	-0.00559855
1.92026	26.4653	0.00016193	-0.000193398	-0.000401137		2.02084	0.0010689		3.122	-0.0195045
1.92142	26.4721	0.000305468	-2.13403e-05	-0.00037673		2.02211	-0.0012791		3.1244	-0.0052433
1.92258	26.6044	0.00015843	7.97715e-05	-0.000286775		2.02337	-0.00470985		3.1268	0.00425243
1.92374	26.5415	0.000132261	1.7006e-05	-2.37574e-05		2.02463	-0.00805484		3.1292	0.00500441
1.92489	26.4523	-1.30124e-05	-0.000113752	6.70801e-05		2.02589	-0.0143123		3.1316	0.000432014
1.92605	26.4081	-2.4156e-05	-0.000351669	0.000185762		2.02716	-0.0288343		3.134	-0.00949478
1.92721	26.6733	3.32134e-05	-0.000476539	0.000195543		2.02842	-0.0446426		3.1364	-0.0017724
1.92837	26.3558	5.77482e-05	-0.000593035	0.000187537		2.02968	-0.0685789		3.1388	0.0139747
1.92953	26.2195	8.56953e-05	-0.000313982	0.00019519		2.03095	-0.0962605		3.1412	0.00224829
1.93068	26.112	5.83629e-05	-0.000321588	-4.73832e-05		2.03221	-0.131936		3.1436	0.000207424
1.93184	26.0966	0.000146734	-0.000143845	-0.000207902		2.03347	-0.17289		3.146	0.0104094
1.933	26.1188	0.00024195	0.000220299	-0.000365414		2.03474	-0.202865		3.1484	0.0142655
1.93416	26.1797	0.00033901	0.000226589	-0.000454427		2.036	-0.226596		3.1508	-0.00245237
1.93532	26.1531	0.000351987	0.00029761	-0.000454807		2.03726	-0.247847		3.1532	-0.0226703
1.93647	26.1914	0.000232977	0.000209942	-0.000495871		2.03853	-0.246416		3.1556	-0.039001
1.93763	26.3214	0.000418196	0.000109645	-0.000599496		2.03979	-0.234381		3.158	-0.0200286
1.93879	26.3807	0.000485734	-0.000147821	-0.000437871		2.04105	-0.206407		3.1604	-0.0064559
1.93995	26.2929	0.00042213	-0.000591252	-0.000275113		2.04232	-0.174337		3.1628	0.00556135
1.94111	26.0698	0.000403188	-0.000878066	-0.00028488		2.04358	-0.138169		3.1652	-0.0131607
1.94226	25.483	0.000372672	-0.000797637	-0.000294471		2.04484	-0.100746		3.1676	-0.0129514
1.94342	25.4656	0.000153758	-0.000999209	-0.000339838		2.04611	-0.0697107		3.17	0.00185966
1.94458	25.1409	1.11212e-05	-0.00101248	-0.000268975		2.04737	-0.0484473		3.1724	-0.0127821
1.94574	24.8227	-2.86301e-05	-0.000593882	-0.000409092		2.04863	-0.0291407		3.1748	-0.0115542
1.94689	24.8545	-8.48509e-05	-0.000188794	-0.00045022		2.04989	-0.0202407		3.1772	0.00279093
1.94805	24.7298	1.99613e-05	0.000103487	-0.000623081		2.05116	-0.0146698		3.1796	0.00213623
1.94921	24.8545	-7.98876e-05	-1.74753e-05	-0.000442127		2.05242	-0.00984322		3.182	0.0095787
1.95037	24.836	0.000141395	0.000297742	-0.000366017		2.05368	-0.00667249		3.1844	0.00786543
1.95153	24.4969	0.000283878	0.000475021	-0.000224258		2.05495	-0.00474836		3.1868	0.0163555
1.95268	24.4812	0.000430969	0.00042069	-4.30383e-05		2.05621	-0.00292204		3.1892	0.0101914
1.95384	24.3536	0.000412998	0.000526285	0.000227176		2.05747	-0.000234857		3.1916	-0.0189595
1.955	24.5485	0.000391749	0.000507791	0.000303168		2.05874	0.000555303		3.194	-0.00914192
1.95616	24.3388	0.000260405	0.000661535	0.000263645		2.06	0.000762355		3.1964	-0.0171924
1.95732	24.4613	5.64543e-05	0.000617059	-2.68097e-06		2.06126	0.000763204		3.1988	-0.000605583
1.95847	24.2777	1.28423e-05	0.000578664	-0.0002095		2.06253	0.000729252
1.95963	24.5373	-0.000121555	0.000792172	-0.000339172		2.06379	0.000640556
1.96079	24.5755	-0.000292482	0.000630191	-0.000324653		2.06505	0.000623371
1.96195	24.6325	-0.000321702	0.000387847	-0.000167852		2.06632	0.000610676
1.96311	24.6686	-0.000316529	0.000236811	-0.000131665		2.06758	0.000791464
1.96426	24.9399	-0.000236823	0.00026482	0.000148782		2.06884	0.000782456
1.96542	25.1123	-0.000329809	0.000104813	0.00043284		2.07011	0.000896983
1.96658	25.5576	-1.18961e-06	-0.000259552	0.00043876		2.07137	0.000864103
1.96774	25.8995	6.14549e-05	-0.000462761	0.000303466		2.07263	0.000883352
1.96889	25.9734	0.000125506	-0.000236016	5.41943e-05		2.07389	0.000844587
1.97005	26.0243	0.00019549	-0.000253627	-7.22359e-05		2.07516	0.000728469
1.97121	26.0879	6.31474e-05	-0.000618959	-1.48676e-05		2.07642	0.000691749
1.97237	26.1261	-3.12577e-05	-0.000534598	-0.000146537		2.07768	0.000548419
1.97353	26.0033	-0.000110467	-0.000115151	-0.000138558		2.07895	0.000384364
1.97468	26.2857	-0.000228959	3.42689e-05	-5.28619e-05		2.08021	0.000422373
1.97584	26.0516	-0.000269198	0.000193939	1.81956e-05		2.08147	0.000406872
1.977	26.4027	-0.000395733	-8.49459e-05	-9.65608e-05		2.08274	0.000285771
1.97816	26.4596	-0.000136973	0.000192871	-5.70516e-05		2.084	0.000301182
1.97932	26.5798	-0.000125157	8.6505e-05	-7.61958e-05		2.08526	0.000271905
1.98047	26.7159	0.000198749	-0.000386009	-0.000121658		2.08653	0.000287786
1.98163	26.6294	0.000241955	-0.000441214	-0.000233034		2.08779	0.00027889
1.98279	26.7005	3.48501e-05	-0.000406511	-8.75282e-05		2.08905	0.000276398
1.98395	27.1008	-0.000110744	-0.000253025	0.000214733		2.09032	0.00038543
1.98511	27.1742	0.000110564	-0.000133961	0.000313314		2.09158	0.000381272
1.98626	27.1388	0.000112704	-3.0037e-05	0.00033652		2.09284	0.000384074
1.98742	27.2089	-0.000111071	0.000270965	0.000396496		2.09411	0.000367057
1.98858	27.4416	0.000131919	0.000404591	0.000346199		2.09537	0.000356186
1.98974	27.5809	0.000329281	0.000227684	0.000304463		2.09663	0.000358287
1.99089	27.3737	0.00044452	9.55369e-05	0.000157163		2.09789	0.000332493
1.99205	27.4491	0.000392595	2.27485e-05	0.000163838		2.09916	0.000363227
1.99321	27.5514	0.000251232	-0.000211248	0.000239464		2.10042	0.000353698
1.99437	27.6603	6.88049e-05	-0.000285646	2.39337e-05		2.10168	0.000359118
1.99553	27.6886	-2.36643e-05	-0.000365965	-5.71745e-05		2.10295	0.000342011
1.99668	27.3239	6.26085e-05	-0.000500619	8.35086e-05		2.10421	0.000295829
1.99784	27.5742	1.2476e-05	-0.000559522	0.000206899		2.10547	0.000227034
1.999	27.7754	0.000123394	-0.000603529	0.000153882		2.10674	0.00020586
2.00016	27.5644	0.000234603	-0.000319047	-4.8512e-05		2.108	0.000239059
2.00132	27.8726	0.000615774	-0.000152677	-0.000110246		2.10926	0.000258066
2.00247	28.1068	0.000664312	-6.23222e-05	-5.43483e-05		2.11053	0.000197582
2.00363	28.3757	0.000561416	0.000109576	-0.000145365		2.11179	0.000228919
2.00479	28.3803	0.000359186	0.000545088	-5.30332e-05		2.11305	0.000254557
2.00595	28.1286	0.000282399	0.000674725	-0.000201159		2.11432	0.000264902
2.00711	28.0203	0.000263752	0.00066866	-0.00038011		2.11558	0.000302076
2.00826	28.0254	-8.14696e-05	0.000673108	-0.000128326		2.11684	0.000346258
2.00942	27.8943	-0.000292443	0.000652097	0.000124075		2.11811	0.00042107
2.01058	27.7815	-0.000162143	0.000815894	0.000219035		2.11937	0.000419457
2.01174	27.8321	0.000248748	0.000992417	1.42629e-05		2.12063	0.000390422
2.01289	27.8664	0.000388303	0.00098272	-0.000170482		2.12189	0.000570379
2.01405	27.7508	0.00040238	0.00118266	9.47801e-05		2.12316	0.000704527
2.01521	27.9408	0.00050525	0.00115522	0.000178294		2.12442	0.000774764
2.01637	28.0944	0.000508937	0.00135019	0.000175306		2.12568	0.000856355
2.01753	28.4219	2.63502e-05	0.00166095	0.000348431		2.12695	0.00094898
2.01868	29.3559	-0.000117364	0.00191068	0.000741673		2.12821	0.000964869
2.01984	31.2316	-0.000136804	0.00209725	0.0011813		2.12947	0.000813626
2.021	34.7	-0.000167578	0.00324095	0.00180583		2.13074	0.000689156
2.02216	39.6883	-0.000245911	0.00429146	0.00260416		2.132	0.000613376
2.02332	46.1798	-0.000315736	0.00617682	0.00350279		2.13326	0.000526145
2.02447	54.2575	-0.000233931	0.00828307	0.00498627		2.13453	0.00039427
2.02563	66.3934	-0.000304823	0.00958072	0.00589875		2.13579	0.000427727
2.02679	89.253	-0.000313694	0.0117847	0.00670343		2.13705	0.000515535
2.02795	108.757	-9.73095e-05	0.0119089	0.0068116		2.13832	0.000568125
2.02911	128.42	-0.000317273	0.0110468	0.00631866		2.13958	0.000522133
2.03026	146.745	-0.000453249	0.00653781	0.00601633		2.14084	0.000455353
2.03142	168.105	-0.000800868	0.000747293	0.00387726		2.14211	0.000479255
2.03258	185.938	-0.000791714	-0.00385529	0.00177438		2.14337	0.000466302
2.03374	189.368	-0.000930687	-0.011502	-0.00125781		2.14463	0.000325371
2.03489	189.343	-0.00126331	-0.0198603	-0.0036775		2.14589	0.000292085
2.03605	180.791	-0.00157511	-0.0259295	-0.00592286		2.14716	0.000346728
2.03721	172.689	-0.00167664	-0.0296019	-0.00911512		2.14842	0.00032261
2.03837	151.813	-0.00162145	-0.0306504	-0.009821		2.14968	0.000360843
2.03953	128.988	-0.00144521	-0.0318594	-0.0104582		2.15095	0.000401709
2.04068	111.415	-0.00127518	-0.0303102	-0.0100161		2.15221	0.000354841
2.04184	94.3483	-0.0015489	-0.0257605	-0.00901821		2.15347	0.000388458
2.043	82.164	-0.00190143	-0.020856	-0.00822951		2.15474	0.000214163
2.04416	66.7597	-0.00180429	-0.0163876	-0.00625747		2.156	0.000131335
2.04532	56.1101	-0.00194017	-0.0132767	-0.00508813		2.15726	0.000156999
2.04647	46.3253	-0.00182421	-0.0104398	-0.00366578		2.15853	7.89724e-05
2.04763	40.56	-0.00131263	-0.00720231	-0.00295648		2.15979	0.000136219
2.04879	36.5288	-0.000769461	-0.00506934	-0.00215008		2.16105	0.000398789
2.04995	32.7379	-0.000726615	-0.00340692	-0.00144226		2.16232	0.00035983
2.05111	30.4069	-0.000467944	-0.00252939	-0.00112588		2.16358	0.000374284
2.05226	28.5581	-0.000535481	-0.00192782	-0.000846977		2.16484	0.000510663
2.05342	27.5301	-0.000471406	-0.00159648	-0.000732038		2.16611	0.000582628
2.05458	26.8755	-0.000374014	-0.000981018	-0.000370337		2.16737	0.000545446
2.05574	26.4051	-0.000438688	-0.000745758	-0.000293174		2.16863	0.000535652
2.05689	25.7902	-0.000672705	-0.000737488	-0.000290968		2.16989	0.000507418
2.05805	25.5975	-0.000482882	-0.000560766	-0.000374795		2.17116	0.000474583
2.05921	25.3097	-0.000169398	-0.000140673	-0.000116967		2.17242	0.000295114
2.06037	25.1841	-5.14078e-05	9.99868e-06	0.000161014		2.17368	0.000204336
2.06153	25.1377	3.96532e-05	-0.00025001	3.76105e-05		2.17495	0.000268303
2.06268	25.1823	4.2369e-06	-0.000422018	-2.77832e-05		2.17621	0.000251908
2.06384	25.2044	0.000132521	-0.000388265	-3.08789e-05		2.17747	0.0004238
2.065	25.2451	0.000113524	-0.000391535	-5.2498e-05		2.17874	0.000424694
2.06616	25.2228	3.45508e-05	-0.000609135	-0.000181459		2.18	0.000359699
2.06732	25.4049	3.87169e-05	-0.000857837	-0.000391598		2.18126	0.000504449
2.06847	25.4592	0.000102219	-0.00039123	-0.000333233		2.18253	0.000461254
2.06963	25.3666	-0.000138094	-0.000214044	-0.000551913		2.18379	0.000377126
2.07079	25.2972	-0.000234207	-0.000126004	-0.000636488		2.18505	0.000438038
2.07195	25.2343	-0.000307844	9.54624e-05	-0.000376023		2.18632	0.000390094
2.07311	25.3876	-0.000339278	0.00022546	-0.00048431		2.18758	0.000507019
2.07426	25.2859	-0.000344865	0.00016134	-0.000468879		2.18884	0.000914939
2.07542	25.3885	-0.000249255	0.000149436	-0.000440843		2.19011	0.000849854
2.07658	25.4444	-0.000176388	-3.0851e-05	-0.00018266		2.19137	0.000956427
2.07774	25.6763	4.69573e-05	0.000160353	0.000229998		2.19263	0.00105755
2.07889	25.6307	2.79024e-06	0.000345919	0.000391205		2.19389	0.00124859
2.08005	25.5727	-2.19482e-05	0.000336519	0.000514173		2.19516	0.00122077
2.08121	25.7982	-4.02393e-05	0.000203125	0.000694907		2.19642	0.00121479
2.08237	25.6972	-0.000264859	5.50598e-06	0.000546663		2.19768	0.00137718
2.08353	25.7988	-0.00020322	-0.000125915	0.000388083		2.19895	0.00225762
2.08468	25.7006	-0.000136169	-0.00040224	0.000185424		2.20021	0.00329797
2.08584	25.717	-0.000274312	-0.000659136	-0.000296436		2.20147	0.0037403
2.087	25.6249	-0.000261576	-0.000723653	-0.000390435		2.20274	0.00420907
2.08816	25.6453	-0.000111875	-0.000442192	-0.000451345		2.204	0.0051194
2.08932	25.6068	5.54199e-06	-8.38637e-05	-0.000544255		2.20526	0.00840698
2.09047	25.5783	0.000129902	0.000199687	-0.000516043		2.20653	0.00939611
2.09163	25.3442	6.10836e-05	0.000357553	-0.000215725		2.20779	0.0105935
2.09279	25.2157	4.79817e-05	0.000503859	0.000188977		2.20905	0.0110871
2.09395	25.152	-2.36096e-05	0.000603007	0.000197603		2.21032	0.0155822
2.09511	25.1434	9.9654e-05	0.000613455	0.000263573		2.21158	0.0184993
2.09626	25.0557	0.000144836	0.000470983	0.000368698		2.21284	0.0195554
2.09742	25.2696	0.000182617	0.000327187	0.000180454		2.21411	0.0212165
2.09858	25.205	0.000248233	0.00039061	-0.000108072		2.21537	0.0183053
2.09974	25.4512	0.000378506	0.000271047	-0.000130167		2.21663	0.0113098
2.10089	25.5502	0.0002661	0.000105947	-0.000260605		2.21789	0.00772741
2.10205	25.3145	0.000162825	0.000181628	-0.000175399		2.21916	0.0013285
2.10321	25.3289	5.38851e-05	0.000118589	-0.000110156		2.22042	-0.0100558
2.10437	25.2467	0.00010171	0.000115005	5.80537e-05		2.22168	-0.0409046
2.10553	25.2757	3.94483e-05	0.000214975	0.000177412		2.22295	-0.0565123
2.10668	25.2764	-0.000142886	0.000506554	-1.84787e-05		2.22421	-0.0662804
2.10784	25.2366	-0.000166682	0.000780966	0.000208913		2.22547	-0.0647353
2.109	25.1663	-0.000115554	0.000685109	-1.45348e-05		2.22674	-0.0619807
2.11016	25.4058	-0.000125363	0.000848237	-0.000121744		2.228	-0.0549797
2.11132	25.2163	-0.000255936	0.000712471	-0.000139413		2.22926	-0.0531789
2.11247	25.0673	-0.000206257	0.000474423	-9.77715e-05		2.23053	-0.0491798
2.11363	24.8339	-0.0001278	0.000155471	-9.04637e-05		2.23179	-0.0343034
2.11479	24.8078	-0.000129044	0.000148412	-4.18127e-05		2.23305	-0.0192185
2.11595	24.7143	-9.73803e-05	0.000175154	-4.74515e-05		2.23432	-0.012628
2.11711	24.6085	-0.000180755	-4.39752e-05	-5.74403e-05		2.23558	-0.00797782
2.11826	24.5789	-0.000114376	4.38672e-05	-0.000225466		2.23684	-0.00606028
2.11942	24.9312	-0.000101594	0.000406183	-0.000330146		2.23811	-0.00231241
2.12058	24.8001	-0.000260563	0.000475241	-0.00042672		2.23937	-0.00141116
2.12174	24.8323	2.54288e-05	0.000355568	-0.000535802		2.24063	-0.000854887
2.12289	25.0049	0.000372019	0.000240784	-0.000378833		2.24189	-0.00063923
2.12405	25.3668	0.00018857	0.000458851	-0.000233747		2.24316	-0.000190642
2.12521	25.4825	-7.5611e-06	0.000505134	-0.000284195		2.24442	-0.000211488
2.12637	25.4599	-1.92734e-05	0.000173394	-0.00013441		2.24568	-0.00020203
2.12753	25.7613	6.28829e-05	0.00035196	-3.95899e-05		2.24695	-3.36617e-05
2.12868	25.9856	0.000120123	0.000508469	0.000104576		2.24821	-1.82502e-05
2.12984	25.9153	0.000100202	0.000202846	7.24569e-05		2.24947	-4.76837e-06
2.131	25.8631	0.000285722	-9.66974e-05	9.89723e-05		2.25074	8.28467e-05
2.13216	25.9445	0.000352665	-0.000139168	0.000210077		2.252	0.000155613
2.13332	25.8745	0.000180413	2.85283e-05	0.000272032		2.25326	0.000103749
2.13447	25.891	-4.15482e-05	0.000347514	0.000266841		2.25453	0.000127107
2.13563	25.8067	-0.000400225	0.000149095	7.47951e-05		2.25579	9.32701e-05
2.13679	26.0362	-0.000615824	0.000183892	4.69064e-05		2.25705	5.81481e-05
2.13795	25.9267	-0.000773259	9.48403e-05	-8.24717e-05		2.25832	-5.06975e-05
2.13911	25.943	-0.000887324	6.4699e-05	-0.000178022		2.25958	-8.00379e-05
2.14026	26.0286	-0.000849723	7.01845e-05	-7.30691e-05		2.26084	-1.33105e-05
2.14142	26.1841	-0.000766144	0.000139993	-0.000191192		2.26211	1.28038e-05
2.14258	26.081	-0.000548795	0.000323646	7.43133e-05		2.26337	-1.11535e-05
2.14374	26.1247	-0.000281192	0.000373593	0.00027193		2.26463	8.71718e-07
2.14489	26.0584	2.57306e-05	0.000339201	0.000359586		2.26589	0.000125334
2.14605	25.9132	0.000200162	0.000462757	0.000377845		2.26716	0.00014947
2.14721	25.6767	0.00025937	1.02594e-05	0.000659864		2.26842	5.08055e-05
2.14837	25.4809	0.000283496	-7.04806e-05	0.000679513		2.26968	8.462e-05
2.14953	25.3659	0.000449069	-0.000225792	0.000502183		2.27095	0.00016278
2.15068	25.2433	0.000328532	-0.000208009	0.000399552		2.27221	-7.97212e-06
2.15184	25.2944	0.000312366	-0.000435421	0.000670099		2.27347	-0.000124946
2.153	25.3432	0.000271032	-0.000520632	0.000731354		2.27474	-0.000191335
2.15416	25.41	0.000327564	-0.000621296	0.000788587		2.276	-0.000255819
2.15532	25.4058	0.000347689	-0.000655087	0.000601287		2.27726	-0.000388663
2.15647	25.6184	0.000275722	-0.000646872	0.000469737		2.27853	-0.000394642
2.15763	25.6712	0.000183083	-0.000392819	0.000475423		2.27979	-0.000297491
2.15879	25.7827	0.000199921	0.00016208	0.000264852		2.28105	-0.000302177
2.15995	25.6246	7.72129e-06	0.00015318	-1.52402e-05		2.28232	-0.000260931
2.16111	25.7795	-0.000147381	0.000301547	-0.000108608		2.28358	-0.000217114
2.16226	25.8431	-0.000318261	0.000299815	-0.000108416		2.28484	-0.000229795
2.16342	26.0941	-0.000293632	0.000496579	-0.000171306		2.28611	-0.000227187
2.16458	25.9419	-0.000210619	0.00040713	-0.000222618		2.28737	-0.000243153
2.16574	25.9641	-0.00027811	0.000482606	-0.000273931		2.28863	-0.000257093
2.16689	26.0926	-0.000127779	0.000547493	-0.000106556		2.28989	-0.000218231
2.16805	26.3062	-3.5204e-06	0.000447772	0.000113219		2.29116	-9.62391e-05
2.16921	26.5757	9.76697e-05	0.00022928	0.000110373		2.29242	-9.11206e-06
2.17037	26.473	1.00161e-05	0.000188034	0.000182768		2.29368	4.32581e-05
2.17153	26.4155	-0.000197634	0.000167608	0.000281269		2.29495	8.35434e-05
2.17268	26.6656	-0.00025331	0.000273651	0.000103341		2.29621	0.000151202
2.17384	26.7003	-0.00037995	0.000206705	-9.00701e-05		2.29747	0.000143375
2.175	26.6468	-0.000463633	0.000249084	-0.000235457		2.29874	0.000114653
2.17616	26.71	-0.000460068	0.000326652	-0.00029282		2.3	0.000228837
2.17732	26.5675	-0.000487016	0.000152918	-0.000559865		2.30126	0.000243619
2.17847	26.6994	-0.000180182	-0.00016759	-0.000664598		2.30253	3.16203e-05
2.17963	26.6629	-0.000188773	-9.67048e-05	-0.000576434		2.30379	-0.000104126
2.18079	26.6392	-0.000159199	-7.60239e-05	-0.000471782		2.30505	-0.000208087
2.18195	26.729	-3.44229e-05	-0.000242047	-0.000485342		2.30632	-0.000349224
2.18311	26.699	-4.85455e-05	-0.000218814	-0.00027941		2.30758	-0.000252143
2.18426	26.5333	0.000117401	-3.00817e-06	-0.000192354		2.30884	-5.60135e-05
2.18542	26.574	-0.000158731	0.000120871	-0.000111325		2.31011	-0.000125553
2.18658	26.2648	-0.000225611	0.000405228	-0.000188893		2.31137	-6.61872e-05
2.18774	26.2733	-0.000361885	0.000492403	-0.000313388		2.31263	0.000103291
2.18889	25.868	-0.000301268	0.000515686	-0.000471936		2.31389	0.000155199
2.19005	25.8045	-0.000376761	0.000512859	-0.000726235		2.31516	4.57093e-05
2.19121	25.7014	-0.000445114	0.000553967	-0.000516016		2.31642	8.45008e-05
2.19237	25.7238	-0.000319975	0.000316659	-0.000491995		2.31768	0.000203408
2.19353	25.5704	-0.000387611	0.00035245	-0.000369837		2.31895	8.17701e-05
2.19468	25.6702	-0.000156698	0.000366343	-0.000175472		2.32021	0.000105377
2.19584	25.5525	-0.00042783	0.000387365	-5.95426e-05		2.32147	7.9751e-05
2.197	25.8469	-0.000437245	0.000439754	-6.81989e-05		2.32274	1.32024e-05
2.19816	25.9612	-0.000297839	0.000484033	-3.2831e-05		2.324	-7.9263e-05
2.19932	26.1496	-0.000332229	0.000928281	9.92554e-05		2.32526	-0.00013775
2.20047	26.6499	-0.000340211	0.000961687	0.000254458		2.32653	-0.000215907
2.20163	27.58	-0.000154237	0.00123147	0.000460437		2.32779	-0.000268023
2.20279	28.6671	-0.000165413	0.0015207	0.000810808		2.32905	-6.35572e-05
2.20395	30.1077	9.65719e-06	0.00182568	0.0013359		2.33032	6.50957e-05
2.20511	32.4729	0.000114123	0.00208596	0.00160831		2.33158	8.12635e-05
2.20626	36.1021	0.000144015	0.00228336	0.00191201		2.33284	0.00011345
2.20742	40.0392	0.000144939	0.00240785	0.00226049		2.33411	0.000244029
2.20858	47.2592	0.000237239	0.00218138	0.00254034		2.33537	0.000135828
2.20974	55.1758	0.00029891	0.00144732	0.00223599		2.33663	8.90978e-05
2.21089	67.0199	0.000137463	0.000611048	0.00229568		2.33789	0.000176627
2.21205	77.0083	0.000168867	-5.26197e-05	0.00197608		2.33916	0.000292819
2.21321	93.2504	0.000218973	-0.000988439	0.00108574		2.34042	0.000380326
2.21437	105.446	-3.71685e-05	-0.00215919	0.000162		2.34168	0.000365138
2.21553	120.429	-0.000284774	-0.00380301	-0.000726655		2.34295	0.000207882
2.21668	131.204	-0.000448237	-0.00499302	-0.0019628		2.34421	0.000220876
2.21784	143.917	-0.000920177	-0.00540951	-0.00328141		2.34547	0.000200916
2.219	150.732	-0.00183457	-0.00643342	-0.00405979		2.34674	0.000175562
2.22016	153.918	-0.00223775	-0.00790948	-0.00426131		2.348	0.000214774
2.22132	153.605	-0.00274824	-0.00865401	-0.00423612		2.34926	0.000255022
2.22247	144.348	-0.0032416	-0.00848706	-0.00410394		2.35053	0.00030902
2.22363	135.832	-0.00314783	-0.00805841	-0.00390612		2.35179	0.000286579
2.22479	123.583	-0.00268094	-0.00820861	-0.0033752		2.35305	0.000230409
2.22595	106.655	-0.00214284	-0.00765251	-0.00313142		2.35432	0.000163786
2.22711	95.4765	-0.00144556	-0.00657507	-0.00263384		2.35558	0.000198074
2.22826	75.9638	-0.000808587	-0.00581565	-0.00236447		2.35684	0.000268288
2.22942	67.5282	-1.45286e-05	-0.00498266	-0.00204459		2.35811	0.000159584
2.23058	52.595	0.000129268	-0.00363244	-0.0013741		2.35937	0.000245031
2.23174	47.4219	-8.29001e-06	-0.00310773	-0.00116803		2.36063	0.000372481
2.23289	37.5463	-5.40564e-05	-0.00252152	-0.00074438		2.36189	0.000347804
2.23405	35.1288	-0.000293215	-0.00195233	-0.000694185		2.36316	0.000387657
2.23521	30.5308	-0.00022582	-0.00156026	-0.000488897		2.36442	0.000297043
2.23637	29.4073	-0.000161814	-0.0011421	-0.000556769		2.36568	0.000163753
2.23753	27.5274	-0.000209329	-0.000790695	-0.000547356		2.36695	0.000266239
2.23868	26.5553	-0.000191631	-0.000361517	-0.000459943		2.36821	0.000305541
2.23984	25.6646	0.000111699	-0.000137858	-0.000257493		2.36947	0.000229795
2.241	25.2576	0.000201566	-8.11275e-05	-0.000107275		2.37074	0.000164974
2.24216	24.8485	0.000319791	7.37868e-05	-0.000127175		2.372	0.000272516
2.24332	24.4517	5.8302e-05	0.00034376	-2.93404e-05		2.37326	0.000187889
2.24447	24.4856	7.06191e-06	0.000193279	0.000131726		2.37453	5.18039e-05
2.24563	24.2707	-0.00010895	-0.000172345	-3.1737e-05		2.37579	-6.65151e-05
2.24679	24.2261	-0.00014506	-0.000158891	9.91486e-05		2.37705	0.000155576
2.24795	24.275	-0.000255513	-0.000294104	0.000252873		2.37832	0.000192054
2.24911	24.2271	0.000102493	-0.000217192	0.000145142		2.37958	0.000205118
2.25026	24.2483	-7.86533e-06	-0.00016612	8.09891e-05		2.38084	0.000143148
2.25142	24.122	-0.000155096	-2.03066e-05	-4.12712e-05		2.38211	0.00012007
2.25258	24.0312	-5.98828e-05	-8.42549e-05	-0.000179637		2.38337	0.000174128
2.25374	23.9364	0.000142758	-6.52317e-05	-0.000351502		2.38463	0.000219457
2.25489	23.8802	0.000200104	-7.59568e-05	-0.000408842		2.38589	0.000112437
2.25605	23.8108	-5.18064e-05	3.03965e-05	-0.000286564		2.38716	6.73458e-05
2.25721	23.7063	-0.000106627	-0.000118352	-0.000312092		2.38842	0.000239614
2.25837	23.5483	-5.57651e-05	-0.000491109	-0.000116908		2.38968	0.000205137
2.25953	23.5324	-6.22732e-05	-0.000699826	-9.96242e-05		2.39095	8.68663e-05
2.26068	23.5476	-0.000250204	-0.000720086	-9.66912e-05		2.39221	0.000115246
2.26184	23.3979	-0.000205117	-0.000567533	-7.61623e-05		2.39347	0.000244353
2.263	23.4268	-0.00030818	-0.00063731	-5.76029e-05		2.39474	0.000391494
2.26416	23.4383	-0.000145784	-0.000729565	2.05201e-05		2.396	0.000362173
2.26532	23.4287	-0.000161301	-0.000645828	0.000177832		2.39726	0.000359181
2.26647	23.6419	3.51196e-05	-0.000412941	0.000108559		2.39853	0.000351142
2.26763	23.7656	-0.000129977	-0.000237202	-1.16279e-05		2.39979	0.000185262
2.26879	23.5011	-0.00029914	-0.000117302	3.96619e-06		2.40105	8.00751e-05
2.26995	23.8455	-0.000155405	0.000123827	-0.000195749		2.40232	0.000122815
2.27111	23.8749	-0.000300926	0.000330042	-2.10553e-05		2.40358	8.9433e-05
2.27226	23.5589	-0.000388594	0.000621736	-4.88547e-05		2.40484	2.85953e-05
2.27342	23.7145	-0.000444298	0.000708142	-0.000125227		2.40611	0.00011408
2.27458	23.4838	-0.000439716	0.00058241	5.70876e-05		2.40737	0.000122238
2.27574	23.641	-0.000515076	0.000373198	0.000215589		2.40863	0.000237741
2.27689	23.7324	-0.000537756	0.000548646	-6.56433e-05		2.40989	0.000273492
2.27805	23.4523	-0.000340875	0.000273675	-0.000237364		2.41116	0.00026485
2.27921	23.5729	-0.000158306	8.18502e-05	-4.60632e-05		2.41242	0.000295572
2.28037	23.7244	-7.26307e-06	2.32588e-05	-2.44516e-05		2.41368	0.000439443
2.28153	23.699	7.35248e-05	0.000102418	-7.4897e-05		2.41495	0.000346217
2.28268	23.7691	6.55452e-05	0.000240983	-0.000143578		2.41621	0.000278737
2.28384	23.8202	-0.000159569	0.00028233	0.000144		2.41747	0.000325724
2.285	23.7709	-0.000256607	0.000130286	0.000108215		2.41874	0.000349391
2.28616	23.884	-0.000321886	3.88268e-05	-0.000136007		2.42	0.000317257
2.28732	23.9791	-0.000338505	-3.19853e-05	-0.000167017		2.42126	0.00028836
2.28847	23.7447	-0.00028186	-0.00021575	-5.21416e-06		2.42253	0.000415657
2.28963	23.6837	-0.000294529	-0.000261111	-0.000144633		2.42379	0.000278626
2.29079	23.839	-6.55887e-05	-0.000269083	1.88624e-05		2.42505	8.49068e-05
2.29195	23.7666	0.000172428	-0.000119345	-5.97487e-05		2.42632	7.74153e-05
2.29311	23.678	0.000314097	-0.000214888	9.4867e-05		2.42758	0.000202354
2.29426	23.5862	0.000323522	-0.000388656	0.000366338		2.42884	0.000100575
2.29542	23.3578	0.000379906	-0.000448281	0.000386156		2.43011	0.000101212
2.29658	23.7198	0.000714726	-0.000539431	0.000456834		2.43137	0.000208497
2.29774	23.3202	0.000780461	-0.000539031	0.000475338		2.43263	0.000198804
2.29889	23.4202	0.00059159	-0.000418462	0.000557736		2.43389	0.000132512
2.30005	23.425	0.000694189	-0.000528242	0.000351433		2.43516	9.45218e-05
2.30121	23.3185	0.00082725	-0.000337487	0.000253219		2.43642	0.000234973
2.30237	23.281	0.000551224	7.49808e-05	0.000422953		2.43768	0.000221033
2.30353	23.6353	0.000125489	0.000218334	0.00032966		2.43895	0.000190206
2.30468	23.5523	8.94728e-05	0.000169795	5.97884e-05		2.44021	0.000220124
2.30584	23.264	5.60954e-05	0.000127871	-0.000128577		2.44147	-2.88859e-05
2.307	23.3982	-2.75448e-05	0.000267621	7.73109e-05		2.44274	-2.97651e-06
2.30816	23.3289	2.69959e-06	0.000217013	1.79745e-05		2.444	0.000112168
2.30932	23.7186	-0.000185451	5.39888e-05	-0.000106011		2.44526	0.000225663
2.31047	23.6444	-0.000112849	-0.000136012	-0.000209281		2.44653	0.000172678
2.31163	23.5425	-6.182e-05	-6.76867e-05	-0.000292029		2.44779	0.00010331
2.31279	23.5876	-9.69817e-05	-0.000129854	-0.000316816		2.44905	0.000168562
2.31395	23.7303	0.000238206	-0.000103042	-0.000589356		2.45032	0.000175506
2.31511	23.9788	0.00037301	8.73581e-06	-0.000735141		2.45158	8.15541e-05
2.31626	23.9182	0.000114575	-2.70959e-05	-0.000902304		2.45284	0.000192653
2.31742	25.0021	-5.32021e-05	-0.000167433	-0.000719268		2.45411	0.000196286
2.31858	25.2828	-0.000292625	-0.000219157	-0.000356504		2.45537	0.000118028
2.31974	25.5962	-0.000585134	-0.000305094	-0.000162041		2.45663	8.41767e-05
2.32089	25.7562	-0.000547459	-0.000293847	-0.000138717		2.4579	0.000139177
2.32205	25.7382	-0.000418297	-0.000373015	4.03325e-05		2.45916	0.000159279
2.32321	25.865	-0.000307679	-0.000567507	0.000187724		2.46042	0.000240438
2.32437	26.236	-0.000165061	-0.000508638	0.000298506		2.46168	0.00018011
2.32553	26.3902	-0.000201265	-0.000718635	1.34346e-05		2.46295	-5.96121e-05
2.32668	26.5423	-0.00025176	-0.000662567	2.64918e-05		2.46421	-0.000242338
2.32784	26.752	-0.000176268	-0.000498524	6.33821e-05		2.46547	-0.000233419
2.329	27.1193	-0.000282149	-0.000358626	5.92185e-05		2.46674	-0.000468947
2.33016	27.3972	0.000122692	-0.000284184	2.68544e-05		2.468	-0.000854384
2.33132	27.5037	0.000331697	-0.000140015	0.000100726		2.46926	-0.001308
2.33247	27.5778	0.000320144	0.000392508	-3.0145e-05		2.47053	-0.00193579
2.33363	27.5806	0.00043698	0.000642899	-1.91294e-05		2.47179	-0.00275818
2.33479	27.853	0.000360493	0.000576753	-0.000153501		2.47305	-0.00348498
2.33595	28.0395	8.79417e-06	0.000653191	-0.000365739		2.47432	-0.00584648
2.33711	28.1017	5.25415e-05	0.000858873	-0.000567735		2.47558	-0.00593456
2.33826	28.2244	8.03185e-05	0.000901623	-0.000609128		2.47684	-0.00772066
2.33942	28.2938	0.000172673	0.000705028	-0.000442591		2.47811	-0.007751
2.34058	28.5909	-0.000101749	0.000668671	-0.000191456		2.47937	-0.00966459
2.34174	28.2586	-0.000266316	0.000532601	-0.000193498		2.48063	-0.0104303
2.34289	28.3363	-0.000237302	0.000226108	7.76785e-05		2.4819	-0.0106669
2.34405	28.4119	-0.00031372	-0.000123691	0.000219776		2.48316	-0.00940762
2.34521	28.4355	-0.000388333	-0.000336114	0.000101989		2.48442	-0.00825936
2.34637	28.6047	-6.12127e-05	-0.000522526	6.55713e-05		2.48568	-0.00548566
2.34753	28.6515	0.000294257	-0.000652265	-1.97304e-05		2.48695	-0.00268248
2.34868	28.5518	9.70488e-05	-0.000806719	-2.12962e-06		2.48821	0.00142396
2.34984	28.1969	0.000151541	-0.000709392	-0.000109786		2.48947	0.00273917
2.351	28.2982	0.000281346	-0.000567343	-0.000278453		2.49074	0.00415617
2.35216	27.866	9.951e-05	-0.000611912	-0.000346833		2.492	0.00413644
2.35332	27.8052	-0.000314559	-0.000213804	-0.000292707		2.49326	0.00364987
2.35447	27.6266	-0.000654687	2.25119e-05	-0.000303324		2.49453	0.00348207
2.35563	27.7342	-0.000676531	0.000499601	-0.000235796		2.49579	0.00274366
2.35679	27.4664	-0.000701516	0.000529444	-0.00044175		2.49705	0.00279855
2.35795	27.5733	-0.000750639	0.000589253	-0.000396797		2.49832	0.0023837
2.35911	27.7632	-0.000842938	0.000649245	-0.000439187		2.49958	0.00227781
2.36026	27.6211	-0.000770332	0.000632955	-0.000272946		2.50084	0.0020693
2.36142	27.6546	-0.000579951	0.000279512	-0.000344388		2.50211	0.00173735
2.36258	27.7088	-0.000518401	0.000151521	-0.000410485		2.50337	0.00156144
2.36374	27.5276	-0.000498784	0.000337709	-0.000443796		2.50463	0.00119561
2.36489	27.5763	-0.000419157	0.000430992	-0.000289371		2.5059	0.00125648
2.36605	27.4053	-0.00013411	0.000559291	-0.000362128		2.50716	0.000869848
2.36721	27.0652	5.38553e-06	0.000769056	-0.000341201		2.50842	0.000609659
2.36837	26.8888	0.000112248	0.000655225	-0.000120704		2.50968	0.000376452
2.36953	26.8605	-3.76627e-06	0.000442369	4.75844e-05		2.51095	0.000395752
2.37068	26.8969	0.000101431	0.000630287	8.19775e-05		2.51221	0.000191543
2.37184	26.6527	0.000254399	0.000816979	0.000169945		2.51347	1.46441e-05
2.373	27.0368	3.02866e-05	0.000688557	0.000324644		2.51474	7.19428e-05
2.37416	27.2124	-4.30035e-05	0.000314191	0.00065749		2.516	1.6477e-05
2.37532	28.1065	-2.47372e-05	-6.86198e-05	0.000830506		2.51726	0.000229429
2.37647	41.2917	-0.000151124	-6.9188e-05	0.000565387		2.51853	0.000298314
2.37763	42.6106	-0.000358003	-0.000366038	0.000294418		2.51979	0.00050649
2.37879	43.3227	-0.00035201	-0.000582743	0.000296696		2.52105	0.000620432
2.37995	44.0515	-0.000201489	-0.00106774	0.00018754		2.52232	0.000691384
2.38111	44.4728	-9.4076e-05	-0.0008393	-7.73619e-05		2.52358	0.00075049
2.38226	44.4082	0.000314544	-0.000238158	-0.000353632		2.52484	0.000603564
2.38342	44.9597	0.000594623	-9.83849e-05	-0.000220689		2.52611	0.000489205
2.38458	45.5032	0.000795819	-0.000129666	-0.000238332		2.52737	0.000492178
2.38574	45.2925	0.00063888	-0.000242446	-0.000421827		2.52863	0.000342865
2.38689	36.5965	0.000575093	-0.000536598	-0.000163001		2.5299	0.000183623
2.38805	32.54	0.000322662	-0.000733634	-0.000287759		2.53116	0.000132877
2.38921	32.1196	0.000314921	-0.000817239	-0.000520659		2.53242	1.21072e-05
2.39037	31.532	0.000270639	-0.000979086	-0.000596553		2.53368	-0.000261564
2.39153	30.2108	0.000219771	-0.00124402	-0.000418102		2.53495	-0.000281505
2.39268	30.0147	0.000136445	-0.0012193	-0.000423598		2.53621	-0.000437312
2.39384	29.8208	0.000149687	-0.00122969	-0.000468343		2.53747	-0.000464577
2.395	29.2747	0.000198141	-0.00106624	-0.000188039		2.53874	-0.000397991
2.39616	28.2491	0.000213611	-0.00112806	-0.000323517		2.54	-0.000136118
2.39732	27.8943	0.000218544	-0.00135857	-0.000306041		2.54126	0.000148941
2.39847	27.7296	0.000278099	-0.000971425	-0.000531831		2.54253	0.000223137
2.39963	27.878	0.000169432	-0.000783913	-0.000514192		2.54379	0.000297658
2.40079	27.5977	-0.000272469	-0.000731139	-0.000480942		2.54505	0.000288248
2.40195	27.256	-0.000265934	-0.00103033	-0.000473559		2.54632	6.07856e-05
2.40311	27.3189	-0.000200781	-0.000803377	-0.000402272		2.54758	0.000138707
2.40426	27.4593	-0.000281201	-0.000593858	-0.00038517		2.54884	8.80472e-05
2.40542	27.2979	-0.000223578	-0.000528956	-0.000419758		2.55011	6.3397e-05
2.40658	26.9915	4.84449e-05	-0.000653854	-0.000333746		2.55137	-4.00878e-05
2.40774	26.7215	5.05534e-05	-0.000480477	-0.000531403		2.55263	5.04144e-05
2.40889	26.9714	6.5287e-05	0.000122013	-0.000599276		2.5539	7.41556e-05
2.41005	26.7976	8.41307e-05	0.000103435	-0.000369248		2.55516	0.000181437
2.41121	26.5494	0.0001108	0.000449726	-0.00013604		2.55642	0.000295971
2.41237	26.3054	-4.82835e-05	0.0004152	-0.000137343		2.55768	0.000333142
2.41353	26.4544	-0.000259666	0.000551488	-0.000352525		2.55895	0.000404384
2.41468	26.5151	-0.000165106	0.000240361	-0.000186646		2.56021	0.000346925
2.41584	26.445	-7.62877e-05	1.76653e-05	-0.000261318		2.56147	0.000295505
2.417	26.5621	-4.17257e-05	-8.87662e-05	-0.000452936		2.56274	0.000504345
2.41816	26.5889	5.28308e-05	-0.000378979	-0.000428314		2.564	0.000506826
2.41932	26.6808	-2.59442e-05	-0.000477795	-9.95869e-05		2.56526	0.000425525
2.42047	26.8532	7.37968e-05	-0.000423452	4.07832e-05		2.56653	0.000538155
2.42163	26.84	2.64806e-05	-0.000363633	0.000248256		2.56779	0.000834312
2.42279	26.7125	-5.14264e-05	-9.47881e-05	0.000703452		2.56905	0.000811953
2.42395	27.0567	-0.000212483	-0.000227552	0.000562354		2.57032	0.000696555
2.42511	26.9919	-0.000110799	-0.00015346	0.000429771		2.57158	0.000553779
2.42626	26.8556	-0.000339516	-0.000146165	-1.22227e-05		2.57284	0.000380091
2.42742	26.6271	-0.000214461	-0.000133876	-0.000259096		2.57411	0.000421517
2.42858	26.8796	-3.16426e-05	-0.000297194	-0.000367737		2.57537	0.00040419
2.42974	26.7975	0.000200103	-0.000480814	-0.000610466		2.57663	0.000463121
2.4309	26.7811	0.000229612	-0.000424948	-0.000693223		2.5779	0.000669777
2.43205	26.8401	0.000256778	-0.000371536	-0.000635111		2.57916	0.000835862
2.43321	27.037	0.000296966	-0.000262329	-0.000297199		2.58042	0.000700451
2.43437	27.2427	0.00024293	-0.000310412	-0.000188875		2.58168	0.000725996
2.43553	27.3198	0.000168707	-0.000203956	-0.00033495		2.58295	0.000663236
2.43668	27.3778	-0.00024419	-0.000265963	-0.000393668		2.58421	0.000609614
2.43784	27.5763	-0.00015107	-0.000537261	-0.000523126		2.58547	0.000825431
2.439	27.7802	-0.000335045	-0.000532934	-0.000872727		2.58674	0.000753224
2.44016	27.5201	-0.000382466	-0.000401149	-0.00111532		2.588	0.000764944
2.44132	27.603	-8.74239e-05	-5.86919e-05	-0.00105458		2.58926	0.00089122
2.44247	27.5282	0.000419501	-0.000296386	-0.000662507		2.59053	0.000531614
2.44363	27.6235	0.000280055	-0.000126345	-0.000394241		2.59179	0.000580076
2.44479	27.3042	0.000385487	0.000228077	-3.79483e-05		2.59305	0.00055835
2.44595	27.2768	0.000431045	0.000277046	2.29975e-05		2.59432	0.000700954
2.44711	27.6639	0.000126783	0.000235038	0.000350292		2.59558	0.00044186
2.44826	27.7387	-0.000352792	-2.85264e-05	0.000124545		2.59684	0.000269279
2.44942	27.5568	-0.000417331	-0.000310725	-0.000103037		2.59811	7.36676e-05
2.45058	27.7665	-0.000478485	-0.000149239	-0.000614078		2.59937	-0.00021961
2.45174	27.8119	-0.000681269	-0.000365118	-0.000683443		2.60063	-0.000208907
2.4529	28.2562	-0.00064184	-0.000343539	-0.000429972		2.6019	-5.33201e-05
2.45405	28.3501	-0.000590352	-0.000212399	-0.000261358		2.60316	-7.33361e-05
2.45521	28.4325	-0.000294575	-0.00029761	-0.00030071		2.60442	-5.7891e-06
2.45637	28.8226	-0.000325793	0.000101373	-0.00024502		2.60568	7.4394e-06
2.45753	29.2394	-0.000320284	0.000352547	0.0001115		2.60695	-5.23403e-06
2.45868	29.7779	-0.000504355	0.000619913	0.000127864		2.60821	0.000113651
2.45984	30.3416	-0.000480458	0.000641895	0.000193711		2.60947	0.000140641
2.461	31.0527	-0.000745351	0.000718238	8.14783e-05		2.61074	4.24311e-05
2.46216	32.4362	-0.000877251	0.000727257	-3.43521e-05		2.612	0.000189614
2.46332	32.9965	-0.000738099	0.000533432	-0.000280236		2.61326	0.000225078
2.46447	34.4924	-0.000551857	0.000903903	-0.000115681		2.61453	0.000210438
2.46563	36.9643	-0.000312104	0.000648567	-0.000117529		2.61579	0.000343148
2.46679	40.427	-0.000118369	0.00065485	0.000331829		2.61705	0.000380475
2.46795	44.3813	6.77096e-05	0.000839876	0.000453458		2.61832	0.000445679
2.46911	47.5535	0.000234971	0.000949839	0.000687588		2.61958	0.000534143
2.47026	51.1953	0.000323176	0.00101059	0.000941206		2.62084	0.000579376
2.47142	54.1502	0.000392336	0.000847526	0.00103989		2.62211	0.000539105
2.47258	56.4991	0.000294328	0.000809675	0.000877146		2.62337	0.000490602
2.47374	57.4302	0.000208983	0.000703031	0.000265554		2.62463	0.00036791
2.4749	57.2241	-1.29392e-06	-3.17954e-05	0.000131499		2.6259	0.000351314
2.47605	56.6644	-0.000109822	-9.71463e-05	3.36518e-07		2.62716	0.000330873
2.47721	55.5313	-3.14936e-05	-0.000178112	3.20487e-05		2.62842	0.000220321
2.47837	54.0416	0.000200773	-0.000263238	-0.000258381		2.62968	0.000274569
2.47953	49.9561	-0.000101189	-0.000239115	-0.000323961		2.63095	0.000144344
2.48068	46.5916	5.63512e-05	-0.000356309	-0.000721447		2.63221	0.000228293
2.48184	44.2077	2.18873e-05	-0.000329157	-0.00122756		2.63347	0.000315297
2.483	41.3041	0.000177917	-0.000130255	-0.00127179		2.63474	0.000184916
2.48416	38.4154	0.000170127	-0.000337394	-0.00114634		2.636	0.000260994
2.48532	35.5307	2.53692e-05	-0.000690995	-0.00107491		2.63726	0.000462446
2.48647	33.3089	1.26809e-05	-0.000496544	-0.00112556		2.63853	0.000573892
2.48763	32.3359	-0.000231447	-0.000220837	-0.000987245		2.63979	0.000849046
2.48879	30.4679	-6.51653e-05	-0.00021206	-0.000349299		2.64105	0.000953972
2.48995	28.3657	9.04749e-06	-0.000289477	-0.000106238		2.64232	0.00103199
2.49111	27.3644	-8.43455e-05	0.000178255	-0.000185738		2.64358	0.00104308
2.49226	26.8002	-0.00017797	0.000326334	-4.20349e-05		2.64484	0.000843611
2.49342	25.6101	-0.000101656	0.000161253	0.000360074		2.64611	0.000915319
2.49458	25.0821	0.000144554	-0.000150379	0.000669939		2.64737	0.00105702
2.49574	24.73	2.29975e-05	0.000167411	0.000698958		2.64863	0.00119016
2.4969	24.5407	3.70306e-05	2.91876e-05	0.000942944		2.6499	0.00123237
2.49805	24.4993	3.29415e-05	-4.06466e-05	0.00117456		2.65116	0.00128116
2.49921	24.1328	6.91786e-05	-4.26937e-05	0.00123757		2.65242	0.00134421
2.50037	24.2392	0.000118788	0.000368841	0.000891568		2.65368	0.00118636
2.50153	24.4267	0.000316257	0.000259228	0.00053923		2.65495	0.00139619
2.50268	24.3744	7.60406e-05	0.000219358	0.000177516		2.65621	0.00114385
2.50384	24.5734	-0.000264759	0.000155857	-0.000134038		2.65747	0.000927791
2.505	24.3314	-0.000107858	0.000193691	-0.000505233		2.65874	0.000715062
2.50616	24.6395	-8.65882e-06	-7.23172e-05	-0.000510028		2.66	0.000540454
2.50732	24.5826	-7.70452e-05	-0.000218758	-0.000411008		2.66126	0.000312831
2.50847	24.1255	-5.75831e-05	-0.000200624	-7.43431e-05		2.66253	0.000196416
2.50963	24.412	0.00028812	-0.000109669	0.000103912		2.66379	-3.37511e-06
2.51079	24.7353	0.000258238	0.000245232	0.000325799		2.66505	0.0001598
2.51195	25.2643	0.000147297	0.000564642	0.00058549		2.66632	-4.77061e-05
2.51311	25.1007	3.1655e-05	0.000952441	0.00067406		2.66758	-7.20844e-06
2.51426	25.614	0.000245973	0.000692027	0.000404067		2.66884	1.3113e-06
2.51542	26.0104	0.000449708	0.000291418	6.60134e-05		2.67011	-1.78851e-05
2.51658	26.3101	0.000544009	-0.000153515	-0.000236789		2.67137	-3.39448e-05
2.51774	26.2881	0.000587913	-0.000242431	-0.000432854		2.67263	-4.74229e-06
2.5189	26.2315	0.000414472	-0.000486946	-0.000352444		2.6739	-2.43634e-05
2.52005	26.5197	0.000637238	-0.000313336	-0.000534633		2.67516	0.000250209
2.52121	26.4963	0.000538528	2.05822e-05	-0.000557369		2.67642	0.000177875
2.52237	26.516	0.00056636	0.000461683	-0.000743429		2.67768	0.000355426
2.52353	26.5852	0.000711717	0.000610067	-0.000591371		2.67895	0.000340745
2.52468	26.5413	0.000730655	0.000572946	-0.000416705		2.68021	0.000162888
2.52584	26.8685	0.000201656	0.000217153	-0.000371542		2.68147	5.20013e-05
2.527	27.108	-7.61002e-05	-0.00012829	-0.000193615		2.68274	3.29129e-05
2.52816	26.7872	-0.000389657	-0.000293722	-0.000305478		2.684	1.54264e-05
2.52932	26.6735	-0.000504284	-0.00048623	-0.000202751		2.68526	0.000117786
2.53047	26.7637	-0.000593307	-0.000377506	-5.6951e-05		2.68653	-7.63834e-05
2.53163	26.8242	-0.000460559	-0.000552228	-0.000155809		2.68779	-0.000283234
2.53279	27.0346	-0.000459734	-0.000422211	-0.000292235		2.68905	-0.000281084
2.53395	26.9844	-0.000447171	-0.000460267	-0.00039671		2.69032	-0.00046717
2.53511	26.9787	-0.000312104	-0.000509605	-0.000184288		2.69158	-0.000490006
2.53626	27.084	-0.000229963	-0.000482781	-8.16981e-05		2.69284	-0.000379309
2.53742	26.9547	-1.26933e-05	-0.00040021	-0.000268175		2.69411	-0.000178494
2.53858	26.5996	5.30705e-05	-0.000174494	-8.09953e-05		2.69537	-1.44541e-05
2.53974	26.242	0.00018842	0.000232026	0.000232431		2.69663	-5.50486e-05
2.5409	26.2666	0.000393952	0.000600513	0.000138802		2.6979	-0.000111543
2.54205	26.1624	0.000405787	0.00052385	7.24196e-05		2.69916	-0.000126787
2.54321	26.2881	0.000369235	0.000678452	0.000248317		2.70042	-0.000165649
2.54437	26.3244	0.000397541	0.000844887	2.03649e-05		2.70168	-0.000160851
2.54553	26.8559	0.000419566	0.000935985	-8.86433e-05		2.70295	-6.29239e-05
2.54668	27.1519	0.000693293	0.00048691	-0.0003946		2.70421	-0.000132732
2.54784	27.2519	0.000723865	0.000413826	-0.000344773		2.70547	4.25987e-05
2.549	27.1908	0.00066243	0.000536535	-0.000232607		2.70674	2.7284e-05
2.55016	27.0395	0.000774108	0.00011972	-0.000273813		2.708	0.000175472
2.55132	26.4956	0.000912435	1.97403e-05	-0.000496751		2.70926	0.000273325
2.55247	26.1608	0.00110056	0.000153041	-0.000432303		2.71053	0.000208572
2.55363	25.9306	0.000848903	0.000364885	-6.79828e-05		2.71179	0.000280995
2.55479	26.162	0.000987711	0.00032432	-0.000102976		2.71305	0.000250939
2.55595	26.3207	0.00102039	0.000690833	-0.000154002		2.71432	0.000231553
2.55711	26.4174	0.000321268	0.000555536	-0.000295674		2.71558	0.000183612
2.55826	26.8377	-0.000113959	0.000216145	-0.000139186		2.71684	0.00012657
2.55942	26.8814	-0.000228314	0.000273908	-0.00012716		2.71811	0.000127144
2.56058	27.1229	-0.000226819	0.000373336	-0.000173197		2.71937	7.88346e-05
2.56174	27.2261	5.6566e-05	5.91949e-05	0.000404098		2.72063	0.000129927
2.5629	27.2907	0.000303415	-0.00016946	0.000669164		2.7219	0.000114966
2.56405	27.4988	0.000610181	-0.000236193	0.00106209		2.72316	0.000107668
2.56521	27.4651	0.000647198	-0.000495078	0.00127297		2.72442	5.8189e-05
2.56637	27.5061	0.000587261	-0.000787448	0.00106823		2.72568	-2.86922e-05
2.56753	27.7308	0.000343459	-0.000638667	0.000512604		2.72695	-0.000182912
2.56868	27.9056	6.77432e-05	-0.000295544	-0.000182636		2.72821	-0.000268135
2.56984	27.8701	-0.000115208	-2.46819e-05	-0.000125801		2.72947	-9.65931e-05
2.571	28.0791	0.000115364	0.00016856	-2.88126e-05		2.73074	3.05213e-05
2.57216	27.7439	8.82993e-05	0.000599843	-5.1106e-05		2.732	-4.57317e-05
2.57332	27.7022	-5.01511e-05	0.000836128	-0.000173663		2.73326	2.44752e-06
2.57447	27.7555	6.32306e-06	0.000872137	-0.000141026		2.73453	0.000119265
2.57563	27.3178	-6.69733e-05	0.00041415	-0.000259199		2.73579	8.27275e-05
2.57679	27.3109	5.93613e-05	0.000235274	-0.000551045		2.73705	0.000136167
2.57795	27.0039	-1.10244e-05	0.000317356	-0.00049355		2.73832	0.000169486
2.57911	27.0192	7.26307e-05	6.68913e-05	6.97648e-05		2.73958	0.000206459
2.58026	26.9377	0.000155454	-9.62075e-05	0.000614842		2.74084	3.92571e-05
2.58142	27.0859	0.000363785	0.000151277	0.000531768		2.74211	5.35697e-06
2.58258	27.3227	0.000815275	0.000154437	0.00052281		2.74337	-2.71052e-05
2.58374	27.2536	0.000853902	-2.13068e-05	0.00036971		2.74463	4.57391e-05
2.5849	27.3864	0.000894221	0.000170924	-1.94485e-05		2.7459	0.000213459
2.58605	27.6567	0.000929803	0.000344697	-8.85104e-05		2.74716	0.000151981
2.58721	27.838	0.000682645	-0.000152707	-9.18942e-05		2.74842	0.000233106
2.58837	28.018	0.000599321	-4.78104e-05	-0.000202054		2.74968	0.000122525
2.58953	27.8044	0.000533632	-0.00018084	-0.000207912		2.75095	-0.000175912
2.59068	27.9804	0.000426609	-5.20926e-05	-0.000299407		2.75221	-0.000196747
2.59184	27.932	0.000249309	0.000795119	-0.00035672		2.75347	-0.000147298
2.593	27.6942	-1.67191e-05	0.000910027	-0.00035592		2.75474	-0.000303831
2.59416	27.3244	0.000364136	0.00130302	-0.000119962		2.756	-1.71736e-05
2.59532	27.1973	0.000599816	0.00158928	3.68531e-05		2.75726	5.71273e-05
2.59647	27.4419	0.000531108	0.00143371	0.000319334		2.75853	0.000181254
2.59763	27.7288	0.000628141	0.00122981	0.000451675		2.75979	0.000382882
2.59879	27.7163	0.00073197	0.000583393	0.000482609		2.76105	0.000300229
2.59995	27.9621	0.000396269	0.000534594	0.000185132		2.76232	0.00027401
2.60111	28.1046	0.000353067	-0.000314578	-9.96341e-05		2.76358	0.000241112
2.60226	28.3044	0.00026257	-0.00069272	-0.00035961		2.76484	0.000126664
2.60342	28.1997	0.000445293	-0.000980834	-0.000360745		2.76611	0.000141658
2.60458	28.0437	0.0003741	-0.000989929	-0.000537387		2.76737	0.000275187
2.60574	28.0633	0.000629005	-0.000688147	-0.000394363		2.76863	0.000172362
2.6069	28.2125	0.000513042	-0.000504211	-0.000134477		2.7699	0.000231534
2.60805	28.4307	0.000644663	-8.18968e-05	-2.61503e-05		2.77116	0.000199314
2.60921	28.4851	0.000872362	-0.000208545	1.95416e-05		2.77242	9.57176e-05
2.61037	28.2819	0.000839334	-0.000274995	0.000160303		2.77368	0.000130005
2.61153	28.6006	0.000813977	-0.000409734	0.000222456		2.77495	0.000178974
2.61268	28.6107	0.00090285	-0.000299858	8.00329e-05		2.77621	0.000237659
2.61384	28.479	0.000604567	-0.00030596	0.000297287		2.77747	0.000101142
2.615	28.1736	0.000314592	-0.000115458	0.000561652		2.77874	-0.000140253
2.61616	28.105	0.000243548	0.000374336	0.000531271		2.78	-0.000167038
2.61732	28.2315	0.000263304	9.88729e-05	0.000691207		2.78126	-3.46787e-05
2.61847	27.9778	0.000448292	-0.000215646	0.000900193		2.78253	-0.00012223
2.61963	27.9668	0.000468987	-0.000185421	0.000811583		2.78379	-7.45766e-05
2.62079	27.8242	-7.85912e-06	-0.000270514	0.00052621		2.78505	-0.000181708
2.62195	27.8289	-0.000160705	-0.00048109	0.000279117		2.78632	-0.000457659
2.62311	28	-0.000389469	-0.000266649	0.000404978		2.78758	-0.000557758
2.62426	27.6819	-0.000429168	-0.00019059	0.000411882		2.78884	-0.000268493
2.62542	27.7231	-0.000386477	-5.8176e-05	0.000178456		2.79011	-0.000150483
2.62658	27.794	-0.000399912	-8.70358e-05	0.000414758		2.79137	7.21663e-05
2.62774	27.7794	-0.000318389	3.99165e-05	0.0004883		2.79263	0.000357486
2.6289	27.9427	-9.90629e-05	6.76904e-05	0.000359663		2.7939	0.000434961
2.63005	27.8075	-3.36717e-05	5.83548e-05	-2.10988e-05		2.79516	0.000231504
2.63121	28.1956	-0.000110208	0.000198981	-0.000110701		2.79642	9.72264e-05
2.63237	28.0855	-8.53116e-05	0.000615094	1.63217e-05		2.79768	3.78713e-05
2.63353	28.2639	0.000133712	0.000471443	0.000344664		2.79895	6.65896e-05
2.63468	28.3538	0.00020688	0.000191517	0.000140353		2.80021	-0.000127438
2.63584	28.0395	4.55566e-05	0.000115005	3.17792e-05		2.80147	-1.2923e-05
2.637	28.287	0.00012406	0.000566518	-0.000122509		2.80274	0.000177249
2.63816	28.256	8.56792e-05	0.000500062	-0.000150317		2.804	0.000216912
2.63932	28.2326	8.13231e-05	0.000219535	-9.41666e-05		2.80526	0.000208069
2.64047	28.3356	0.000123691	0.000442509	4.64159e-05		2.80653	0.000244703
2.64163	28.2919	0.000468925	0.000686901	0.000256697		2.80779	0.000420585
2.64279	28.7088	0.000543501	0.000183618	0.000181101		2.80905	0.000404239
2.64395	28.6431	0.000531229	9.19774e-05	0.000204246		2.81032	0.000479594
2.64511	28.8503	0.000699924	0.000323521	0.00011895		2.81158	0.000556223
2.64626	29.0718	0.00050103	0.000363559	-0.000245242		2.81284	0.000557613
2.64742	29.4442	0.000385422	0.000223733	-0.000497945		2.81411	0.000576857
2.64858	30.4165	0.000136913	0.000307865	-0.000398118		2.81537	0.000433657
2.64974	31.2369	-0.000296459	0.00106379	-0.000428093		2.81663	0.000247549
2.6509	31.8344	-0.000751548	0.000939049	-0.000663307		2.8179	0.000252131
2.65205	32.7152	-0.000788875	0.000575766	-0.00061631		2.81916	0.000125702
2.65321	34.1389	-0.000551107	0.00065496	-0.000564837		2.82042	-3.84301e-05
2.65437	35.7529	-0.00042858	0.000590296	-0.000542682		2.82168	0.000123493
2.65553	36.2147	-0.00027137	0.000634976	-0.000667062		2.82295	0.000179358
2.65668	36.5328	-0.00038024	0.000163298	-0.000500937		2.82421	0.000201613
2.65784	37.6065	-0.000138087	-6.15809e-05	-0.00047184		2.82547	0.000302512
2.659	38.6154	-0.000290891	-0.000271494	-0.000606739		2.82674	0.000447825
2.66016	38.3556	-0.000607175	3.67109e-05	-0.00058941		2.828	0.000293568
2.66132	38.19	-0.000666939	-5.9301e-05	-0.000416428		2.82926	0.000335582
2.66247	37.6395	-0.000496914	-0.000841023	-0.00048281		2.83053	0.000165306
2.66363	37.3451	-0.000320474	-0.000917129	-0.000342394		2.83179	0.000181783
2.66479	36.0885	-0.00045035	-0.000725223	-0.00026516		2.83305	0.000256374
2.66595	35.1779	-0.000621825	-0.000807952	-0.000242123		2.83432	0.000166953
2.66711	34.9081	-0.000167164	-0.000883033	-0.000552672		2.83558	0.000125039
2.66826	34.3682	7.74885e-05	-0.000425834	-0.000639789		2.83684	0.000292536
2.66942	32.4078	1.9667e-05	-1.13007e-05	-0.000178753		2.83811	0.000347
2.67058	31.4875	-0.000144685	0.00015576	-2.70531e-05		2.83937	0.000442132
2.67174	31.2914	-0.000452114	0.000114881	-0.000306367		2.84063	0.000627067
2.6729	31.3325	-0.000694404	7.3161e-05	-0.000402903		2.8419	0.000640389
2.67405	31.5015	-0.00049748	-0.000556435	-8.27884e-05		2.84316	0.000699505
2.67521	31.2369	-0.0003761	-0.000605341	0.000331623		2.84442	0.000555363
2.67637	31.205	-0.000180607	-0.00112126	0.000456937		2.84568	0.000438649
2.67753	30.9232	6.62108e-06	-0.00125195	0.000372755		2.84695	0.000224385
2.67868	31.0038	0.000131952	-0.000953045	0.000469519		2.84821	0.000109442
2.67984	30.4539	-0.00032408	-0.000857122	1.26312e-05		2.84947	0.000128906
2.681	30.0291	-0.000366114	-0.000681276	-0.000322675		2.85074	-0.000131078
2.68216	29.9629	-0.000490898	-0.00036522	-0.000280861		2.852	0.000112731
2.68332	29.9943	-0.000471681	-0.000319209	-0.00069842		2.85326	0.00030848
2.68447	30.1351	-0.000411811	-0.000419632	-0.00068461		2.85453	0.000331804
2.68563	30.1228	-0.000222748	-0.000412326	-0.000376859		2.85579	0.000457872
2.68679	29.7837	-3.98333e-05	-0.000272406	1.9446e-06		2.85705	0.000124697
2.68795	30.0807	9.07729e-07	0.000208434	0.000533981		2.85832	4.60409e-05
2.68911	29.8919	-4.05572e-05	0.000477703	0.000788479		2.85958	2.9441e-05
2.69026	29.8178	4.40714e-05	0.000678383	0.00115979		2.86084	-3.39001e-06
2.69142	29.6808	-0.000166411	0.000714544	0.00152946		2.86211	-2.87853e-05
2.69258	29.5341	-0.000255153	0.000429099	0.00149828		2.86337	0.000184793
2.69374	29.6535	-0.000108348	0.000209274	0.00121136		2.86463	0.00035565
2.6949	29.3357	0.000238164	0.000111939	0.000617327		2.8659	0.000607103
2.69605	28.8455	0.000523797	0.000150381	0.000274604		2.86716	0.000597876
2.69721	28.7985	0.000462577	0.000332607	0.000167545		2.86842	0.000768907
2.69837	29.0176	0.000219326	0.000609312	-7.27177e-06		2.86968	0.000575755
2.69953	29.0253	0.000116687	0.000725638	0.000408497		2.87095	0.000599336
2.70068	29.2534	-0.000479851	0.000783989	0.000921654		2.87221	0.000279199
2.70184	29.3652	-0.000828747	0.00130201	0.000974259		2.87347	0.000241034
2.703	29.8516	-0.00117666	0.000971215	0.000867651		2.87474	0.000209041
2.70416	30.1884	-0.000807464	0.000903031	0.000840273		2.876	0.00028811
2.70532	30.177	-0.000286393	0.00130482	0.000977363		2.87726	-0.000126537
2.70647	30.5227	-3.52152e-05	0.00133173	0.000826765		2.87853	-0.000101145
2.70763	30.8168	0.000141232	0.00108178	0.000603971		2.87979	-7.5452e-05
2.70879	31.0264	0.000368594	0.000292942	-0.000119619		2.88105	-0.000105321
2.70995	30.9914	0.000333035	-0.000470834	-0.000801006		2.88232	-0.000186469
2.71111	31.028	0.000245304	-0.000384718	-0.000754363		2.88358	-0.000212662
2.71226	31.4724	0.000190159	-0.000393784	-0.00080111		2.88484	-0.000247095
2.71342	31.6312	0.000372346	-0.000766136	-0.000745491		2.88611	-0.000266593
2.71458	31.0556	0.000234784	-0.000356818	-0.000331663		2.88737	-0.000315808
2.71574	30.713	0.000315487	-0.000381026	-0.000440753		2.88863	-0.000173174
2.7169	30.4168	7.6243e-05	-0.000604421	-0.000435438		2.8899	-0.000256456
2.71805	29.9374	0.000193731	-0.000807963	-0.000326031		2.89116	-0.000340678
2.71921	29.2798	-3.78837e-05	-0.00054507	-4.44042e-05		2.89242	-0.000253476
2.72037	28.7028	0.000279148	-0.000459835	-3.93192e-05		2.89368	-0.000339467
2.72153	28.9084	0.000875477	-0.000223294	-1.88177e-05		2.89495	-0.000246692
2.72268	29.0226	0.00108793	-0.000262415	0.00027284		2.89621	-0.000123426
2.72384	28.7612	0.00107672	-0.000800489	0.000509186		2.89747	3.22014e-05
2.725	28.948	0.000852657	-0.000351686	0.000700711		2.89874	-3.04542e-05
2.72616	28.9974	0.000409115	-0.000526441	0.00053934		2.9	-3.69847e-05
2.72732	28.8601	-8.43157e-07	-0.000507845	0.000731822		2.90126	-0.000164762
2.72847	28.748	-0.000150797	-0.000509029	0.000645485		2.90253	3.15979e-05
2.72963	28.404	-0.000138283	-0.000411607	0.000411832		2.90379	8.71867e-05
2.73079	28.5615	0.000149461	-0.000303652	0.000605275		2.90505	4.03821e-05
2.73195	28.479	0.000243463	-0.000413541	0.000776234		2.90632	0.000141848
2.73311	28.149	0.000545472	-0.000423718	0.000734373		2.90758	-2.18302e-06
2.73426	28.1964	0.000349574	-0.000612719	0.000371911		2.90884	-0.000339847
2.73542	28.2209	0.000142636	-0.000626516	-7.05471e-05		2.91011	-0.000536297
2.73658	28.5851	0.000134643	-0.000445014	-7.33659e-05		2.91137	-0.000502992
2.73774	28.4327	0.000210793	-0.000598902	-0.00013025		2.91263	-0.000520699
2.7389	28.8108	-1.33527e-05	-0.000692688	-4.17195e-05		2.9139	-0.000259452
2.74005	29.0655	2.80378e-05	-0.000218427	0.00036108		2.91516	-2.61702e-05
2.74121	29.0738	0.00021897	-0.000293097	0.000773959		2.91642	0.000165675
2.74237	28.9521	9.25511e-05	-0.000386558	0.000514881		2.91768	6.98864e-05
2.74353	28.745	9.7574e-05	-0.000254439	0.000228677		2.91895	0.000173595
2.74468	28.8833	-0.000134318	-0.000195272	7.20657e-05		2.92021	0.000201229
2.74584	28.7042	-0.00022346	-0.000419032	0.00017768		2.92147	0.000634909
2.747	28.4606	-0.000342704	-0.000445014	-8.51949e-05		2.92274	0.000793908
2.74816	28.3328	-0.000358015	-2.99979e-05	-0.000294741		2.924	0.00098972
2.74932	28.2573	-0.000256456	0.000402419	-0.000467195		2.92526	0.00114853
2.75047	28.191	-9.94081e-05	0.000106089	-0.000594951		2.92653	0.00190251
2.75163	27.8835	-0.000110204	4.38523e-05	-0.00107084		2.92779	0.00219903
2.75279	27.7244	0.000120657	0.000640418	-0.00120743		2.92905	0.00204962
2.75395	27.696	0.000155275	0.000647683	-0.000756025		2.93032	0.00263093
2.75511	27.9395	0.000529058	0.000391033	-0.000255076		2.93158	0.00342632
2.75626	27.9555	0.0008418	0.000413727	-0.000155834		2.93284	0.00437211
2.75742	27.7491	0.000923851	0.000458127	-7.37595e-05		2.93411	0.00373071
2.75858	28.1285	0.000922525	9.5671e-05	-0.000225175		2.93537	0.00487562
2.75974	28.2928	0.000102331	-8.58735e-05	-0.000465651		2.93663	0.00386269
2.7609	28.5044	-0.000425027	-0.000402883	-0.000539206		2.9379	0.0030155
2.76205	28.2332	-0.000491999	-0.000509627	-0.000689324		2.93916	0.00214137
2.76321	28.1256	-0.000684732	-0.000332452	-0.000853859		2.94042	0.0018485
2.76437	28.5641	-0.000760753	-0.000107324	-0.000561569		2.94168	-0.000752836
2.76553	28.517	-0.000278138	-0.000108965	-9.3393e-05		2.94295	-0.00204412
2.76668	28.121	-0.000431149	8.93809e-05	-0.000141566		2.94421	-0.00207026
2.76784	28.203	-0.0004649	0.000163853	3.78353e-05		2.94547	-0.00316185
2.769	28.6148	-0.000404853	7.92891e-05	0.000462486		2.94674	-0.00403265
2.77016	28.3234	-5.22273e-05	-2.78838e-05	0.0004221		2.948	-0.00286518
2.77132	27.7437	0.000188755	-0.000383694	3.33438e-05		2.94926	-0.00313542
2.77247	27.6014	0.000239816	-0.000583464	0.000208315		2.95053	-0.00302529
2.77363	27.8253	0.000180647	-0.000576418	-0.000172991		2.95179	-0.00297488
2.77479	27.6965	0.000131436	-0.000718547	-0.000336325		2.95305	-0.00156128
2.77595	27.2352	1.94895e-05	-0.000757668	-0.000137359		2.95432	-0.00177172
2.77711	27.8022	-0.000222646	-0.000384403	-0.000421662		2.95558	-0.000935413
2.77826	27.8627	-0.000223073	-0.000330186	-0.000192553		2.95684	-0.000622958
2.77942	27.9878	-0.000475066	-0.000170697	0.000189288		2.95811	-0.000124209
2.78058	27.8321	-0.000829554	0.00014225	0.000369995		2.95937	-0.000265442
2.78174	27.8535	-0.000455997	4.97513e-05	0.000471901		2.96063	-1.13472e-05
2.7829	28.1145	-0.000277923	-1.3262e-05	0.000691375		2.9619	1.62795e-05
2.78405	28.4769	-0.000252013	0.000528198	0.000418345		2.96316	-5.8189e-06
2.78521	27.9886	-0.0001246	0.000772102	-0.0002063		2.96442	1.2096e-05
2.78637	27.9201	-0.000325462	0.000616675	-0.000726324		2.96568	0.000212442
2.78753	27.9755	-0.000641542	0.000986191	-0.000945194		2.96695	0.000205785
2.78868	27.9198	-0.00039813	0.00117393	-0.000791454		2.96821	0.000175737
2.78984	27.4863	-0.000396955	0.000973186	-0.000834009		2.96947	0.000201624
2.791	27.3999	-0.000327069	0.000689333	-0.000166856		2.97074	-0.000216052
2.79216	27.678	-1.62348e-05	0.000673	0.000217043		2.972	-0.00010762
2.79332	27.815	0.000249567	0.000668922	4.22026e-05		2.97326	-0.000128593
2.79447	27.5489	0.000261866	0.000431092	-0.000117893		2.97453	-0.000198465
2.79563	27.5036	0.000348353	0.000348369	-0.000541536		2.97579	-0.000231452
2.79679	27.7986	0.000479502	0.000234328	-0.000716504		2.97705	-8.0023e-05
2.79795	27.7712	0.000525529	4.25223e-05	-0.000889211		2.97832	-0.000282299
2.79911	27.6367	0.000670321	-9.66582e-05	-0.00069067		2.97958	-0.000315662
2.80026	27.4973	0.000890446	-0.000112968	-0.000353037		2.98084	-0.000205874
2.80142	27.8418	0.00082361	6.40769e-05	-3.18065e-05		2.98211	-0.000369996
2.80258	27.9929	0.000810906	-0.000301763	0.000142356		2.98337	-0.000445269
2.80374	27.6052	0.000920039	-9.88487e-05	0.000388285		2.98463	-0.000299145
2.8049	27.4749	0.000210498	0.000299629	0.000556062		2.9859	-0.000291936
2.80605	27.6348	2.4906e-05	0.00029791	0.000595491		2.98716	-0.000191659
2.80721	27.5497	9.92094e-05	0.0001528	0.000501902		2.98842	-0.000240099
2.80837	27.2168	-0.000256022	0.000513222	0.000262823		2.98968	-0.000332121
2.80953	27.2812	-0.000227609	0.000322763	0.000282075		2.99095	-0.000339165
2.81068	27.8867	-0.000286496	0.000324715	-0.00020128		2.99221	-0.000300229
2.81184	28.1469	-0.000209189	0.000369264	-0.00048615		2.99347	-0.000330489
2.813	27.9558	-0.000361888	1.47205e-05	-0.000603613		2.99474	-0.000169501
2.81416	27.4898	-0.000259398	-2.77013e-05	-0.00033755		2.996	-8.52011e-05
2.81532	27.6388	-3.04021e-05	-3.59416e-05	-2.01277e-05		2.99726	-5.03957e-05
2.81647	27.5178	-0.000247666	-0.000176193	0.000366346		2.99853	-0.000148933
2.81763	27.3581	-6.85888e-05	-0.000347424	0.000571949		2.99979	-0.000153244
2.81879	27.1354	5.07583e-05	-7.11381e-05	0.000543933		3.00105	2.15359e-05
2.81995	27.0233	0.000110236	0.000249574	0.000167417		3.00232	0.000128023
2.82111	27.444	0.000121057	0.000303732	8.10723e-05		3.00358	-4.55603e-06
2.82226	27.2556	6.76575e-05	0.000174021	-0.000254439		3.00484	1.41636e-05
2.82342	27.0517	0.000101428	0.000145625	-1.47062e-05		3.00611	0.000165984
2.82458	27.4315	-0.000585541	0.000334213	-0.000149221		3.00737	6.79344e-05
2.82574	27.4311	-0.000576017	0.000328276	-0.000397471		3.00863	4.13023e-05
2.8269	26.9605	-0.000694508	0.000166459	-0.000173676		3.0099	0.000358924
2.82805	26.9021	-0.000659822	0.000199797	5.40838e-05		3.01116	0.000403345
2.82921	26.7316	-0.000212868	0.000109017	9.14385e-05		3.01242	0.000489194
2.83037	26.2239	9.14596e-05	8.08127e-05	-0.000158607		3.01368	0.00072648
2.83153	25.9726	-0.000242205	-5.81741e-05	-8.76188e-05		3.01495	0.000605281
2.83268	26.1245	-0.000367794	-0.000237966	-0.000145478		3.01621	0.00053155
2.83384	26.531	-0.00056229	-8.84775e-05	6.28581e-05		3.01747	0.00044122
2.835	26.617	-0.000702228	-0.000118544	-0.000353366		3.01874	2.76901e-05
2.83616	26.3423	-0.000669523	0.000204815	4.14873e-05		3.02	-5.98207e-05
2.83732	26.4771	-0.000421303	0.000271253	0.000240015		3.02126	2.43634e-05
2.83847	26.6424	-0.000115925	0.000369053	0.000213929		3.02253	0.000151269
2.83963	26.4918	-0.000272058	-9.71369e-05	0.000414883		3.02379	0.00040834
2.84079	26.2334	-0.000242528	-5.51417e-05	0.000520977		3.02505	0.000452917
2.84195	26.1871	-4.44849e-05	-0.000314405	0.000486203		3.02632	0.000554129
2.84311	26.8465	5.66492e-05	-0.000819361	-8.55786e-05		3.02758	0.000292841
2.84426	27.0732	1.47671e-05	-0.000789812	-0.000199497		3.02884	0.000187512
2.84542	26.9395	-0.000210557	-0.000186916	-0.000318454		3.03011	1.2964e-05
2.84658	26.7859	-0.000130981	-0.000185832	-0.000483627		3.03137	-4.59701e-06
2.84774	26.9993	-5.66766e-05	-8.59816e-05	-0.000495606		3.03263	-0.000169992
2.8489	27.0659	-6.18162e-05	-1.17868e-05	-0.000837412		3.0339	-5.85355e-05
2.85005	26.605	0.000148183	-0.000126408	-0.000646397		3.03516	-2.84426e-05
2.85121	26.1697	0.00046656	0.00010235	-0.000547181		3.03642	-8.54209e-05
2.85237	26.2762	0.000328338	2.16477e-05	-0.000768567		3.03768	5.00269e-05
2.85353	26.4305	0.000235536	0.000276793	-0.00060553		3.03895	0.000270706
2.85468	26.1138	0.000171416	0.00040246	-0.000629053		3.04021	0.000181504
2.85584	25.7487	9.54295e-05	0.000916874	-0.000955302		3.04147	-5.67362e-06
2.857	26.0472	0.00012123	0.00122157	-0.000903179		3.04274	-5.3905e-05
2.85816	26.4631	0.000205319	0.00113817	-0.00107112		3.044	-0.000106256
2.85932	26.0325	0.000139009	0.00166207	-0.000719238		3.04526	-0.00018391
2.86047	26.098	0.000186868	0.00165173	-0.000304257		3.04653	-0.000126395
2.86163	26.2176	3.89243e-05	0.00146738	7.3454e-05		3.04779	8.90903e-05
2.86279	26.3426	7.91612e-05	0.00146812	0.000334546		3.04905	-0.000156481
2.86395	26.1163	0.00014281	0.001454	0.000483315		3.05032	-0.000133965
2.86511	25.7587	0.000365132	0.00113804	0.000329352		3.05158	-0.000260517
2.86626	25.8966	0.000598619	0.000978671	0.000502126		3.05284	-4.00692e-05
2.86742	26.0795	0.000821489	0.000454927	0.000113683		3.05411	0.000102516
2.86858	25.7294	0.000858072	-0.000149008	-0.000110599		3.05537	0.000131693
2.86974	25.6059	0.000709331	-0.000636375	-5.10228e-05		3.05663	-0.000267629
2.8709	25.9552	0.000500975	-0.000763925	-0.000175534		3.0579	-0.000393178
2.87205	26.2931	0.000204587	-0.000581531	-0.000428438		3.05916	-0.000488449
2.87321	26.4138	0.000151324	-0.000323869	-0.000174077		3.06042	-0.000470039
2.87437	26.6407	0.000336724	0.000154899	0.000239828		3.06168	-0.000354722
2.87553	26.9801	0.000511436	0.000245145	0.000366896		3.06295	-0.000226244
2.87668	27.1429	0.00036651	0.000541322	3.77335e-05		3.06421	-0.000113066
2.87784	26.7659	0.000545401	0.000314528	-9.01868e-05		3.06547	-0.000129145
2.879	26.6152	0.000342466	0.000441208	-7.85689e-05		3.06674	-1.24872e-05
2.88016	26.8576	0.000231378	0.000262629	-0.000434386		3.068	9.68948e-05
2.88132	26.9211	7.1995e-05	0.000111395	-0.000554563		3.06926	8.11294e-05
2.88247	26.909	0.000148992	-4.57466e-05	-0.00067549		3.07053	0.0001789
2.88363	26.5873	-8.45206e-05	0.000313858	-0.000537345		3.07179	0.000220686
2.88479	26.6127	-6.14698e-05	0.00010216	-0.000317416		3.07305	0.000196073
2.88595	26.0784	-3.59031e-05	0.000293348	-0.000262237		3.07432	0.000198182
2.88711	25.7164	-3.71051e-05	0.000730311	-0.00046485		3.07558	-0.000243463
2.88826	25.5037	6.85366e-05	0.00087495	-0.000391765		3.07684	-0.000171699
2.88942	25.6609	-2.6642e-05	0.000650849	-0.000393283		3.07811	-0.000286974
2.89058	25.8699	4.28619e-05	0.000868194	-0.000588529		3.07937	-0.000330735
2.89174	26.0663	0.000140107	0.00100903	-0.000548191		3.08063	-2.84575e-05
2.8929	26.2487	0.000102233	0.000679074	-0.000125238		3.0819	-7.41631e-05
2.89405	26.4314	-0.000243184	0.000412216	0.000135402		3.08316	-0.000151929
2.89521	26.4329	4.73857e-06	0.000136759	0.000231773		3.08442	-0.000109464
2.89637	26.3955	-0.000169317	-0.000280794	0.000284635		3.08568	0.000102796
2.89753	25.7557	-0.000288929	-0.000760149	0.000518266		3.08695	3.77707e-05
2.89868	26.096	-0.000132633	-0.000636663	0.000553632		3.08821	0.000204399
2.89984	26.1733	-4.20697e-05	-0.00075401	0.00055731		3.08947	0.000111178
2.901	25.6641	7.04738e-05	-4.27216e-05	0.000619279		3.09074	0.000249404
2.90216	25.9178	0.000268842	0.000125993	0.000691748		3.092	0.000243064
2.90332	25.7978	0.000350017	0.000504648	0.000367052		3.09326	0.00029308
2.90447	26.233	0.000411518	0.000162574	0.000271158		3.09453	0.000180669
2.90563	25.8291	0.000730618	0.000370109	0.000168479		3.09579	0.000289541
2.90679	25.7853	0.000532664	0.000246383	0.000144809		3.09705	0.000285424
2.90795	26.0319	0.000718445	0.000332508	0.000190613		3.09832	0.000172865
2.90911	26.0095	0.000399792	-0.00012186	-8.91586e-06		3.09958	0.000268545
2.91026	25.8764	0.000126561	9.52296e-05	-0.000368514		3.10084	0.000332039
2.91142	26.058	-0.000137885	0.000634158	-0.000316344		3.10211	0.000232447
2.91258	26.296	-0.000744509	0.00062461	-0.000276944		3.10337	0.000553425
2.91374	26.5594	-0.00103008	0.000462996	-0.000364886		3.10463	0.000756063
2.9149	26.5971	-0.00111151	0.000593808	-0.000352739		3.1059	0.000578634
2.91605	26.4645	-0.000878323	0.00121179	2.15309e-05		3.10716	0.000305809
2.91721	27.0262	-0.000767232	0.00105953	6.86112e-05		3.10842	6.64964e-06
2.91837	26.9133	-0.000742694	0.00091834	4.16972e-05		3.10968	-0.000192232
2.91953	26.8788	-0.000469849	0.000689873	0.000174964		3.11095	5.32717e-06
2.92068	26.9023	-0.000141664	0.00117013	0.000216715		3.11221	-0.000102557
2.92184	27.5203	-0.000549198	0.00143679	0.000126424		3.11347	-0.000194874
2.923	27.9401	-0.000529417	0.00161279	0.000198953		3.11474	-0.000205509
2.92416	28.328	-0.00048209	0.00201282	0.000634647		3.116	-0.000112407
2.92532	29.1079	-0.000513108	0.00319543	0.00107999		3.11726	0.000129834
2.92647	30.1721	-0.000536131	0.00450127	0.00161141		3.11853	-5.73806e-05
2.92763	31.2373	-0.000777096	0.00490742	0.00216313		3.11979	5.63003e-05
2.92879	33.0422	-0.00087881	0.00605607	0.00241066		3.12105	-5.83827e-05
2.92995	34.8519	-0.00099028	0.00679072	0.00191762		3.12232	-0.000216834
2.93111	36.9877	-0.00113185	0.00765029	0.00137036		3.12358	-0.000392485
2.93226	40.6469	-0.00132836	0.00741925	0.00124849		3.12484	-0.000410032
2.93342	44.8204	-0.000823192	0.00688193	0.0010434		3.12611	-9.8113e-05
2.93458	49.1204	-0.000548013	0.00568855	0.00122637		3.12737	0.000477191
2.93574	55.5715	-0.000373771	0.00425556	0.0010107		3.12863	0.0007919
2.9369	61.8125	-0.00039795	0.00245001	0.000895383		3.1299	0.00104782
2.93805	67.6116	-0.000365093	0.000495769	0.00024015		3.13116	0.000960078
2.93921	73.1104	-0.000263872	-0.00163439	-0.000465823		3.13242	0.000457738
2.94037	79.419	-0.00043191	-0.00346335	-0.000968198		3.13368	0.000108026
2.94153	82.3369	-0.0001444	-0.00575955	-0.00231432		3.13495	1.58921e-05
2.94268	85.282	3.88895e-05	-0.00840243	-0.00305416		3.13621	6.02715e-05
2.94384	85.9153	0.000176268	-0.0104603	-0.00364087		3.13747	0.000147827
2.945	85.872	-6.35286e-05	-0.0111856	-0.00419443		3.13874	0.0004877
2.94616	82.3224	-0.00062333	-0.0119398	-0.00477449		3.14	0.000346944
2.94732	79.2365	-0.000971789	-0.0117919	-0.00540375		3.14126	0.000727493
2.94847	74.0993	-0.000579874	-0.0103024	-0.00484899		3.14253	0.000980794
2.94963	68.4871	-0.00011754	-0.00933541	-0.00446588		3.14379	0.000855912
2.95079	62.0828	6.94245e-05	-0.00849484	-0.00379894		3.14505	0.000654604
2.95195	56.6441	0.00073312	-0.00714488	-0.00328869		3.14632	0.000416491
2.95311	50.1379	0.000701333	-0.00637141	-0.00255932		3.14758	0.000164952
2.95426	45.2159	0.000446337	-0.00526378	-0.00194845		3.14884	-0.000100482
2.95542	41.2296	0.000187784	-0.00453719	-0.00156566		3.15011	-0.000332825
2.95658	36.5967	-0.000135643	-0.00332779	-0.00126058		3.15137	-0.000296142
2.95774	33.3694	-0.000271661	-0.00289182	-0.000728847		3.15263	-0.000470109
2.9589	31.5163	-0.000437746	-0.00258771	-0.000507777		3.1539	-0.000344394
2.96005	29.93	-0.00048885	-0.00215193	-0.000580891		3.15516	-0.000261083
2.96121	28.3967	-0.000625788	-0.0017662	-0.000659825		3.15642	-0.000455106
2.96237	27.4981	-0.000308023	-0.00135824	-0.000835137		3.15768	-0.000472246
2.96353	27.062	-0.000464942	-0.00182467	-0.000466261		3.15895	4.52362e-05
2.96468	26.1033	-0.000378696	-0.0017365	-0.00061398		3.16021	0.000397028
2.96584	25.5333	-0.000121269	-0.00145555	-0.000495184		3.16147	0.000388181
2.967	25.4476	1.46391e-05	-0.00109978	-0.000345521		3.16274	0.000838563
2.96816	25.4247	5.90508e-05	-0.00135825	-5.39e-05		3.164	0.000913605
2.96932	25.3267	-2.18799e-05	-0.000956008	0.000145722		3.16526	0.000644803
2.97047	25.2725	-0.000149517	-0.000684798	0.000377477		3.16653	0.000600059
2.97163	25.3458	-0.000203159	-0.000669567	0.000206213		3.16779	0.000635853
2.97279	25.0045	-0.000250127	-0.000483185	-1.63453e-05		3.16905	0.000681344
2.97395	24.6994	-0.000617652	-0.000262937	-0.000302582		3.17032	0.000589963
2.97511	24.3955	-0.000632429	-0.0006139	-0.000227336		3.17158	0.000569806
2.97626	24.7442	-0.000431261	-0.00101688	-0.000192923		3.17284	0.00038279
2.97742	24.8896	7.0706e-05	-0.00138491	-0.000445768		3.17411	0.000117749
2.97858	24.9928	-5.9853e-06	-0.00147366	-0.000340523		3.17537	2.06176e-05
2.97974	25.0644	-1.62895e-05	-0.00152616	-0.000114432		3.17663	-1.52048e-05
2.9809	25.113	-0.000403997	-0.00100902	1.68992e-05		3.1779	-4.24944e-05
2.98205	25.234	-0.000337248	-0.000945816	-0.000459015		3.17916	0.000245893
2.98321	24.7115	-0.000576521	-0.0011349	-4.30221e-05		3.18042	0.000360016
2.98437	24.779	-0.000327939	-0.00104116	0.000489995		3.18168	0.000369037
2.98553	24.8924	-0.00023711	-0.00101491	1.10144e-06		3.18295	0.000473429
2.98668	24.9528	-9.59958e-05	-0.00133739	9.90679e-06		3.18421	0.000408873
2.98784	24.8123	-0.000157386	-0.00118777	0.000173615		3.18547	0.00027347
2.989	24.8078	-4.01698e-05	-0.000831518	-3.45757e-05		3.18674	1.2286e-05
2.99016	24.9394	0.000115945	-0.000953114	-0.000290316		3.188	0.000219032
2.99132	24.8797	0.000281288	-0.00065778	-0.000277227		3.18926	0.000389319
2.99247	24.7375	0.000304005	-6.83349e-05	-0.000258032		3.19053	0.000399213
2.99363	24.8352	0.000214459	0.000344062	-0.000667835		3.19179	0.000530656
2.99479	25.0234	-0.000408394	0.00049052	-0.000737532		3.19305	0.000909366
2.99595	24.6936	-0.000445018	0.000587786	-0.000448675		3.19432	0.000928257
2.99711	23.9778	-0.000225986	0.000496352	-0.00017137		3.19558	0.00104759
2.99826	23.4536	-0.000358013	0.000534393	0.00028457		3.19684	0.00120293
2.99942	22.8867	-0.000504756	-0.000235295	0.000476456		3.19811	0.00101921
						3.19937	0.000776872

## Sheet: Supple. Fig.1
1/d2	ln (I / I0)
0.0225005	0.002579
0.0900018	0.00992718
0.202504	0.014857
0.0520615	0.00127926
0.208246	-0.00216384
0.103017	0.00571249
0.103017	0.0019568
0.215519	0.0107834
0.215519	0.00742394
0.0745619	0.00130833
0.0745619	0.00150863
0.142063	-0.0040347
0.142063	-0.000706187
0.254566	0.000117317
0.254566	0.000117317
0.412069	0.00507561
0.412069	0.00514507
0.139639	0.00620387
0.139639	0.00620387
0.20714	0.00606699
0.20714	0.00684526
0.230746	-0.000246816
0.230746	-0.000246816

## Sheet: Supple. Fig.2
Fluence	MARIC
0.24	0.00338732
0.48	0.0029579
0.96	0.0042389
1.92	0.00458602
2.4	0.00298471
2.88	0.00800078

## Sheet: Supple. Fig.5 
Figure a			Figure b
Fe-N bond elongation	Pearson Correlation Coefficient (UED + XRD)	Pearson Correlation Coefficient (XRD)	rotation	Pearson Correlation Coefficient (UED + XRD)	Pearson Correlation Coefficient (XRD)
0.0175	0.66657	0.542076	0	0.548847	0.542503
0.0174134	0.673491	0.53592	-0.015	0.548523	0.547459
0.0173267	0.680219	0.529396	-0.03	0.548052	0.551535
0.0172401	0.686702	0.522589	-0.045	0.547477	0.554823
0.0171535	0.692891	0.515591	-0.06	0.546841	0.557414
0.0170668	0.698736	0.508502	-0.075	0.546187	0.559401
0.0169802	0.704194	0.501424	-0.09	0.545554	0.560875
0.0168936	0.709225	0.494457	-0.105	0.544981	0.561929
0.0168069	0.713794	0.487703	-0.12	0.5445	0.562649
0.0167203	0.717874	0.481256	-0.135	0.544142	0.56312
0.0166337	0.721442	0.475203	-0.15	0.543933	0.56342
0.016547	0.724485	0.469623	-0.165	0.543892	0.563621
0.0164604	0.726995	0.464584	-0.18	0.544036	0.563789
0.0163738	0.728971	0.460142	-0.195	0.544373	0.563978
0.0162871	0.73042	0.45634	-0.21	0.54491	0.564237
0.0162005	0.731354	0.453208	-0.225	0.545645	0.564603
0.0161139	0.731791	0.450762	-0.24	0.546572	0.565104
0.0160272	0.731753	0.449007	-0.255	0.547681	0.565759
0.0159406	0.731269	0.447935	-0.27	0.548957	0.566575
0.015854	0.730366	0.447526	-0.285	0.550381	0.567553
0.0157673	0.729079	0.447749	-0.3	0.55193	0.568684
0.0156807	0.727441	0.448566	-0.315	0.553579	0.569952
0.0155941	0.725488	0.449929	-0.33	0.555301	0.571332
0.0155074	0.723254	0.451784	-0.345	0.557066	0.572797
0.0154208	0.720776	0.454072	-0.36	0.558844	0.574314
0.0153342	0.718089	0.456731	-0.375	0.560606	0.575847
0.0152475	0.715225	0.459697	-0.39	0.562322	0.577358
0.0151609	0.712219	0.462905	-0.405	0.563963	0.578808
0.0150743	0.709101	0.466291	-0.42	0.565503	0.58016
0.0149876	0.7059	0.469792	-0.435	0.566916	0.581376
0.014901	0.702645	0.473349	-0.45	0.568179	0.582423
0.0148144	0.69936	0.476908	-0.465	0.569273	0.583269
0.0147277	0.69607	0.480418	-0.48	0.57018	0.583887
0.0146411	0.692797	0.483834	-0.495	0.570886	0.584254
0.0145545	0.68956	0.487116	-0.51	0.571381	0.584351
0.0144678	0.686378	0.490231	-0.525	0.571656	0.584164
0.0143812	0.683265	0.49315	-0.54	0.571706	0.583686
0.0142946	0.680238	0.495851	-0.555	0.571529	0.582911
0.0142079	0.677307	0.498316	-0.57	0.571128	0.581841
0.0141213	0.674484	0.500534	-0.585	0.570505	0.58048
0.0140347	0.671777	0.502497	-0.6	0.569667	0.578839
0.013948	0.669195	0.504203	-0.615	0.568625	0.57693
0.0138614	0.666743	0.505651	-0.63	0.567389	0.574771
0.0137748	0.664427	0.506846	-0.645	0.565973	0.572381
0.0136881	0.66225	0.507795	-0.66	0.564394	0.569784
0.0136015	0.660214	0.508507	-0.675	0.562669	0.567003
0.0135149	0.658322	0.508992	-0.69	0.560816	0.564065
0.0134282	0.656574	0.509264	-0.705	0.558857	0.560998
0.0133416	0.654969	0.509336	-0.72	0.556812	0.557828
0.013255	0.653508	0.509222	-0.735	0.554702	0.554583
0.0131683	0.652189	0.508935	-0.75	0.552549	0.551291
0.0130817	0.651009	0.508489	-0.765	0.550376	0.547975
0.012995	0.649967	0.507898	-0.78	0.548202	0.54466
0.0129084	0.649059	0.507173	-0.795	0.546048	0.541367
0.0128218	0.648281	0.506326	-0.81	0.543932	0.538116
0.0127351	0.64763	0.505366	-0.825	0.541873	0.534923
0.0126485	0.647101	0.504303	-0.84	0.539886	0.531802
0.0125619	0.646689	0.503144	-0.855	0.537985	0.528765
0.0124752	0.64639	0.501896	-0.87	0.536181	0.525819
0.0123886	0.646197	0.500563	-0.885	0.534486	0.52297
0.012302	0.646105	0.499149	-0.9	0.532907	0.520223
0.0122153	0.646107	0.497658	-0.915	0.531449	0.517581
0.0121287	0.646196	0.496093	-0.93	0.530117	0.515043
0.0120421	0.646365	0.494456	-0.945	0.528914	0.51261
0.0119554	0.646606	0.492749	-0.96	0.52784	0.510282
0.0118688	0.646909	0.490974	-0.975	0.526896	0.508059
0.0117822	0.647265	0.489135	-0.99	0.526082	0.505942
0.0116955	0.647662	0.487235	-1005	0.525395	0.503932
0.0116089	0.648089	0.485278	-1.02	0.524836	0.502033
0.0115223	0.64853	0.483267	-1035	0.524404	0.500249
0.0114356	0.648971	0.48121	-1.05	0.524098	0.498586
0.011349	0.649393	0.479114	-1065	0.52392	0.497054
0.0112624	0.649776	0.476985	-1.08	0.523873	0.495661
0.0111757	0.650098	0.474833	-1095	0.52396	0.49442
0.0110891	0.650334	0.472668	-1.11	0.524187	0.493345
0.0110025	0.650455	0.4705	-1125	0.524562	0.492449
0.0109158	0.650433	0.468342	-1.14	0.525095	0.491749
0.0108292	0.650235	0.466206	-1155	0.5258	0.491261
0.0107426	0.649826	0.464105	-1.17	0.52669	0.491001
0.0106559	0.649171	0.462053	-1185	0.527782	0.490987
0.0105693	0.648234	0.460064	-1.2	0.529096	0.491234
0.0104827	0.646976	0.458152	-1215	0.530652	0.491759
0.010396	0.645364	0.456331	-1.23	0.532475	0.492576
0.0103094	0.643362	0.454615	-1245	0.534587	0.493697
0.0102228	0.640941	0.453018	-1.26	0.537014	0.495133
0.0101361	0.638075	0.451553	-1275	0.539781	0.496893
0.0100495	0.634745	0.450233	-1.29	0.542913	0.498982
0.00996287	0.630938	0.449067	-1305	0.546434	0.5014
0.00987624	0.626651	0.448068	-1.32	0.550365	0.504147
0.0097896	0.62189	0.447242	-1335	0.554724	0.507214
0.00970297	0.616671	0.446597	-1.35	0.559525	0.510592
0.00961634	0.611018	0.446138	-1365	0.564777	0.514262
0.0095297	0.604969	0.445867	-1.38	0.570483	0.518203
0.00944307	0.598568	0.445787	-1395	0.576639	0.522387
0.00935644	0.591869	0.445895	-1.41	0.583233	0.526779
0.0092698	0.58493	0.446188	-1425	0.590244	0.53134
0.00918317	0.577817	0.446659	-1.44	0.597644	0.536024
0.00909653	0.570597	0.447301	-1455	0.605396	0.540778
0.0090099	0.563339	0.448103	-1.47	0.613457	0.545547
0.00892327	0.556108	0.449052	-1485	0.621773	0.550269
0.00883663	0.54897	0.450133	-1.5	0.630289	0.554877
0.00875	0.541983	0.45133	-1515	0.638942	0.559301
0.00866337	0.535203	0.452623	-1.53	0.647665	0.563467
0.00857673	0.528676	0.453994	-1545	0.656391	0.567298
0.0084901	0.522443	0.455422	-1.56	0.665049	0.570714
0.00840347	0.516536	0.456885	-1575	0.67357	0.57363
0.00831683	0.510979	0.458361	-1.59	0.681885	0.575962
0.0082302	0.50579	0.459827	-1605	0.689922	0.577618
0.00814356	0.500979	0.461261	-1.62	0.697612	0.578503
0.00805693	0.49655	0.462642	-1635	0.704884	0.578519
0.0079703	0.4925	0.463948	-1.65	0.711665	0.57756
0.00788366	0.488821	0.465159	-1665	0.717879	0.575515
0.00779703	0.485502	0.466257	-1.68	0.723444	0.572268
0.0077104	0.482526	0.467224	-1695	0.728275	0.567695
0.00762376	0.479875	0.468043	-1.71	0.732276	0.561669
0.00753713	0.477529	0.468703	-1725	0.735348	0.554062
0.0074505	0.475463	0.46919	-1.74	0.737382	0.544748
0.00736386	0.473656	0.469497	-1755	0.738264	0.533611
0.00727723	0.472081	0.469614	-1.77	0.737877	0.52055
0.00719059	0.470717	0.469538	-1785	0.736108	0.50549
0.00710396	0.469538	0.469266	-1.8	0.732847	0.488394
0.00701733	0.468523	0.468797	-1815	0.727999	0.469269
0.00693069	0.467649	0.468133	-1.83	0.721492	0.448178
0.00684406	0.466896	0.467279	-1845	0.713279	0.425242
0.00675743	0.466245	0.466238	-1.86	0.703349	0.400643
0.00667079	0.465679	0.465019	-1875	0.691729	0.374616
0.00658416	0.465183	0.46363	-1.89	0.678485	0.347437
0.00649752	0.464744	0.462079	-1905	0.66372	0.319408
0.00641089	0.464349	0.460379	-1.92	0.647566	0.29084
0.00632426	0.463988	0.458539	-1935	0.630176	0.262028
0.00623762	0.463655	0.45657	-1.95	0.611715	0.233242
0.00615099	0.463341	0.454485	-1965	0.592346	0.20471
0.00606436	0.463041	0.452295	-1.98	0.572221	0.176607
0.00597772	0.462751	0.450011	-1995	0.551475	0.14906
0.00589109	0.462468	0.447644	-2.01	0.530218	0.122143
0.00580446	0.462188	0.445206	-2025	0.508532	0.0958824
0.00571782	0.46191	0.442707	-2.04	0.486474	0.0702667
0.00563119	0.461631	0.440158	-2055	0.464074	0.0452504
0.00554455	0.461349	0.437571	-2.07	0.441342	0.0207642
0.00545792	0.461063	0.434957	-2085	0.418271	-0.00327834
0.00537129	0.460771	0.432328	-2.1	0.394843	-0.0269729
0.00528465	0.460471	0.429698	-2115	0.371036	-0.050418
0.00519802	0.460161	0.427082	-2.13	0.346832	-0.0737086
0.00511139	0.45984	0.424495	-2145	0.322217	-0.0969298
0.00502475	0.459506	0.421957	-2.16	0.297196	-0.120152
0.00493812	0.459156	0.41949	-2175	0.271793	-0.143423
0.00485149	0.458791	0.417118	-2.19	0.246058	-0.166765
0.00476485	0.458409	0.41487	-2205	0.220074	-0.190168
0.00467822	0.45801	0.412778	-2.22	0.193959	-0.213583
0.00459158	0.457593	0.41088	-2235	0.16787	-0.23692
0.00450495	0.457159	0.409216	-2.25	0.142003	-0.260043
0.00441832	0.45671	0.407833	-2265	0.116594	-0.28277
0.00433168	0.456246	0.406782	-2.28	0.0919113	-0.304873
0.00424505	0.45577	0.406121	-2295	0.0682514	-0.326088
0.00415842	0.455283	0.405908	-2.31	0.0459285	-0.34612
0.00407178	0.454788	0.40621	-2325	0.0252616	-0.364662
0.00398515	0.454287	0.407093	-2.34	0.00656029	-0.38141
0.00389851	0.453783	0.40863	-2355	-0.00989039	-0.396085
0.00381188	0.453277	0.410889	-2.37	-0.0238447	-0.40845
0.00372525	0.452773	0.413939	-2385	-0.0351091	-0.418332
0.00363861	0.452272	0.417844	-2.4	-0.0435518	-0.425629
0.00355198	0.451775	0.422658	-2415	-0.0491086	-0.430317
0.00346535	0.451285	0.428422	-2.43	-0.0517844	-0.432449
0.00337871	0.450802	0.435155	-2445	-0.0516508	-0.432143
0.00329208	0.450326	0.44285	-2.46	-0.0488395	-0.429575
0.00320545	0.449858	0.451462	-2475	-0.0435337	-0.424957
0.00311881	0.449397	0.460899	-2.49	-0.0359581	-0.418529
0.00303218	0.448942	0.471012	-2505	-0.0263675	-0.410537
0.00294554	0.448493	0.481584	-2.52	-0.0150361	-0.401225
0.00285891	0.448047	0.492326	-2535	-0.00224783	-0.390826
0.00277228	0.447604	0.502871	-2.55	0.0117126	-0.379557
0.00268564	0.447161	0.512785	-2565	0.0265668	-0.367608
0.00259901	0.446715	0.521582	-2.58	0.042049	-0.355151
0.00251238	0.446266	0.528755	-2595	0.0579106	-0.342329
0.00242574	0.44581	0.533817	-2.61	0.0739239	-0.329264
0.00233911	0.445345	0.536351	-2625	0.0898852	-0.316056
0.00225248	0.444869	0.536052	-2.64	0.105616	-0.302782
0.00216584	0.44438	0.532763	-2655	0.120967	-0.289505
0.00207921	0.443876	0.526494	-2.67	0.135816	-0.276269
0.00199257	0.443354	0.51741	-2685	0.15007	-0.263105
0.00190594	0.442815	0.505808	-2.7	0.163667	-0.250033
0.00181931	0.442256	0.492077	-2715	0.176571	-0.237062
0.00173267	0.441677	0.476655	-2.73	0.188777	-0.224193
0.00164604	0.441078	0.459985	-2745	0.200303	-0.211422
0.00155941	0.440458	0.442493	-2.76	0.211193	-0.198738
0.00147277	0.43982	0.42456	-2775	0.221511	-0.186124
0.00138614	0.439162	0.406518	-2.79	0.231337	-0.173561
0.0012995	0.438487	0.388645	-2805	0.240765	-0.161022
0.00121287	0.437795	0.371165	-2.82	0.249899	-0.14848
0.00112624	0.437089	0.354259	-2835	0.258847	-0.135901
0.0010396	0.436371	0.338068	-2.85	0.267723	-0.123247
0.00095297	0.435641	0.322698	-2865	0.276635	-0.110478
0.000866337	0.434903	0.308229	-2.88	0.28569	-0.0975488
0.000779703	0.434158	0.294717	-2895	0.29499	-0.0844129
0.000693069	0.433408	0.2822	-2.91	0.304627	-0.0710216
0.000606436	0.432656	0.2707	-2925	0.314685	-0.057326
0.000519802	0.431902	0.260226	-2.94	0.325237	-0.0432782
0.000433168	0.431148	0.250775	-2955	0.336347	-0.0288323
0.000346535	0.430396	0.242332	-2.97	0.348064	-0.0139465
0.000259901	0.429647	0.234876	-2985	0.360429	0.00141561
0.000173267	0.428902	0.228374	-3	0.373469	0.0172835

## Sheet: Supple. Fig. 8
,XRD_raw,XRD_raw,XRD_fit,XRD_fit,,,UED_raw,,UED_raw,,UED_fit,,UED_fit
time delay,( 2 0 0 ),( 0 2 0 ),( 2 0 0 ),( 0 2 0 ),,time delay,( 2 0 0 ),time delay,( 0 2 0 ),time delay,(2 0 0),time delay,( 0 2 0 )
-1.00E+00,-5.22E-07,2.06E-05,1.76E-01,0.058628,,-2.9992,-0.00057037,-3.9992,-0.00013844,-1.10E+00,0.00E+00,-1.00E+00,0.00E+00
-6.50E-01,1.13E-06,-4.52E-06,5.33E-02,-0.022406,,-2.5002,-1.75E-05,-3.5,-0.00013673,-1.00E+00,0.00E+00,-9.00E-01,0.00E+00
-5.50E-01,2.16E-06,9.67E-06,-3.39E-02,-0.14505,,-2,0.00026458,-2.9993,-0.00013734,-1.00E+00,0.00E+00,-8.00E-01,0.00E+00
-5.00E-01,6.10E-07,1.82E-05,9.53E-02,0.14196,,-1.4999,-0.0002325,-2.4999,-5.46E-05,-9.00E-01,0.00E+00,-7.00E-01,0.00E+00
-4.50E-01,1.03E-06,1.71E-06,1.50E-01,-0.20964,,-1.1,-0.0011528,-1.9996,-1.62E-06,-8.00E-01,0.00E+00,-6.00E-01,0.00E+00
-3.50E-01,-1.46E-06,1.03E-06,1.31E-01,-0.12284,,-1.0001,-0.0015356,-1.4997,-6.22E-05,-7.00E-01,0.00E+00,-5.00E-01,0.00E+00
-3.50E-01,-2.52E-07,-4.81E-06,-5.09E-01,-0.21449,,-0.99988,-0.0010861,-1.1,-0.00036274,-6.00E-01,0.00E+00,-4.00E-01,0.00E+00
-3.00E-01,1.95E-06,1.23E-05,-5.50E-02,-0.20109,,-0.90007,-0.00034764,-1.0001,-0.00056436,-5.00E-01,0.00E+00,-3.00E-01,0.00E+00
-2.50E-01,1.01E-06,1.09E-06,-2.40E-01,-0.061489,,-0.80009,-0.00030017,-0.99987,-0.00045503,-5.00E-01,0.00E+00,-2.00E-01,0.00E+00
-2.50E-01,2.79E-06,1.36E-05,-1.70E-01,-0.060855,,-0.69983,-0.00090005,-0.90007,-7.06E-05,-4.00E-01,0.00E+00,-1.00E-01,0.00E+00
-2.00E-01,2.17E-06,1.46E-05,-1.01E-01,-0.1558,,-0.60001,-0.0017309,-0.80009,9.97E-05,-3.00E-01,0.00E+00,0.00E+00,-6.26E-08
-1.50E-01,2.24E-06,1.24E-05,5.97E-02,-0.18346,,-0.49982,-0.0016404,-0.69983,-6.94E-05,-2.00E-01,-2.68E-18,1.00E-01,-4.55E-01
-1.50E-01,-2.67E-08,-2.80E-06,1.67E-01,-0.1945,,-0.49974,-0.0012444,-0.60001,5.61E-06,-9.97E-02,-1.32E-07,2.00E-01,-7.02E-01
-1.00E-01,3.28E-06,1.24E-05,6.85E-02,-0.21528,,-0.39978,-0.00072984,-0.49974,3.91E-05,-3.11E-05,-1.41E-02,3.00E-01,-8.42E-01
-5.00E-02,3.21E-06,1.24E-05,-6.49E-02,-0.11376,,-0.29981,-0.00067759,-0.49933,4.19E-05,1.11E-05,-1.41E-02,4.00E-01,-9.25E-01
-4.99E-02,-3.65E-06,-1.94E-05,-4.19E-01,-0.2519,,-0.19976,-0.00045729,-0.39978,-0.00024498,9.99E-02,-1.26E-01,5.00E-01,-9.79E-01
-9.10E-14,2.52E-06,7.26E-06,-2.38E-01,-0.094249,,-0.099714,0.00016304,-0.29981,-0.000285,2.00E-01,-2.13E-01,6.00E-01,-1.02E+00
0.00E+00,4.82E-06,2.77E-05,-8.45E-02,0.18397,,-3.11E-05,0.00023789,-0.19976,-0.00024298,3.00E-01,-2.78E-01,7.00E-01,-1.05E+00
5.00E-02,2.49E-06,8.43E-06,-2.98E-01,0.023123,,1.11E-05,-0.0009548,-0.099714,3.94E-05,4.00E-01,-3.30E-01,8.00E-01,-1.07E+00
5.00E-02,1.56E-06,5.29E-06,-1.43E-01,0.24928,,0.099903,-0.0026883,-3.11E-05,0.00037857,5.00E-01,-3.74E-01,9.00E-01,-1.09E+00
1.00E-01,1.55E-06,6.93E-06,-9.98E-02,0.40462,,0.19974,-0.0037922,6.35E-07,0.00060352,5.00E-01,-3.74E-01,1.00E+00,-1.11E+00
1.50E-01,6.28E-07,2.44E-06,-1.05E-01,0.65643,,0.29979,-0.0035305,0.099903,0.0006555,6.00E-01,-4.13E-01,1.10E+00,-1.13E+00
1.50E-01,-4.44E-07,9.19E-07,-1.26E-01,0.58182,,0.39977,-0.0036066,0.19974,0.00063002,7.00E-01,-4.48E-01,1.20E+00,-1.15E+00
2.00E-01,3.21E-07,4.74E-06,-1.62E-01,0.66645,,0.49966,-0.0043374,0.29979,0.0008852,7.99E-01,-4.80E-01,1.30E+00,-1.16E+00
2.50E-01,-9.93E-07,1.12E-06,5.08E-02,0.78576,,0.50001,-0.0053058,0.39977,0.00078894,9.00E-01,-5.11E-01,1.40E+00,-1.17E+00
2.50E-01,1.17E-06,5.79E-06,-1.09E-01,0.83169,,0.5995,-0.005094,0.49966,0.00081921,1.00E+00,-5.39E-01,1.50E+00,-1.19E+00
3.00E-01,2.30E-06,7.27E-06,6.22E-04,0.75236,,0.69975,-0.0052289,0.50064,0.00044096,1.00E+00,-5.39E-01,1.60E+00,-1.20E+00
3.50E-01,2.31E-06,6.00E-06,-6.56E-02,0.79301,,0.7995,-0.004377,0.5995,0.00033622,1.10E+00,-5.65E-01,1.70E+00,-1.21E+00
3.50E-01,-1.13E-06,-1.20E-06,-4.08E-01,0.49707,,0.89965,-0.0042756,0.69975,6.88E-05,1.20E+00,-5.89E-01,1.80E+00,-1.22E+00
4.00E-01,1.14E-06,3.22E-06,-2.69E-01,0.34682,,0.99965,-0.0042237,0.7995,0.00072801,1.30E+00,-6.12E-01,1.90E+00,-1.23E+00
4.50E-01,-2.67E-07,-8.02E-08,-1.48E-01,0.24666,,1.0001,-0.0044073,0.89965,0.00049556,1.40E+00,-6.34E-01,2.00E+00,-1.24E+00
4.50E-01,8.67E-07,6.25E-06,-1.78E-01,0.55161,,1.0998,-0.0043443,0.99965,0.00030439,1.50E+00,-6.54E-01,2.10E+00,-1.25E+00
5.00E-01,-7.37E-07,-5.44E-06,-3.59E-01,0.26801,,1.1996,-0.0049768,1.0001,0.00042459,1.50E+00,-6.54E-01,2.20E+00,-1.26E+00
5.00E-01,6.39E-06,2.20E-05,-1.55E-01,0.34114,,1.2994,-0.0064369,1.0998,0.00068287,1.60E+00,-6.73E-01,2.30E+00,-1.26E+00
5.50E-01,-3.88E-06,-2.38E-05,-5.63E-01,0.40227,,1.3993,-0.006072,1.1996,0.00095837,1.70E+00,-6.90E-01,2.40E+00,-1.27E+00
5.50E-01,6.60E-07,-5.59E-06,-3.45E-01,0.33604,,1.4993,-0.0071321,1.2994,0.00079673,1.80E+00,-7.07E-01,2.50E+00,-1.28E+00
6.00E-01,7.83E-07,-8.46E-06,-7.56E-01,0.40639,,1.5001,-0.0072354,1.3993,0.00049556,1.90E+00,-7.22E-01,2.60E+00,-1.28E+00
6.50E-01,1.64E-06,-4.69E-06,-3.50E-01,0.2803,,1.5992,-0.0066527,1.4993,0.00072801,2.00E+00,-7.37E-01,2.70E+00,-1.29E+00
6.50E-01,3.37E-06,1.23E-05,-5.58E-01,0.40946,,1.6991,-0.0065687,1.5003,0.00058978,2.00E+00,-7.37E-01,2.80E+00,-1.30E+00
7.00E-01,1.15E-06,2.52E-06,-2.83E-01,0.32096,,1.7991,-0.0063863,1.5992,0.00051012,2.10E+00,-7.50E-01,3.10E+00,-1.31E+00
7.50E-01,2.57E-06,8.02E-06,-3.46E-01,0.32258,,1.8992,-0.005775,1.6991,0.00049645,2.20E+00,-7.63E-01,3.60E+00,-1.33E+00
7.50E-01,1.45E-06,8.65E-06,-2.16E-01,0.38785,,1.9991,-0.0060378,1.7991,0.00024405,2.30E+00,-7.75E-01,4.10E+00,-1.34E+00
8.00E-01,2.14E-06,1.17E-05,-5.05E-01,0.35086,,2.0001,-0.0063245,1.8992,0.00057895,2.40E+00,-7.86E-01,,
8.50E-01,2.31E-06,1.17E-05,-4.72E-01,0.55607,,2.0994,-0.0061164,1.9991,0.00043035,2.50E+00,-7.97E-01,,
8.50E-01,4.57E-06,2.45E-05,-2.74E-01,0.5168,,2.1995,-0.0062342,2.0005,0.00021286,2.50E+00,-7.97E-01,,
9.00E-01,3.17E-06,1.32E-05,-2.48E-01,0.65841,,2.2993,-0.0070056,2.0994,3.25E-05,2.60E+00,-8.07E-01,,
9.50E-01,2.09E-06,1.14E-05,-3.63E-01,0.44627,,2.3992,-0.0083364,2.1995,-5.74E-05,2.70E+00,-8.16E-01,,
9.50E-01,2.81E-06,2.14E-05,5.59E-02,0.72072,,2.4991,-0.0091735,2.2993,-6.46E-05,3.00E+00,-8.40E-01,,
1.00E+00,1.55E-06,9.39E-06,-2.11E-01,0.81327,,2.5,-0.0091564,2.3992,-0.00031262,3.50E+00,-8.71E-01,,
1.00E+00,7.10E-06,2.76E-05,-3.58E-01,0.79421,,2.5991,-0.0086824,2.4991,-0.0001088,4.00E+00,-8.94E-01,,
1.05E+00,1.89E-06,1.32E-05,7.11E-02,0.64271,,2.6989,-0.0092162,2.5002,-0.00016143,4.50E+00,-9.10E-01,,
1.05E+00,1.58E-06,1.15E-05,-3.49E-01,0.69121,,2.9999,-0.010408,2.5991,-5.58E-05,,,,
1.10E+00,1.94E-06,1.83E-05,-1.78E-01,0.66828,,3.5,-0.010984,2.6989,-0.00023881,,,,
1.15E+00,2.37E-06,2.86E-05,-3.42E-01,0.66001,,4,-0.010182,3.0003,8.20E-05,,,,
1.15E+00,1.68E-06,-8.82E-07,-4.38E-01,0.54381,,4.5,-0.010329,3.5002,8.77E-05,,,,
1.25E+00,-6.63E-08,8.74E-07,-5.38E-01,0.47024,,5.0001,-0.009086,3.9999,0.0002165,,,,
1.35E+00,1.81E-06,7.01E-06,1.27E-03,0.95774,,5.5,-0.0047384,4.5005,0.00021464,,,,
1.45E+00,6.67E-07,-2.18E-06,-4.13E-01,0.58457,,5.9997,-0.001587,4.9999,0.00033505,,,,
1.50E+00,7.88E-06,5.31E-06,-5.09E-01,0.6155,,6.4999,0.00066626,5.5005,0.00017724,,,,
1.55E+00,1.80E-06,9.19E-07,-2.49E-01,0.77699,,7.0001,0.0011068,6.0001,-2.16E-05,,,,
1.65E+00,1.33E-06,1.73E-06,-2.89E-01,0.68043,,7.4995,-0.00071783,6.5002,-0.0001599,,,,
1.75E+00,3.94E-06,1.13E-05,-2.48E-01,0.38192,,7.9998,-0.001987,7.0003,-4.49E-05,,,,
1.85E+00,1.94E-06,7.99E-06,2.29E-02,0.68927,,8.5001,-0.00053429,7.5001,-1.36E-05,,,,
2.00E+00,4.08E-06,8.69E-06,-4.33E-01,0.51915,,,,8.0004,-0.00014336,,,,
2.50E+00,2.37E-06,1.88E-05,-3.81E-01,0.30836,,,,8.5002,-0.00022667,,,,
3.00E+00,2.24E-06,1.41E-05,-5.62E-01,0.20949,,,,9,-0.00044206,,,,
3.50E+00,-8.69E-08,1.30E-05,-3.82E-01,0.73429,,,,9.5006,-0.00032925,,,,
4.00E+00,-2.67E-06,-1.47E-06,-3.88E-01,0.64776,,,,10,-0.0002021,,,,
4.50E+00,-5.32E-06,-1.37E-05,-5.83E-01,-0.080922,,,,,,,,,
5.00E+00,-9.16E-06,-2.43E-05,-7.29E-01,-0.20155,,,,,,,,,
5.50E+00,-1.31E-05,-3.90E-05,-6.64E-01,-0.094824,,,,,,,,,
6.00E+00,-1.28E-05,-3.40E-05,-6.73E-01,-0.61476,,,,,,,,,

## Sheet: Supple. Fig. 9
Time delay (ps)	FWHM (A-1)
37000	0.0011
180	0.000346
170	0.000341
160	0.000385
150	0.000301
140	0.000319
130	0.000316
120	0.000241
110	0.000374
100	0.000241
90	0.000207
80	0.000299
70	0.000378
60	0.000357
50	0.000362
40	0.000293
30	0.000255
20	0.000133
10	9210000000
0	-9610000000
-10	-4080000000
-20	-4810000000

[truncated: 4 more sheets: Supple. Fig. 10, Supple. Fig. 11, Supple. Fig. 12, Supple. Fig. 13]
